# Supplementary material for: The role of nitric oxide during embryonic wound healing
Source: BMC Genomics. 2019 Nov 6;20:815. doi: 10.1186/s12864-019-6147-6 (PMC6836512; doi:10.1186/s12864-019-6147-6)
Supplement: Supplementary file 1 — Additional file 1. File S1 Information about various expression profiles for all genes and a complete list of enriched GO terms in Group 1 – 6 [file 12864_2019_6147_MOESM1_ESM.xlsx]

## Sheet: Description
	Group	Assigned group
	baseMean	Mean of normalized number of reads across all samples
	30_mpw_log2_fold	log2 of Fold Change between time 30 minutes and 0 minutes
	30_mpw_padj	adjusted p-value of log2 of Fold Change between time 30 minutes and 0 minutes
	60_mpw_log2_fold	log2 of Fold Change between time 60 minutes and 0 minutes
	60_mpw_padj	adjusted p-value of log2 of Fold Change between time 60 minutes and 0 minutes
	90_mpw_log2_fold	log2 of Fold Change between time 90 minutes and 0 minutes
	90_mpw_padj	adjusted p-value of log2 of Fold Change between time 90 minutes and 0 minutes
	padj_TC	adjusted p-value of Time course analysis

## Sheet: Results
	Cluster	Group	baseMean	30_mpw_log2_fold	30_mpw_padj	60_mpw_log2_fold	60_mpw_padj	90_mpw_log2_fold	90_mpw_padj	padj_TC
3.S	#N/A	#N/A	0.96017	0.0687637	NA	-0.0240448	NA	0.196895	NA	NA
42Sp43.L	1	Group 3	13.9627	0.189991	0.972029	0.630888	0.29136	1.1846	0.0045677	0.00774058
42Sp50.L	#N/A	#N/A	31.6071	-0.083482	0.997926	-0.0284048	0.980826	0.521424	0.288326	0.303468
6330408a02rik-like.1.S	#N/A	#N/A	63.1164	-0.0158797	0.99861	0.0371825	0.971898	-0.229349	0.669645	0.862913
6330408a02rik-like.2.S	#N/A	#N/A	130.654	0.101723	0.982153	0.103833	0.863616	0.100697	0.824379	0.9679
a1cf.L	#N/A	#N/A	153.724	0.0151029	0.99861	-0.131008	0.829114	-0.148275	0.738659	0.907761
a2m.L	#N/A	#N/A	4.14479	-0.0429951	NA	-0.0585798	0.960107	-0.0942172	NA	0.996514
a2m.S	#N/A	#N/A	21988	0.0391839	0.997926	0.0654068	0.920195	0.233524	0.488619	0.837772
a2ml1.L	#N/A	#N/A	16.103	-0.63885	0.542826	-0.375326	0.619967	-0.188588	0.793882	0.465101
a2ml1.S	#N/A	#N/A	4.09711	0.462048	NA	-0.212417	0.79375	0.152886	NA	0.340668
a4galt.L	#N/A	#N/A	0.205286	0.00831512	NA	0.0277696	NA	0	NA	NA
aaas.L	#N/A	#N/A	365.928	-0.297431	0.757418	-0.160874	0.76521	0.123969	0.778193	0.464608
aacs.L	2	Group 2	15.819	0.461883	0.779148	0.717667	0.202349	1.03792	0.0183324	0.0592389
aacs.S	4	Group 6	157.738	-0.795165	0.0250549	-0.508405	0.179596	-0.155981	0.741481	0.00776676
aadac.L	4	Group 6	399.013	-0.642985	0.0318592	-0.859073	0.000176762	-0.869198	8.7588e-05	0.000258702
aadac.S	#N/A	#N/A	2.20301	0.0417547	NA	-0.027636	NA	0.404025	NA	NA
aadacl4.L	#N/A	#N/A	0.544195	-0.127001	NA	-0.210714	NA	-0.200825	NA	NA
aadacl4.S	#N/A	#N/A	396.007	-0.0700645	0.993438	-0.255409	0.553675	-0.0949533	0.828373	0.843002
aadat.L	#N/A	#N/A	0.669515	0.0276503	NA	-0.0263144	NA	0.154838	NA	NA
aadat.S	#N/A	#N/A	85.6366	0.166074	0.9638	0.288731	0.613667	0.0301321	0.963564	0.876879
aaed1.L	#N/A	#N/A	0	NA	NA	NA	NA	NA	NA	NA
aaed1.S	#N/A	#N/A	46.8961	-0.00632129	0.998896	-0.0064043	0.995371	0.306398	0.51816	0.723971
aagab.L	#N/A	#N/A	209.332	0.106214	0.992869	-0.00509157	0.996424	0.502422	0.27698	0.42981
aagab.S	#N/A	#N/A	127.38	-0.0690498	0.997926	-0.27378	0.703306	0.0294913	0.969701	0.849015
aak1.L	#N/A	#N/A	148.455	-0.280086	0.822923	-0.353412	0.426966	-0.266998	0.502312	0.620011
aak1.S	#N/A	#N/A	204.444	-0.436905	0.491114	-0.307754	0.496622	-0.444185	0.179018	0.354128
aamdc.S	#N/A	#N/A	0.165198	0.0275103	NA	0	NA	0	NA	NA
aamp.L	#N/A	#N/A	467.587	-0.0760438	0.992082	0.00123992	0.998784	0.0233239	0.961769	0.980707
aamp.S	#N/A	#N/A	652.776	0.0468915	0.996865	-0.00149611	0.998469	0.188662	0.462773	0.741287
aanat.L	#N/A	#N/A	0.517009	0.0190378	NA	0	NA	0.224552	NA	NA
aanat.S	#N/A	#N/A	0.385337	0.0305165	NA	0.0848138	NA	0	NA	NA
aar2.L	#N/A	#N/A	142.861	-0.0240819	0.997926	-0.182038	0.691466	-0.379315	0.201227	0.465101
aars.L	#N/A	#N/A	1976.3	0.0355129	0.997926	0.184738	0.669346	0.286156	0.336161	0.616993
aars2.L	#N/A	#N/A	276.145	-0.14439	0.967195	0.0748326	0.928376	0.202838	0.659705	0.766543
aarsd1.L	#N/A	#N/A	149.848	0.147422	0.970972	0.105346	0.897167	0.489725	0.21887	0.4563
aasdh.L	#N/A	#N/A	117.372	0.040076	0.997926	0.091135	0.885997	0.0293957	0.956587	0.99336
aasdhppt.S	#N/A	#N/A	61.4542	0.0307472	0.997926	0.0686588	0.933839	0.0159399	0.98033	0.996514
aass.L	#N/A	#N/A	88.2563	0.21344	0.923411	0.321787	0.524297	0.564232	0.0983135	0.307213
aatf.S	#N/A	#N/A	524.089	-0.169236	0.929644	-0.0344962	0.963521	-0.0471294	0.921314	0.919643
aatk.L	#N/A	#N/A	7.6556	0.2273	NA	0.232175	0.798804	-0.118543	0.881486	0.825753
aatk.S	#N/A	#N/A	41.3496	-0.194219	0.963629	-0.142672	0.871847	0.0151014	0.985052	0.954931
abat.L	#N/A	#N/A	26.8368	0.345247	0.86506	0.0518605	0.965732	0.160655	0.814214	0.812996
abat.S	#N/A	#N/A	15.1806	0.441522	0.787809	0.615142	0.293257	0.460265	0.405099	0.505704
abca1.L	#N/A	#N/A	72.5134	0.642377	0.38069	0.702095	0.121845	0.468432	0.322314	0.224606
abca1.S	#N/A	#N/A	100.569	0.428878	0.756215	0.802433	0.0672568	0.692548	0.108227	0.180281
abca10.L	#N/A	#N/A	0	NA	NA	NA	NA	NA	NA	NA
abca2.L	#N/A	#N/A	13.4055	0.15276	0.986775	0.927839	0.0600727	0.45762	0.425033	0.394114
abca3.L	#N/A	#N/A	290.603	-0.209885	0.796263	-0.305987	0.276482	-0.389487	0.088833	0.224525
abca3.S	4	Group 6	472.955	-0.315669	0.530827	-0.614145	0.00328939	-0.399921	0.0871521	0.0963869
abca4.L	#N/A	#N/A	17.438	0.318923	0.907266	0.169135	0.862542	0.0923326	0.908848	0.892822
abca5.L	#N/A	#N/A	61.0011	-0.142452	0.972278	0.265601	0.645584	0.343468	0.418578	0.321283
abca5.S	#N/A	#N/A	10.2702	-0.102746	0.997926	-0.0381384	0.975842	0.143791	0.850946	0.968936
abca8.L	#N/A	#N/A	23.3944	-0.447674	0.771033	0.0468417	0.969501	-0.101551	0.89396	0.641638
abcb1.L	#N/A	#N/A	3.36863	0.0358874	NA	-0.0956009	0.921675	0.088246	NA	0.966769
abcb11.L	#N/A	#N/A	0.102085	0.00831512	NA	0	NA	0	NA	NA
abcb5.L	#N/A	#N/A	12.0848	-0.211194	0.966241	-0.682907	0.23594	-0.0851802	0.917217	0.351271
abcb6.L	#N/A	#N/A	459.403	0.316875	0.547775	0.269212	0.40778	0.241695	0.385577	0.655297
abcb7.L	#N/A	#N/A	1084.72	0.004247	0.998896	0.0807034	0.859706	-0.254422	0.312517	0.447997
abcb7.S	#N/A	#N/A	0.163793	0	NA	0.0469648	NA	0	NA	NA
abcb8.L	#N/A	#N/A	177.977	0.229328	0.912834	0.48348	0.259995	0.379163	0.344862	0.475922
abcb9.L	#N/A	#N/A	28.8018	-0.46464	0.764736	-0.147827	0.882841	-0.233903	0.727773	0.717789
abcc1.L	#N/A	#N/A	417.362	0.132072	0.945615	0.087862	0.867294	0.0645858	0.87642	0.943993
abcc1.S	#N/A	#N/A	0.679332	0.197972	NA	0.00796116	NA	-0.0100747	NA	NA
abcc10.L	#N/A	#N/A	239.972	0.050869	0.997926	0.165404	0.777557	0.360163	0.314964	0.622824
abcc13.L	#N/A	#N/A	202.369	-0.380146	0.601986	-0.415588	0.258974	-0.10642	0.817341	0.418731
abcc2.L	#N/A	#N/A	4.42999	-0.414121	NA	-0.822036	0.0756641	-0.553108	NA	0.257791
abcc3.L	#N/A	#N/A	694.183	-0.186514	0.820203	-0.334638	0.167515	-0.122707	0.674783	0.368094
abcc3.S	#N/A	#N/A	0.838879	0.191791	NA	0.226802	NA	0.0895237	NA	NA
abcc4.L	#N/A	#N/A	18.0094	0.247386	0.945916	0.223797	0.80699	0.143649	0.848783	0.950646
abcc4.S	#N/A	#N/A	87.6643	-0.225971	0.90553	-0.123167	0.855484	-0.522658	0.133767	0.379794
abcc5.L	2	Group 2	340.207	-0.213682	0.848166	0.301191	0.379898	0.627435	0.0054594	1.78132e-05
abcc5.S	2	Group 2	285.753	-0.369517	0.539251	0.0882656	0.878416	0.270863	0.397744	0.0642713
abcc6.L	#N/A	#N/A	110.759	-0.0157133	0.99861	0.220754	0.69827	-0.0797533	0.887476	0.779457
abcc9.L	3	Group 4	42.9325	1.14177	0.0165925	1.16644	0.00462796	0.550002	0.284537	0.0218585
abcd2.L	#N/A	#N/A	17.4268	0.316197	0.909918	0.800128	0.121703	0.210938	0.762156	0.519822
abcd2.S	#N/A	#N/A	13.3867	0.0705045	0.997926	0.629112	0.303745	-0.0837377	0.919285	0.313671
abcd3.S	#N/A	#N/A	263.464	0.423247	0.406251	0.507059	0.0842909	0.539412	0.0449351	0.202097
abcd4.L	#N/A	#N/A	111.56	0.0409496	0.997926	0.0897296	0.907642	-0.0644102	0.91359	0.96014
abce1.L	#N/A	#N/A	2008.53	-0.0862071	0.982153	-0.0959039	0.850392	0.211338	0.488183	0.474623
abce1.S	#N/A	#N/A	926.615	-0.0894503	0.982153	0.135152	0.774946	0.263595	0.375303	0.414361
abcf1.L	#N/A	#N/A	1511.38	-0.0419761	0.997926	0.0859012	0.877473	0.24671	0.432806	0.661996
abcf2.L	#N/A	#N/A	1600.59	0.170295	0.935551	0.189312	0.703861	0.409779	0.189806	0.521989
abcf2.S	#N/A	#N/A	911.515	0.150491	0.964787	0.258647	0.626316	0.466112	0.189665	0.466515
abcf3.L	#N/A	#N/A	905.023	-0.0436767	0.997926	0.064781	0.929387	0.127671	0.773522	0.914279
abcf3.S	#N/A	#N/A	1289.38	0.223019	0.783112	0.119301	0.784017	0.150254	0.631698	0.798213
abcg1.L	#N/A	#N/A	1.33595	-0.126772	NA	0.128031	NA	0.232121	NA	NA
abcg1.S	#N/A	#N/A	1.2021	-0.12228	NA	0.101694	NA	-0.0510013	NA	NA
abcg2.L	#N/A	#N/A	161.955	0.0965671	0.982153	0.110592	0.842381	0.112764	0.788422	0.967421
abcg2.S	#N/A	#N/A	59.3795	0.161367	0.966698	-0.0418835	0.966909	-0.164746	0.764699	0.806436
abcg4.L	#N/A	#N/A	0.389881	0.0688965	NA	0.0667753	NA	0	NA	NA
abcg4.S	#N/A	#N/A	0.0561741	0.00831512	NA	0	NA	0	NA	NA
abcg5.S	#N/A	#N/A	0	NA	NA	NA	NA	NA	NA	NA
abcg8.S	#N/A	#N/A	0.4085	-0.0624692	NA	-0.0199392	NA	0.0742486	NA	NA
abhd1.L	#N/A	#N/A	1.5876	-0.193874	NA	-0.107132	NA	-0.329667	NA	NA
abhd1.S	#N/A	#N/A	59.0423	0.0376588	0.997926	-0.204474	0.783826	0.356951	0.456403	0.424914
abhd10.L	#N/A	#N/A	270.859	-0.144772	0.967195	-0.0596563	0.94392	0.361382	0.348412	0.318634
abhd11.L	#N/A	#N/A	244.658	-0.0424653	0.997926	0.0916305	0.885997	0.0637044	0.898145	0.960966
abhd12.L	#N/A	#N/A	25.8172	0.157719	0.983199	0.162413	0.867699	-0.548781	0.3033	0.294981
abhd12.S	#N/A	#N/A	140.555	-0.0731708	0.993045	-0.25322	0.578667	-0.00416617	0.994435	0.86068
abhd13.L	#N/A	#N/A	342.476	-0.342783	0.62896	-0.331632	0.372229	-0.538383	0.0464788	0.24683
abhd13.S	#N/A	#N/A	215.401	-0.413582	0.47473	-0.142618	0.79259	-0.300099	0.372908	0.402367
abhd14a.L	#N/A	#N/A	30.1969	0.0678086	0.997926	0.160896	0.855456	0.0661965	0.928872	0.984612
abhd14a.S	#N/A	#N/A	78.7242	0.660432	0.24426	0.451559	0.372655	0.805431	0.0223316	0.204296
abhd14b.L	#N/A	#N/A	10.9213	-0.180806	0.978312	-0.195578	0.839969	-0.171993	0.816008	0.953233
abhd16a.L	#N/A	#N/A	165.322	-0.0117636	0.99861	-0.0683476	0.91383	-0.0990867	0.814127	0.97627
abhd16a.S	#N/A	#N/A	299.712	0.0285746	0.997926	-0.0246764	0.967516	-0.0216818	0.958195	0.992185
abhd17a.L	#N/A	#N/A	251.964	-0.0835986	0.987316	-0.158379	0.744414	-0.255616	0.44217	0.793276
abhd17a.S	#N/A	#N/A	225.506	0.0459021	0.997926	0.110932	0.83964	0.209783	0.543476	0.861486
abhd17b.L	#N/A	#N/A	204.483	-0.0839054	0.990071	0.253299	0.563724	0.170151	0.66711	0.623331
abhd17b.S	#N/A	#N/A	249.308	-0.1231	0.966698	-0.0443383	0.95063	-0.0969198	0.824379	0.956317
abhd17c.L	4	Group 6	501.844	0.37527	0.120001	0.131828	0.676277	0.164789	0.478998	0.0829245
abhd17c.S	#N/A	#N/A	417.367	0.144525	0.905592	0.201494	0.523953	-0.116383	0.699183	0.388818
abhd2.L	#N/A	#N/A	30.1456	0.0539823	0.997926	-0.0334536	0.974951	0.301526	0.567776	0.806454
abhd2.S	#N/A	#N/A	6.6365	-0.213039	NA	0.00660186	0.996339	-0.0364672	0.966695	0.946605
abhd3.L	#N/A	#N/A	2.29906	-0.189046	NA	-0.0335551	NA	-0.241383	NA	NA
abhd3.S	#N/A	#N/A	17.3198	0.0834442	0.997926	0.512944	0.433487	0.472931	0.39152	0.56488
abhd4.L	#N/A	#N/A	152.489	-0.0762889	0.995268	0.164754	0.787834	0.374174	0.311041	0.553935
abhd4.S	#N/A	#N/A	88.2549	0.0669631	0.997926	0.224988	0.670614	0.350361	0.337972	0.57219
abhd5.L	#N/A	#N/A	43.2005	0.163555	0.966295	0.0729195	0.935868	-0.151327	0.791984	0.811022
abhd5.S	#N/A	#N/A	0.804596	-0.182253	NA	0.0258327	NA	-0.147311	NA	NA
abhd6.L	#N/A	#N/A	50.7693	0.333154	0.82014	-0.291843	0.63847	0.222361	0.671593	0.209327
abhd6.S	#N/A	#N/A	22.7223	-0.0320613	0.997926	0.0768763	0.94361	0.130231	0.850466	0.980194
abhd8.L	#N/A	#N/A	1.7609	0.0852379	NA	0.376111	NA	0.194671	NA	NA
abhd8.S	#N/A	#N/A	0.955794	0.0804863	NA	0.143534	NA	0.164681	NA	NA
abi1.L	#N/A	#N/A	606.716	-0.193958	0.912834	-0.139948	0.806436	-0.463831	0.130828	0.429312
abi2.L	#N/A	#N/A	149.547	0.224348	0.908102	0.139442	0.833405	-0.174699	0.71351	0.670279
abi2.S	#N/A	#N/A	374.716	0.00511074	0.998896	-0.231792	0.718539	-0.43237	0.304063	0.690199
abi3.L	6	Group 1	5.31426	-0.569527	NA	-0.0982795	0.929867	-0.7974	0.069159	0.0759036
abi3.S	#N/A	#N/A	0	NA	NA	NA	NA	NA	NA	NA
abl1.L	#N/A	#N/A	126.662	0.202221	0.92872	-0.109966	0.875437	-0.218872	0.622849	0.515823
abl1.S	#N/A	#N/A	443.61	-0.0295342	0.997926	0.0181386	0.973677	-0.244603	0.318161	0.467312
abl2.L	#N/A	#N/A	290.117	-0.00665531	0.998896	-0.151141	0.731423	-0.244847	0.416701	0.647538
abl2.S	#N/A	#N/A	87.864	-0.0872442	0.992675	-0.136712	0.840476	-0.223338	0.62279	0.906073
ablim1.L	#N/A	#N/A	459.594	0.329355	0.282096	0.158742	0.606289	0.0447471	0.89226	0.477785
ablim1.S	#N/A	#N/A	52.9268	0.525203	0.604525	0.780035	0.0690636	0.376534	0.455695	0.250265
ablim2.L	#N/A	#N/A	0.561473	0.071711	NA	0.0881135	NA	0.126757	NA	NA
ablim3.L	#N/A	#N/A	91.8415	-0.209296	0.945916	-0.319334	0.616395	-0.646409	0.118802	0.458182
ablim3.S	#N/A	#N/A	9.10878	-0.264446	0.940213	0.135391	0.898482	-0.16836	0.82026	0.803163
abo.L	#N/A	#N/A	0.866375	-0.035182	NA	-0.0467061	NA	-0.0182223	NA	NA
abr.L	#N/A	#N/A	454.257	0.212584	0.876945	0.318597	0.400657	0.197714	0.586893	0.704548
abr.S	#N/A	#N/A	310.525	-0.569035	0.164242	-0.32203	0.448135	-0.496211	0.104967	0.150524
abra.L	#N/A	#N/A	112.223	0.519947	0.6931	0.708941	0.194175	0.0617747	0.939203	0.584854
abra.S	#N/A	#N/A	5.4453	0.470327	NA	0.650587	0.237842	-0.222704	0.726781	0.189587
abracl.L	#N/A	#N/A	48.4601	-0.114846	0.992869	-0.305243	0.693077	0.481929	0.356917	0.194129
abt1.L	#N/A	#N/A	373.712	-0.05396	0.997926	0.00258871	0.998036	0.328005	0.3788	0.571514
abtb1.L	#N/A	#N/A	24.5589	0.185385	0.967534	0.117191	0.907642	0.240885	0.700248	0.92333
abtb1.S	#N/A	#N/A	127.892	-0.274929	0.759505	0.0703642	0.90961	-0.180336	0.624379	0.42138
abtb2.L	#N/A	#N/A	70.9744	1.03868	0.0348281	1.40048	0.0001627	1.41765	7.57729e-05	0.26782
abtb2.S	2	Group 2	61.1985	0.47706	0.587345	0.712594	0.05943	0.678786	0.0612924	0.0701603
acaa1.L	#N/A	#N/A	253.148	-0.0990008	0.982153	-0.248845	0.574162	-0.00550098	0.992857	0.766889
acaa2.L	2	Group 2	295.4	0.251208	0.798971	0.542879	0.0496215	0.61691	0.0129103	0.0142899
acaa2.S	#N/A	#N/A	151.917	-0.0760808	0.996865	0.31882	0.532753	0.11785	0.824089	0.743296
acaca.L	#N/A	#N/A	17.0857	-0.204671	0.966241	-0.097579	0.931238	0.0574385	0.944198	0.914562
acaca-like.S	#N/A	#N/A	77.0244	0.2037	0.919791	-0.0133208	0.987992	-0.172065	0.708945	0.787044
acacb.L	#N/A	#N/A	415.001	0.149817	0.930232	0.148187	0.733477	-0.155588	0.645575	0.522911
acad10.L	#N/A	#N/A	57.8843	-0.335989	0.80007	-0.420941	0.399091	0.00744299	0.992294	0.3861
acad11.L	#N/A	#N/A	14.7857	0.128285	0.992082	0.143122	0.888938	0.103923	0.895514	0.987691
acad8.L	#N/A	#N/A	201.155	0.250319	0.89222	0.147879	0.830175	0.373862	0.3467	0.701166
acad9.S	#N/A	#N/A	858.229	0.292799	0.742024	0.429572	0.195328	0.498434	0.0760538	0.350128
acadl.L	#N/A	#N/A	489.591	0.0158547	0.99861	0.138492	0.77901	0.0942341	0.818133	0.931537
acadm.L	#N/A	#N/A	1067.74	0.0151198	0.997926	0.0847187	0.808047	0.100999	0.688074	0.965833
acadm.S	#N/A	#N/A	437.823	0.146944	0.933215	0.0955657	0.850392	0.299237	0.283901	0.699429
acads.L	#N/A	#N/A	321.344	-0.0186176	0.99861	0.0480196	0.949128	0.331014	0.325025	0.531533
acads.S	#N/A	#N/A	0.468448	-0.0291842	NA	0.0524061	NA	0.0328512	NA	NA
acadsb.L	#N/A	#N/A	164.59	0.359808	0.51532	0.459101	0.10122	0.193048	0.572973	0.208852
acadvl.L	#N/A	#N/A	1173.89	0.361506	0.68363	0.517746	0.152088	0.53812	0.0947945	0.327243
acan.L	#N/A	#N/A	1.5443	-0.00371169	NA	-0.0373536	NA	0.0995277	NA	NA
acan.S	#N/A	#N/A	0.172309	0.00831512	NA	0.0277696	NA	0	NA	NA
acap1.S	#N/A	#N/A	24.4925	-0.233917	0.945916	-0.212229	0.805467	-0.310933	0.597872	0.890151
acap2.L	#N/A	#N/A	412.565	-0.0679209	0.987316	-0.223029	0.491164	-0.246574	0.333023	0.562187
acap2.S	#N/A	#N/A	70.7148	-0.237581	0.913244	-0.310635	0.583939	-0.228558	0.645296	0.777557
acap3.L	#N/A	#N/A	51.2822	0.329879	0.837671	0.625679	0.149765	0.431384	0.332315	0.37081
acap3.S	#N/A	#N/A	95.4566	0.0388817	0.997926	-0.0331988	0.966922	-0.00616077	0.992294	0.993841
acat1.L	#N/A	#N/A	56.818	0.0556077	0.997926	0.411261	0.451589	0.651838	0.0918057	0.220843
acat1.S	#N/A	#N/A	388.086	0.0176063	0.99861	0.396358	0.293935	0.309414	0.375737	0.36795
acat2.L	#N/A	#N/A	94.5237	-0.369011	0.770113	-0.0685002	0.941171	0.254628	0.601241	0.275299
acat2.S	#N/A	#N/A	118.436	-0.093436	0.992082	-0.0872945	0.911038	0.224293	0.618382	0.666457
acbd3.L	#N/A	#N/A	1053.34	-0.0014626	0.998896	-0.0145487	0.976027	0.0562072	0.850589	0.990645
acbd3.S	#N/A	#N/A	806.37	0.048903	0.995697	0.0243012	0.966434	0.225837	0.353989	0.796573
acbd5.L	#N/A	#N/A	83.599	-0.059556	0.997926	-0.10793	0.873581	-0.100913	0.842442	0.98717
acbd6.L	#N/A	#N/A	0.552093	-0.116671	NA	-0.0298081	NA	-0.0581826	NA	NA
acbd6.S	#N/A	#N/A	305.199	-0.135905	0.967195	-0.0939025	0.891899	0.0807566	0.875863	0.876879
acbd7.L	#N/A	#N/A	0.482144	0.171089	NA	0.0186564	NA	0.0402542	NA	NA
accs.L	#N/A	#N/A	248.746	0.240579	0.783112	0.129727	0.782415	0.0379593	0.930387	0.707605
accs.S	#N/A	#N/A	133.023	-0.0365759	0.997926	-0.0967702	0.882429	0.0590211	0.910218	0.963939
ace2.L	#N/A	#N/A	0.175461	0.0467055	NA	0	NA	0	NA	NA
ace2.S	#N/A	#N/A	0.99133	0.0348691	NA	-0.0297168	NA	0.123834	NA	NA
acer1.L	#N/A	#N/A	33.883	0.0700978	0.997926	0.147376	0.867389	-0.0949121	0.894725	0.930711
acer1.S	#N/A	#N/A	0.167154	-0.0300753	NA	-0.029816	NA	-0.0238054	NA	NA
acer2.L	#N/A	#N/A	22.4054	0.24225	0.944281	-0.0674115	0.95541	-0.0524138	0.94968	0.897854
acer2.S	2	Group 2	70.131	0.430469	0.693311	0.344075	0.563096	0.90856	0.00844217	0.075322
acer3.L	4	Group 6	500.122	0.463291	0.0982801	0.239328	0.456772	0.244132	0.348782	0.0874296
acer3.S	#N/A	#N/A	231.32	0.0118348	0.99861	0.0193912	0.977478	0.160028	0.659049	0.905995
acin1.L	#N/A	#N/A	3129.11	-0.0638695	0.980625	-0.10057	0.745279	-0.132963	0.550955	0.805757
acin1.S	#N/A	#N/A	1928.67	-0.0483359	0.992869	-0.119899	0.719681	-0.13279	0.59977	0.83933
ackr3.L	#N/A	#N/A	96.9638	0.429284	0.771033	0.858795	0.0527055	0.432139	0.401235	0.229675
ackr3.S	#N/A	#N/A	29.4576	0.0389792	0.997926	0.153063	0.879531	-0.273097	0.67781	0.76165
ackr4.L	#N/A	#N/A	1.02171	0.024606	NA	0.079241	NA	0.301064	NA	NA
acly.L	#N/A	#N/A	1492.42	0.056042	0.995302	-0.0113261	0.986619	0.271912	0.320604	0.583062
acly.S	#N/A	#N/A	817.631	0.126295	0.93891	0.143493	0.708797	0.331846	0.159025	0.498663
acmsd.L	#N/A	#N/A	0.0631131	0.00831512	NA	0	NA	0	NA	NA
acmsd.S	#N/A	#N/A	0	NA	NA	NA	NA	NA	NA	NA
aco1.L	4	Group 6	501.111	0.271105	0.610405	0.517247	0.00998607	0.0278112	0.941826	0.0109834
aco2.L	#N/A	#N/A	776.215	0.433617	0.585732	0.887763	0.00312085	0.388877	0.307014	0.123302
aco2.S	2	Group 2	482.383	0.364529	0.467891	0.598711	0.0114359	0.123837	0.735565	0.00962848
acot11.L	#N/A	#N/A	110.865	0.0626714	0.997926	0.150955	0.812457	-0.018879	0.97572	0.934979
acot12.L	#N/A	#N/A	13.2761	-0.255748	0.943987	-0.253755	0.773993	0.073855	0.927802	0.859089
acot12.S	#N/A	#N/A	0.40157	-0.064543	NA	-0.0660336	NA	-0.0935099	NA	NA
acot13.S	#N/A	#N/A	171.923	0.0820688	0.992869	0.514424	0.161777	0.39766	0.271409	0.177534
acot2.L	#N/A	#N/A	0.265273	0.0118548	NA	0.0122245	NA	0.0207938	NA	NA
acot2.S	#N/A	#N/A	82.6513	-0.108042	0.987316	0.177005	0.788572	0.361539	0.37619	0.459364
acot7.L	#N/A	#N/A	35.1948	0.00164379	0.999304	0.322638	0.605917	-0.050249	0.944198	0.71368
acot7.S	#N/A	#N/A	0.940278	-0.0307718	NA	0.0468193	NA	0.121478	NA	NA
acot8.S	#N/A	#N/A	38.6935	-0.460439	0.724655	-0.333316	0.629626	0.149542	0.821691	0.351823
acox1.L	#N/A	#N/A	387.537	-0.0876259	0.967195	-0.122668	0.730395	0.178066	0.472213	0.318634
acox1.S	#N/A	#N/A	60.0748	-0.243372	0.907706	-0.289367	0.612117	-0.111747	0.844004	0.855256
acox2.L	#N/A	#N/A	160.957	-0.0210256	0.99861	-0.0235572	0.977919	0.321812	0.400888	0.573787
acox3.L	#N/A	#N/A	10.7294	0.300282	0.925077	0.483845	0.487588	0.0602443	0.943307	0.659039
acoxl.L	#N/A	#N/A	130.249	0.0693889	0.997926	-0.0683852	0.934082	-0.123055	0.814127	0.928702
acp1.L	#N/A	#N/A	282.693	-0.0887127	0.987316	0.0778147	0.904928	0.295452	0.381454	0.490594
acp1.S	#N/A	#N/A	320.316	-0.0698413	0.99664	0.094257	0.887972	0.227919	0.56497	0.84707
acp5.L	2	Group 2	120.999	0.254277	0.925112	1.2125	0.00041678	0.885167	0.0174723	7.28117e-05
acp5.S	#N/A	#N/A	1256.22	-0.186259	0.829706	-0.20713	0.517674	-0.402736	0.0548285	0.316022
acp6.S	#N/A	#N/A	333.901	-0.166423	0.88471	0.0693864	0.887379	-0.0878519	0.800312	0.809498
acp7.L	#N/A	#N/A	11.8952	0.185898	0.975308	0.397902	0.596978	0.235947	0.73307	0.86188
acpp.L	#N/A	#N/A	136.317	0.099001	0.982153	0.111227	0.848558	0.291876	0.381058	0.732014
acpp.S	#N/A	#N/A	2.13796	0.185485	NA	-0.0674053	NA	-0.0311581	NA	NA
acrc.L	#N/A	#N/A	183.804	-0.182402	0.879818	-0.194312	0.613324	0.0900243	0.808497	0.427126
acsbg1.L	#N/A	#N/A	6.07413	-0.334886	NA	0.108297	0.925238	-0.136093	0.856244	0.818621
acsbg2.L	#N/A	#N/A	2933.14	0.0321339	0.997926	0.0473179	0.928744	0.127673	0.666109	0.939725
acsbg2.S	2	Group 2	71.9816	0.266124	0.901264	0.909926	0.00995136	0.645005	0.0931607	0.0417851
acsf2.L	#N/A	#N/A	487.322	0.224908	0.689753	0.270701	0.280256	-0.000209886	0.999475	0.221608
acsf2.S	#N/A	#N/A	9.51887	0.204016	0.967527	-0.26345	0.763122	-0.0515746	0.952942	0.737037
acsf3.L	#N/A	#N/A	1.69263	-0.0783319	NA	-0.249315	NA	-0.398195	NA	NA
acsf3.S	#N/A	#N/A	45.4278	0.333265	0.845817	0.384804	0.518017	0.436719	0.342119	0.614046
acsl1.L	#N/A	#N/A	6823.91	-0.0452459	0.997926	-0.174436	0.66737	0.0433917	0.918028	0.810712
acsl1.S	#N/A	#N/A	5107.3	0.114241	0.966698	0.0322425	0.963521	0.161168	0.647362	0.904549
acsl3.L	#N/A	#N/A	212.972	0.0624515	0.993438	-0.102641	0.839969	-0.0375058	0.931422	0.953632
acsl3.S	#N/A	#N/A	425.067	-0.0442294	0.997926	0.150291	0.752702	0.0145551	0.976553	0.860111
acsl4.L	#N/A	#N/A	1634.86	0.291096	0.568838	0.207046	0.53578	0.293885	0.223682	0.476365
acsl4.S	#N/A	#N/A	204.301	-0.117203	0.961458	-0.256	0.47675	-0.059707	0.884853	0.796748
acsl5.L	#N/A	#N/A	19.7267	-0.254178	0.886685	0.0213788	0.981835	-0.119403	0.824576	0.709397
acsl6.L	#N/A	#N/A	10.1812	-0.147026	0.987316	0.089444	0.940586	0.460814	0.421678	0.549585
acsm3.L	#N/A	#N/A	14.7344	0.107863	0.996463	-0.00860945	0.995091	-0.175937	0.808833	0.938959
acss1.L	#N/A	#N/A	329.53	-0.10102	0.99719	0.0272643	0.982344	-0.0611116	0.939535	0.980707
acss1.S	4	Group 6	116.91	-0.695949	0.182897	-0.298067	0.614856	-1.28269	2.49876e-05	0.00025741
acss2.1.L	#N/A	#N/A	286.586	-0.0230566	0.997926	-0.168227	0.684775	-0.0577935	0.888381	0.905866
acss3.L	#N/A	#N/A	252.134	-0.0285118	0.997926	0.0858177	0.895393	0.409623	0.192989	0.282538
act3.L	#N/A	#N/A	8124.34	0.285877	0.912553	0.383166	0.563624	0.0466358	0.952718	0.821493
act3.S	#N/A	#N/A	3994.77	0.31768	0.895649	0.421638	0.5275	0.0667404	0.93004	0.81675
acta2.L	#N/A	#N/A	110.604	0.0955266	0.992869	0.170566	0.814748	-0.0957729	0.877435	0.871028
acta2.S	#N/A	#N/A	166.761	0.122821	0.984544	0.0394018	0.969093	-0.149814	0.791007	0.922454
actc1.L	#N/A	#N/A	18861.8	0.325208	0.88518	0.424055	0.520925	0.175028	0.795017	0.828992
actc1.S	#N/A	#N/A	11146.5	0.515323	0.683931	0.595603	0.30689	0.284821	0.645114	0.67041
actg1.L	#N/A	#N/A	8642.7	0.18408	0.938859	0.126791	0.84992	0.376846	0.307442	0.631044
actg1.S	#N/A	#N/A	29734.2	0.0860498	0.987416	-0.119086	0.834969	0.171902	0.659464	0.665147
actn1.L	#N/A	#N/A	2508.47	0.0465886	0.992254	-0.092461	0.775786	0.134801	0.546823	0.525321
actn1.S	#N/A	#N/A	3826.97	-0.0381362	0.997926	-0.171081	0.654965	0.0480097	0.903388	0.846219
actn2.S	#N/A	#N/A	3.71784	0.115392	NA	0.0267408	0.981835	0.0606172	NA	0.99336
actn3.L	#N/A	#N/A	1790.17	0.346638	0.865949	0.470534	0.457091	0.0768607	0.920003	0.743341
actn3.S	#N/A	#N/A	1374.61	0.292186	0.910131	0.423485	0.514251	0.0861681	0.908273	0.801658
actn4.L	#N/A	#N/A	5246.85	0.127069	0.925197	-0.0526811	0.909957	-0.0156761	0.966637	0.81076
actn4.S	#N/A	#N/A	1629.72	0.283766	0.792837	0.429593	0.241543	-0.0519075	0.920434	0.231877
actr10.L	#N/A	#N/A	295.395	0.0070179	0.998896	0.00266849	0.997615	0.0671658	0.876912	0.991366
actr10.S	#N/A	#N/A	86.6628	-0.0946668	0.992254	-0.172536	0.803553	-0.203747	0.687442	0.922454
actr1a.L	#N/A	#N/A	723.358	0.168547	0.863182	0.234547	0.430399	0.236305	0.333023	0.623684
actr1a.S	#N/A	#N/A	416.192	0.00451946	0.998896	0.121955	0.771084	0.031261	0.936833	0.918526
actr2.L	#N/A	#N/A	3233.61	-0.0078058	0.99861	0.0122277	0.981835	0.0769488	0.801406	0.983321
actr2.S	#N/A	#N/A	749.938	-0.0106172	0.99861	-0.0381579	0.941183	0.058633	0.860791	0.96297
actr3.L	#N/A	#N/A	1861.86	0.0521065	0.997926	0.0828351	0.905749	0.406154	0.228533	0.421591
actr3.S	#N/A	#N/A	1432	0.123965	0.977586	0.0666633	0.933839	0.438143	0.218524	0.425597
actr5.S	#N/A	#N/A	162.269	-0.136474	0.967195	-0.400406	0.329753	-0.101408	0.836879	0.595347
actr6.L	#N/A	#N/A	132.664	0.0711292	0.997926	-0.196621	0.766893	0.377752	0.365895	0.333284
actr8.S	#N/A	#N/A	349.837	0.0392237	0.997926	0.107235	0.851433	0.351406	0.261763	0.546057
acvr1.L	#N/A	#N/A	281.69	-0.142012	0.935551	-0.445785	0.0908114	-0.142697	0.677409	0.276237
acvr1.S	4	Group 6	471.563	0.0224927	0.997926	-0.42545	0.0530141	0.0590263	0.865543	0.0527123
acvr1b.L	#N/A	#N/A	331.975	-0.16654	0.935551	-0.21937	0.637198	-0.470125	0.111204	0.351506
acvr1b.S	#N/A	#N/A	316.499	-0.251173	0.714235	-0.264154	0.401519	-0.241908	0.370383	0.661996
acvr1c.L	#N/A	#N/A	5.2811	-0.0903233	NA	0.0954122	0.932255	0.25502	0.686928	0.872869
acvr1c.S	#N/A	#N/A	1.53889	-0.180974	NA	-0.0393527	NA	-0.157862	NA	NA
acvr2a.L	#N/A	#N/A	376.796	-0.263227	0.685994	-0.258797	0.42727	-0.129485	0.693165	0.531205
acvr2a.S	#N/A	#N/A	358.856	-0.168346	0.920759	-0.439729	0.137642	-0.387447	0.168335	0.171385
acvr2b.L	#N/A	#N/A	136.196	-0.0302421	0.997926	-0.172091	0.773993	-0.0824772	0.878213	0.954918
acvr2b.S	#N/A	#N/A	447.349	0.0134798	0.99861	-0.220928	0.498354	-0.141031	0.640052	0.753915
acvrl1.L	6	Group 1	23.5175	-0.753113	0.319479	-0.686428	0.200841	-1.01035	0.0169536	0.0436133
acvrl1.S	#N/A	#N/A	5.17038	-0.158821	NA	-0.532479	0.409127	-0.583829	0.260894	0.410278
acy1.1.S	#N/A	#N/A	32.9957	0.233878	0.935551	0.441446	0.433487	0.425389	0.366838	0.565335
acy3.L	#N/A	#N/A	107.202	0.396866	0.631131	0.550853	0.121182	0.300243	0.447091	0.294546
acyp1.L	#N/A	#N/A	0	NA	NA	NA	NA	NA	NA	NA
acyp1.S	#N/A	#N/A	23.1242	0.467258	0.761157	0.0394785	0.974078	0.225607	0.739916	0.670517
acyp2.L	#N/A	#N/A	0.19272	0	NA	0	NA	0.0337802	NA	NA
ada.2.S	#N/A	#N/A	0.623065	0.109513	NA	0.150352	NA	0.0356902	NA	NA
ada.L	#N/A	#N/A	44.9673	0.356121	0.868886	0.59966	0.303044	-0.490538	0.358852	0.14506
ada.S	#N/A	#N/A	1.87413	0.0161895	NA	0.141135	NA	0.098965	NA	NA
adad1.L	#N/A	#N/A	1.71772	0.299041	NA	0.21423	NA	-0.0339801	NA	NA
adad2.S	#N/A	#N/A	53.0298	0.529963	0.580252	-0.0321251	0.976027	0.255227	0.648372	0.322817
adal.L	2	Group 2	146.09	0.572006	0.223089	0.194008	0.733374	0.877877	0.00134269	0.0006498
adal.S	#N/A	#N/A	166.235	-0.0437212	0.997926	-0.206878	0.666116	-0.326368	0.327792	0.537691
adam10.L	#N/A	#N/A	484.316	-0.192833	0.784052	-0.179921	0.560878	-0.339715	0.0985958	0.291528
adam10.S	#N/A	#N/A	645.837	-0.207799	0.922586	-0.312045	0.527369	-0.133116	0.789469	0.829257
adam11.L	#N/A	#N/A	29.9975	0.0898757	0.995268	0.357177	0.538166	-0.172307	0.759463	0.422812
adam11.S	#N/A	#N/A	21.0703	-0.00600245	0.998896	0.25952	0.636008	0.00251766	0.997176	0.813927
adam12.L	#N/A	#N/A	3.11888	0.160875	NA	0.29561	0.67105	0.34607	NA	0.786165
adam12.S	#N/A	#N/A	4.52607	0.470313	NA	0.509625	0.38455	0.315677	NA	0.529204
adam15.L	#N/A	#N/A	122.032	0.420824	0.539728	0.692162	0.0203129	0.508248	0.111231	0.146589
adam17.L	#N/A	#N/A	306.221	-0.275537	0.697647	-0.0892968	0.862536	-0.0254256	0.955002	0.709344
adam17.S	#N/A	#N/A	138.825	-0.449362	0.454542	-0.218936	0.667319	-0.279998	0.452923	0.430519
adam19.S	#N/A	#N/A	120.551	0.217311	0.949209	0.297929	0.671007	-0.124151	0.854153	0.733879
adam21.L	#N/A	#N/A	1.81246	0.145635	NA	-0.040192	NA	0.321426	NA	NA
adam23.L	#N/A	#N/A	3.95014	0.050636	NA	0.273577	0.685853	0.0822828	NA	0.909037
adam23.S	#N/A	#N/A	0.538902	-0.0753167	NA	0.101046	NA	0.0388114	NA	NA
adam28.L	#N/A	#N/A	0.245806	0.0085386	NA	0.0285159	NA	0	NA	NA
adam28.S	#N/A	#N/A	444.721	-0.439943	0.467891	-0.473974	0.181231	-0.498597	0.109505	0.275178
adam33.L	#N/A	#N/A	1020.03	-0.108759	0.967195	-0.173323	0.677846	0.0623592	0.880459	0.821938
adam33.S	#N/A	#N/A	15.0696	-0.562858	0.651702	-0.234062	0.793237	-0.188248	0.79373	0.659039
adam9.L	#N/A	#N/A	181.944	0.0876591	0.990359	-0.0809839	0.906404	0.204753	0.60914	0.785874
adam9.S	#N/A	#N/A	955.286	-0.0465634	0.997926	-0.146813	0.78358	-0.120656	0.777424	0.959519
adamdec1.L	#N/A	#N/A	10.5084	0.345467	0.894041	0.331948	0.680561	0.120084	0.880475	0.831995
adamdec1.S	#N/A	#N/A	8.96847	-0.240566	0.950804	0.107197	0.927883	0.554802	0.307014	0.313821
adamts1.L	2	Group 2	475.725	1.72232	5.95507e-17	1.50866	9.03861e-13	1.55209	8.33004e-14	1.07842e-11
adamts1.S	2	Group 2	183.88	0.870854	0.011268	0.863964	0.0043972	0.744797	0.0160048	0.0169474
adamts10.L	#N/A	#N/A	69.9263	0.578824	0.515821	0.746329	0.097266	0.28219	0.615182	0.280934
adamts10.S	#N/A	#N/A	14.8475	-0.39288	0.854535	-0.27099	0.752131	-0.599065	0.260894	0.612174
adamts12.L	#N/A	#N/A	93.4664	-0.0731049	0.997926	-0.48125	0.413247	-0.246083	0.6776	0.607494
adamts13.L	#N/A	#N/A	5.20228	-0.187918	NA	0.0872703	0.937273	0.332071	0.567617	0.676907
adamts14.L	#N/A	#N/A	4.65273	0.166774	NA	0.190816	0.826609	0.175022	NA	0.967421
adamts14.S	#N/A	#N/A	5.12841	-0.065505	NA	0.0827337	0.937381	-0.0559597	0.939555	0.986719
adamts15.L	#N/A	#N/A	11.8835	0.138987	0.990056	-0.223173	0.808047	-0.150663	0.838887	0.87436
adamts15.S	#N/A	#N/A	36.7141	-0.460834	0.689753	-0.0270302	0.979907	-0.535408	0.240668	0.409659
adamts16.L	#N/A	#N/A	4.00208	-0.241972	NA	0.036558	0.973677	-0.0049857	NA	0.869989
adamts17.L	#N/A	#N/A	68.8333	-0.227365	0.925197	-0.278692	0.636317	-0.392229	0.3563	0.697477
adamts17.S	#N/A	#N/A	5.15177	-0.0547883	NA	0.634559	0.277562	0.118109	0.877136	0.315212
adamts18.L	#N/A	#N/A	13.2131	0.183532	0.974669	0.425494	0.556922	0.452923	0.422093	0.679718
adamts18.S	#N/A	#N/A	6.29539	-0.124315	NA	-0.0854995	0.942644	-0.0668008	0.934758	0.992775
adamts19.L	#N/A	#N/A	0.682135	-0.131613	NA	-0.0511224	NA	0.0764116	NA	NA
adamts2.L	#N/A	#N/A	0.0545978	0	NA	0.00857439	NA	0	NA	NA
adamts2.S	#N/A	#N/A	4.82912	0.198493	NA	0.342369	0.64379	0.598502	NA	0.509974
adamts20.L	#N/A	#N/A	0	NA	NA	NA	NA	NA	NA	NA
adamts3.L	#N/A	#N/A	39.3512	0.195551	0.966241	0.277812	0.713639	-0.0212707	0.979545	0.834832
adamts3.S	#N/A	#N/A	13.8846	-0.316651	0.909191	-0.108185	0.924813	-0.504293	0.3558	0.634596
adamts4.L	#N/A	#N/A	13.8069	0.101362	0.997926	-0.115769	0.91759	-0.186693	0.79735	0.909318
adamts4.S	#N/A	#N/A	4.15606	0.266313	NA	0.371851	0.597641	0.378993	NA	0.741656
adamts5.L	#N/A	#N/A	1.5846	-0.0638725	NA	-0.072817	NA	-0.133171	NA	NA
adamts5.S	#N/A	#N/A	9.9458	-0.0874049	0.997926	-0.00847214	0.995122	0.0359096	0.967291	0.991618
adamts6.L	2	Group 2	36.0429	0.741884	0.287456	1.17913	0.00240699	0.92708	0.0243653	0.016333
adamts6.S	3	Group 4	16.9313	0.39659	0.844363	0.970405	0.0412347	-0.0480301	0.955825	0.0145821
adamts7.L	#N/A	#N/A	31.8254	-0.175037	0.978074	0.344497	0.648399	0.0994593	0.898862	0.77841
adamts9.L	#N/A	#N/A	28.531	0.317558	0.911359	0.437876	0.543669	0.0779342	0.923982	0.756404
adamts9.S	#N/A	#N/A	1.39183	-0.0880735	NA	-0.0703199	NA	-0.203124	NA	NA
adamtsl1.L	#N/A	#N/A	97.348	0.627624	0.575214	0.453445	0.530199	0.118283	0.882098	0.515857
adamtsl1.S	#N/A	#N/A	14.1478	0.709141	0.436317	0.512508	0.452852	0.427658	0.463801	0.541418
adamtsl2.L	#N/A	#N/A	0.86303	0.073374	NA	0.207431	NA	0.166602	NA	NA
adamtsl2.S	#N/A	#N/A	1.03736	0.0418801	NA	0.0262776	NA	0.251166	NA	NA
adamtsl3.L	#N/A	#N/A	10.3426	0.244089	0.946534	0.693469	0.213592	0.121468	0.87475	0.366673
adamtsl3.S	#N/A	#N/A	1.78011	-0.109647	NA	-0.135551	NA	-0.0847278	NA	NA
adamtsl4.L	6	Group 1	80.9835	-0.379115	0.723591	-1.18179	7.91471e-05	-1.15392	9.11049e-05	2.25925e-05
adamtsl4.S	4	Group 6	371.587	-0.169407	0.906724	-0.629266	0.00614723	-0.590858	0.00898062	0.00759108
adamtsl5.L	#N/A	#N/A	186.945	0.200471	0.912834	-0.206462	0.691775	-0.179614	0.673076	0.379794
adamtsl5.S	#N/A	#N/A	52.9811	0.114714	0.987316	-0.11683	0.886794	-0.163605	0.772945	0.88677
adap1.L	#N/A	#N/A	346.029	0.0625496	0.993853	0.0814222	0.880799	0.377552	0.155829	0.278053
adap2.L	#N/A	#N/A	51.0687	-0.0645854	0.997926	0.0546553	0.962267	0.072904	0.921015	0.99336
adap2.S	#N/A	#N/A	12.5698	0.037292	0.997926	0.149667	0.885531	0.296775	0.647833	0.89465
adar.L	#N/A	#N/A	716.835	0.0863834	0.982153	-0.0733772	0.894383	-0.0643808	0.875444	0.91946
adar.S	#N/A	#N/A	1232.53	-0.124048	0.966241	-0.167264	0.730622	-0.310962	0.326666	0.671494
adarb1.L	#N/A	#N/A	243.155	0.0306413	0.997926	0.406003	0.331514	-0.129024	0.793882	0.227906
adarb1.S	#N/A	#N/A	20.7809	-0.0600264	0.997926	-0.00962371	0.993956	-0.157089	0.826064	0.980646
adarb2.L	#N/A	#N/A	0.530143	0.0651406	NA	0.110091	NA	0.0295189	NA	NA
adarb2.S	#N/A	#N/A	0.429064	-0.0573032	NA	0.0463846	NA	0.0288493	NA	NA
adat1.S	#N/A	#N/A	9.98205	-0.206416	0.967195	-0.182687	0.851433	0.0928323	0.910243	0.888533
adat2.L	#N/A	#N/A	33.1624	0.0409627	0.997926	-0.249777	0.738682	-0.0433116	0.955155	0.868874
adck1.L	2	Group 2	217.719	0.0924746	0.976905	0.150888	0.718346	0.449706	0.0546426	0.0884658
adck2.S	#N/A	#N/A	24.8437	-0.0490783	0.997926	0.058631	0.960488	0.45897	0.373207	0.513362
adck3.L	#N/A	#N/A	792.087	0.0564349	0.997926	-0.0624051	0.930905	0.356372	0.276205	0.385243
adck3.S	#N/A	#N/A	222.828	0.328097	0.762928	-0.292123	0.569618	-0.257699	0.543009	0.272765
adck4.L	2	Group 2	435.53	0.376315	0.502729	0.712213	0.00301089	0.513497	0.0484863	0.00982509
adck5.L	#N/A	#N/A	146.94	-0.119418	0.97943	0.108623	0.873281	0.0849354	0.873706	0.914489
adcy1.L	#N/A	#N/A	1.3393	0.163869	NA	0.0181479	NA	-0.0107761	NA	NA
adcy1.S	#N/A	#N/A	0	NA	NA	NA	NA	NA	NA	NA
adcy3.L	#N/A	#N/A	4.57722	-0.0666838	NA	0.3164	0.665618	-0.0317651	NA	0.766543
adcy3.S	#N/A	#N/A	12.9275	0.245557	0.947343	0.467883	0.498128	0.411192	0.476397	0.706945
adcy4.L	#N/A	#N/A	161.146	0.186211	0.912834	0.273596	0.516836	0.321485	0.322952	0.635522
adcy4.S	#N/A	#N/A	65.5935	0.421879	0.771033	0.704873	0.143456	0.776572	0.0656202	0.162612
adcy6.L	#N/A	#N/A	47.8203	-0.236667	0.92962	-0.221112	0.747632	-0.287701	0.567628	0.84707
adcy6.S	6	Group 1	39.2811	-0.439831	0.753823	-0.676339	0.179817	-0.876988	0.0358539	0.0977816
adcy7.L	#N/A	#N/A	28.0396	0.128584	0.988685	-0.0344333	0.975889	0.280635	0.633522	0.844886
adcy9.L	4	Group 6	279.857	0.0903736	0.978312	-0.122759	0.787209	-0.423218	0.0847457	0.0588118
adcy9.S	#N/A	#N/A	213.696	0.0180189	0.99861	-0.333007	0.438024	-0.374468	0.276122	0.328393
adcyap1.L	#N/A	#N/A	8.03351	0.26982	NA	0.467176	0.464254	-0.0143432	0.986903	0.643598
adcyap1.S	#N/A	#N/A	2.92933	0.0601717	NA	0.652701	NA	-0.138398	NA	NA
adcyap1r1.L	#N/A	#N/A	0.633606	0.193411	NA	0.173037	NA	0	NA	NA
adcyap1r1.S	#N/A	#N/A	0.274565	0.00816608	NA	0.0620372	NA	0	NA	NA
add1.L	#N/A	#N/A	927.855	0.0935604	0.967753	0.0331074	0.95541	-0.010321	0.980743	0.957343
add1.S	#N/A	#N/A	297.971	0.168136	0.943657	0.0229063	0.977513	-0.0767561	0.882961	0.855616
add2.L	#N/A	#N/A	1.91434	0.0898246	NA	0.287149	NA	0.260286	NA	NA
add2.S	#N/A	#N/A	27.4959	-0.503048	0.668171	-0.382951	0.563096	-0.862403	0.0405919	0.143901
add3.L	#N/A	#N/A	4080.32	0.20779	0.900432	0.136384	0.814276	0.127498	0.773522	0.910305
add3.S	4	Group 6	57.8284	-0.221192	0.91256	-0.663518	0.0578232	-0.873252	0.00455304	0.00559408
adgb.L	#N/A	#N/A	172.9	-0.105503	0.984633	-0.0846982	0.907375	0.26961	0.493839	0.659181
adgra3.L	#N/A	#N/A	187.431	0.100247	0.979276	0.116877	0.828388	-0.132921	0.737004	0.896197
adgra3.S	#N/A	#N/A	542.201	0.109278	0.96374	-0.245375	0.473031	-0.206293	0.480404	0.249982
adgrb2.L	#N/A	#N/A	3.95297	0.120159	NA	0.477181	0.364859	0.0138105	NA	0.614046
adgrb2.S	#N/A	#N/A	7.11313	0.0903042	NA	0.0575523	0.95541	0.184235	0.745663	0.962126
adgrd1.L	#N/A	#N/A	48.2265	0.321022	0.907266	0.309446	0.70039	-0.125786	0.871554	0.816791
adgrd1.S	#N/A	#N/A	12.259	-0.10146	0.997926	0.289575	0.727163	-0.154824	0.83537	0.784649
adgre5.L	#N/A	#N/A	78.2115	-0.0866236	0.992869	-0.312505	0.540366	-0.289113	0.491032	0.655704
adgrf2.S	#N/A	#N/A	0	NA	NA	NA	NA	NA	NA	NA
adgrg1.L	#N/A	#N/A	10.5541	-0.0700464	0.997926	0.567332	0.374106	0.406803	0.488738	0.337375
adgrg1.S	#N/A	#N/A	5.6734	0.320841	NA	0.127822	0.899581	0.375502	0.509411	0.811022
adgrg2.L	#N/A	#N/A	41.8534	-0.450503	0.714235	0.0348746	0.973677	-0.157229	0.804825	0.514904
adgrg2.S	#N/A	#N/A	12.3317	-0.318971	0.911981	-0.0420953	0.973677	-0.720931	0.151795	0.41652
adgrg4.L	#N/A	#N/A	3.49175	-0.19805	NA	-0.147759	0.872535	0.00118737	NA	0.938022
adgrl2.L	#N/A	#N/A	771.79	0.142423	0.952661	0.127778	0.821031	0.295401	0.374503	0.744826
adgrl2.S	#N/A	#N/A	415.288	-0.194308	0.857433	-0.325339	0.281613	-0.262053	0.346109	0.46568
adgrl4.L	#N/A	#N/A	0.181822	-0.0300753	NA	-0.029816	NA	-0.0046102	NA	NA
adgrl4.S	#N/A	#N/A	0.0886316	0	NA	0	NA	0.014585	NA	NA
adh1.L	#N/A	#N/A	0.292666	-0.0208624	NA	-0.0187493	NA	-0.00858207	NA	NA
adh1b.L	#N/A	#N/A	17.0609	-0.232594	0.957172	0.163435	0.871847	0.539926	0.322569	0.284731
adh1b.S	#N/A	#N/A	6.48239	-0.247268	NA	-0.239913	0.787209	0.196485	0.782331	0.705399
adh1c.L	#N/A	#N/A	0.346726	0.054264	NA	0.092373	NA	0	NA	NA
adh1c.S	#N/A	#N/A	2.52635	-0.0637293	NA	-0.292357	NA	-0.0643	NA	NA
adh5.L	#N/A	#N/A	69.6687	0.0651353	0.997926	0.0644844	0.95146	0.625152	0.143121	0.283774
adh5.S	#N/A	#N/A	2.04173	-0.0553128	NA	0.362803	NA	0.265047	NA	NA
adh6.L	#N/A	#N/A	3.07142	-0.145418	NA	-0.067263	0.943223	0.328333	NA	0.574609
adh6.S	#N/A	#N/A	4.48266	0.0777325	NA	0.096064	0.931083	0.191127	NA	0.975089
adhfe1.S	#N/A	#N/A	2847.98	-0.339761	0.792702	-0.509272	0.246827	-0.182939	0.72241	0.491698
adi1.L	#N/A	#N/A	180.901	-0.143424	0.964787	0.0396982	0.962656	0.324597	0.37619	0.37916
adi1.S	#N/A	#N/A	0	NA	NA	NA	NA	NA	NA	NA
adipoq.L	3	Group 4	26.6424	0.758183	0.365531	1.12897	0.0120835	0.368532	0.547448	0.0819895
adipoq.S	#N/A	#N/A	12.3079	0.293303	0.92962	0.989234	0.0395542	0.453092	0.430512	0.33224
adipor1.L	4	Group 6	363.455	-0.320898	0.44578	-0.37972	0.11054	-0.544311	0.00552743	0.00999578
adipor1.S	#N/A	#N/A	646.13	-0.225062	0.787903	-0.200968	0.585887	-0.35759	0.151795	0.594187
adipor2.L	#N/A	#N/A	180.002	-0.00831787	0.998896	0.250267	0.525129	0.276074	0.369412	0.423196
adipor2.S	#N/A	#N/A	792.533	0.0018566	0.998896	0.182633	0.581543	-0.0489019	0.891843	0.686068
adk.S	#N/A	#N/A	1988.01	-0.0119035	0.99861	-0.0451687	0.933822	-0.272065	0.272032	0.474779
adm.L	#N/A	#N/A	3.32444	0.187403	NA	0.492179	0.399415	0.677588	NA	0.225292
adm.S	#N/A	#N/A	1.39891	0.110279	NA	0.0980392	NA	0.0681297	NA	NA
adm2.L	#N/A	#N/A	5.59215	0.244588	NA	0.0643571	0.958153	0.0807152	0.918914	0.958921
adm2.S	#N/A	#N/A	3.00944	-0.254917	NA	0.176728	NA	-0.0637571	NA	NA
admp.L	#N/A	#N/A	0.166741	0	NA	0.00857439	NA	0.014585	NA	NA
admp.S	#N/A	#N/A	0.102085	0.00831512	NA	0	NA	0	NA	NA
admp2.L	#N/A	#N/A	6.1629	-0.245793	NA	-0.0608782	0.960363	0.51533	0.328115	0.347371
admp2.S	#N/A	#N/A	0.97664	0.112753	NA	0.0113453	NA	-0.191654	NA	NA
adnp.L	4	Group 6	1057.8	-0.232162	0.724292	-0.424796	0.0565941	-0.498737	0.0117685	0.04459
adnp.S	#N/A	#N/A	901.354	-0.141814	0.940189	-0.345646	0.279589	-0.339829	0.223203	0.389944
adnp2.L	#N/A	#N/A	261.992	-0.137401	0.9638	-0.0809395	0.903724	-0.329104	0.338438	0.770841
adnp2.S	#N/A	#N/A	382.557	-0.0857015	0.977139	-0.137558	0.724473	-0.291399	0.242397	0.498683
ado.L	#N/A	#N/A	95.1002	0.352016	0.745814	0.538762	0.169133	0.528621	0.137939	0.220089
ado.S	#N/A	#N/A	20.4557	0.281836	0.92872	0.262234	0.747505	0.398485	0.478586	0.818637
adora1.L	#N/A	#N/A	0.317735	0.0363046	NA	0.0109354	NA	0.0512798	NA	NA
adora1.S	#N/A	#N/A	3.84146	0.0263859	NA	0.31083	0.625922	0.020774	NA	0.813013
adora2a.L	#N/A	#N/A	48.5921	0.282221	0.859908	-0.0147178	0.98813	-0.221423	0.658188	0.430887
adora2a.S	4	Group 6	116.784	-0.106482	0.970972	-0.323976	0.360322	-0.753456	0.00149025	0.00195665
adora2b.L	#N/A	#N/A	3.95194	0.175846	NA	0.17404	0.837554	0.055638	NA	0.953176
adora2b.S	#N/A	#N/A	3.32439	0.427681	NA	0.661944	0.192854	0.281876	NA	0.347519
adpgk.L	#N/A	#N/A	760.263	0.0869697	0.972296	0.00274001	0.996424	0.028669	0.940292	0.968936
adprh.L	#N/A	#N/A	81.7029	0.139858	0.967195	0.204118	0.719681	-0.046463	0.935492	0.821181
adprh.S	#N/A	#N/A	149.104	-0.00644547	0.998896	0.106048	0.841545	0.215689	0.514355	0.81368
adprhl1.L	#N/A	#N/A	11.9122	0.0830022	0.997926	0.383255	0.615544	-0.0215151	0.981152	0.778197
adprhl1.S	#N/A	#N/A	4.40801	-0.227939	NA	0.196847	0.809461	0.0302027	NA	0.721983
adprhl2.L	#N/A	#N/A	98.9827	0.0536957	0.997926	0.0957431	0.91772	0.100364	0.877911	0.985501
adprhl2.S	#N/A	#N/A	5.23552	-0.1412	NA	-0.254089	0.752395	-0.297334	0.616468	0.899158
adprh-like.2.1.S	#N/A	#N/A	0.163188	0	NA	0.00857439	NA	0.014585	NA	NA
adprm.L	#N/A	#N/A	351.93	-0.0149067	0.99861	-0.0672586	0.906062	-0.020784	0.963694	0.98743
adra1a.L	#N/A	#N/A	0.528768	0.0795228	NA	0.0525729	NA	-0.0604266	NA	NA
adra1a.S	#N/A	#N/A	0.234576	0	NA	0.0370286	NA	0.019448	NA	NA
adra1b.L	#N/A	#N/A	0.0631131	0.00831512	NA	0	NA	0	NA	NA
adra1b.S	#N/A	#N/A	0	NA	NA	NA	NA	NA	NA	NA
adra1d.L	#N/A	#N/A	88.4416	-0.232605	0.86506	-0.345676	0.389066	-0.391016	0.236588	0.431433
adra1d.S	#N/A	#N/A	8.88242	0.144561	0.987416	0.0844033	0.944626	0.112822	0.886827	0.993197
adra2a.L	#N/A	#N/A	8.63021	0.355152	0.884704	0.202293	0.832749	0.741614	0.135875	0.324983
adra2a.S	#N/A	#N/A	9.27605	-0.0091363	0.998896	-0.243858	0.78358	0.0749029	0.926207	0.884209
adra2b.L	#N/A	#N/A	0.20417	0.0275103	NA	0	NA	0	NA	NA
adra2b.S	#N/A	#N/A	0.264429	-0.0525438	NA	-0.0317969	NA	-0.0458574	NA	NA
adra2c.L	#N/A	#N/A	6.21926	-0.192333	NA	-0.270042	0.747311	0.0325901	0.969802	0.872443
adra2c.S	#N/A	#N/A	0.0631131	0.00831512	NA	0	NA	0	NA	NA
adrb1.L	#N/A	#N/A	4.55194	0.192558	NA	0.358722	0.622032	0.405921	NA	0.75199
adrb1.S	#N/A	#N/A	13.8572	0.105528	0.996865	-0.215548	0.815755	0.290507	0.651017	0.710952
adrb2.L	2	Group 2	175.361	0.639078	0.0875555	0.648249	0.0314279	0.763214	0.0046447	0.0170443
adrb2.S	4	Group 6	231.695	-0.426898	0.47739	-0.532806	0.0958237	-0.65218	0.0191567	0.039142
adrb3.L	#N/A	#N/A	36.5391	0.238898	0.939513	0.557882	0.297495	0.360657	0.493839	0.515823
adrb3.S	#N/A	#N/A	0.470016	0.0117995	NA	0.0682061	NA	-0.0554049	NA	NA
adrbk2.L	#N/A	#N/A	73.3953	-0.242787	0.895336	0.0538558	0.949816	-0.276629	0.519901	0.565782
adrbk2.S	#N/A	#N/A	253.05	-0.282775	0.697377	-0.386745	0.199368	-0.508947	0.0399242	0.107566
adrm1.L	#N/A	#N/A	474.334	-0.0516126	0.997926	0.0766906	0.91759	0.34781	0.333146	0.476365
adrm1.S	#N/A	#N/A	601.326	0.112083	0.982153	-0.0978361	0.885997	0.21157	0.610153	0.72346
adsl.L	#N/A	#N/A	283.681	0.307602	0.802888	0.293555	0.573182	0.684374	0.0320406	0.369591
adss.L	#N/A	#N/A	848.909	-0.0402082	0.997926	-0.0248934	0.968526	0.134384	0.672176	0.815718
adssl1.L	#N/A	#N/A	17.9888	0.752635	0.373098	1.2001	0.00639154	-0.0172507	0.985052	0.551075
adssl1.S	#N/A	#N/A	58.2303	0.831005	0.235284	1.37259	0.000745264	1.04648	0.0156648	0.42928
adtrp.L	#N/A	#N/A	0.576443	-0.0917866	NA	-0.0544201	NA	-0.00902203	NA	NA
adtrp.S	#N/A	#N/A	0	NA	NA	NA	NA	NA	NA	NA
aebp1.L	#N/A	#N/A	3.2924	0.22005	NA	0.11692	0.903377	0.376286	NA	0.803541
aebp1.S	#N/A	#N/A	15.1185	0.033134	0.99861	0.140332	0.894765	-0.10977	0.891383	0.970624
aebp2.L	#N/A	#N/A	76.0738	0.427177	0.593064	0.318097	0.524672	0.0672576	0.908034	0.374507
aebp2.S	#N/A	#N/A	218.312	0.0833862	0.98531	0.00921769	0.989964	0.112517	0.771471	0.949928
aen.L	#N/A	#N/A	201.666	0.228681	0.806427	0.0254462	0.970703	0.247975	0.409595	0.773916
aen.S	#N/A	#N/A	0	NA	NA	NA	NA	NA	NA	NA
aes.L	#N/A	#N/A	367.251	0.269299	0.587813	0.299634	0.23594	0.146841	0.595453	0.373187
aes.S	4	Group 6	1192.98	-0.084908	0.967195	-0.320252	0.144802	-0.391207	0.0360979	0.0208839
afap1.L	#N/A	#N/A	90.6382	-0.31284	0.825954	-0.247013	0.680702	-0.239165	0.615712	0.838418
afap1.S	#N/A	#N/A	27.5617	-0.144342	0.987316	0.0533204	0.96614	0.0727767	0.926108	0.961114
afap1l1.L	#N/A	#N/A	372.471	-0.187773	0.909681	-0.421669	0.203433	0.140997	0.724446	0.108651
afap1l1.S	#N/A	#N/A	35.0157	0.404375	0.779148	0.408126	0.510189	0.408014	0.415584	0.808982
afap1l2.L	1	Group 3	292.068	0.0720055	0.996865	0.376414	0.393511	1.39383	1.05722e-08	1.31274e-12
afap1l2.S	2	Group 2	159.057	0.165002	0.935631	0.315923	0.426966	0.855576	0.000237444	0.000161381
aff1.L	#N/A	#N/A	150.388	-0.316076	0.784955	-0.481056	0.229752	-0.695447	0.0280914	0.320907
aff1.S	#N/A	#N/A	0.173082	-0.0492705	NA	-0.0490113	NA	-0.0430006	NA	NA
aff2.L	#N/A	#N/A	3.25645	-0.0889026	NA	0.129789	0.891768	-0.013013	NA	0.965352
aff2.S	#N/A	#N/A	1.25055	0.081442	NA	0.174041	NA	0.272188	NA	NA
aff3-like.1.L	#N/A	#N/A	0	NA	NA	NA	NA	NA	NA	NA
aff3-like.1.S	#N/A	#N/A	0.253194	0.035538	NA	-0.0406352	NA	-0.0329344	NA	NA
aff3-like.2.L	#N/A	#N/A	2.40237	0.220796	NA	0.300382	NA	0.162769	NA	NA
aff3-like.2.S	#N/A	#N/A	7.43205	0.403841	NA	0.548086	0.379182	0.130722	0.859837	0.56733
aff4.L	#N/A	#N/A	126.553	-0.198284	0.955375	-0.240358	0.734599	-0.283181	0.590968	0.85886
aff4.S	#N/A	#N/A	163.803	-0.139851	0.970972	-0.225152	0.705789	-0.256854	0.56955	0.848829
afg3l1p.L	#N/A	#N/A	307.019	-0.075721	0.993853	0.130966	0.832831	0.311185	0.395811	0.584746
afg3l1p.S	#N/A	#N/A	399.249	-0.165253	0.949529	0.0566204	0.945175	0.251503	0.542676	0.616993
afg3l2.L	#N/A	#N/A	277.163	0.0766352	0.982715	0.309957	0.257657	0.194572	0.480881	0.391774
afmid.L	#N/A	#N/A	90.6205	-0.473581	0.687057	-0.368128	0.571152	-0.222182	0.709809	0.635551
aftph.L	#N/A	#N/A	396.108	-0.313882	0.587773	-0.210085	0.577734	0.0869514	0.816008	0.213946
aftph.S	#N/A	#N/A	263.605	-0.214277	0.829706	-0.113743	0.812632	0.00115493	0.99839	0.747884
ag1.L	#N/A	#N/A	81.0605	-0.19894	0.967195	-0.53423	0.387763	-0.434838	0.428227	0.620763
ag1.S	#N/A	#N/A	81.0042	-0.141933	0.984633	-0.0617244	0.957252	0.435819	0.396154	0.431612
aga.L	#N/A	#N/A	116.188	-0.0473242	0.997926	-0.244518	0.707608	0.199596	0.710503	0.684902
agap1.L	#N/A	#N/A	296.311	0.105957	0.982153	0.120285	0.842381	-0.191349	0.639889	0.728366
agap1.S	#N/A	#N/A	406.674	-0.118151	0.96374	-0.373917	0.225001	-0.323066	0.258839	0.328393
agap2.L	#N/A	#N/A	33.6254	-0.393035	0.807892	-0.496281	0.402194	-0.433803	0.399473	0.545635
agap2.S	#N/A	#N/A	13.6254	-0.266763	0.938859	-0.119624	0.912374	0.241943	0.716717	0.762935
agap3.L	#N/A	#N/A	149.394	-0.105189	0.982153	-0.112233	0.850392	-0.0554423	0.912662	0.974922
agap3.S	#N/A	#N/A	52.9355	-0.218118	0.930581	-0.128774	0.863978	-0.085016	0.888381	0.943939
agbl1.L	#N/A	#N/A	22.6605	0.771515	0.352242	1.04283	0.0259343	0.282564	0.669334	0.20965
agbl1.S	#N/A	#N/A	25.1211	0.537835	0.672474	0.720275	0.183507	-0.339526	0.579773	0.189283
agbl2.L	#N/A	#N/A	104.193	0.119001	0.984633	-0.0316802	0.973677	0.219685	0.660708	0.887294
agbl3.S	#N/A	#N/A	50.066	-0.429439	0.735689	-0.357149	0.572278	-0.0299447	0.96799	0.526555
agbl4.L	#N/A	#N/A	0.744188	0.163426	NA	0.13107	NA	0.134053	NA	NA
agbl5.L	#N/A	#N/A	80.3584	-0.145432	0.969503	-0.0682924	0.93843	-0.343024	0.430438	0.758408
agbl5.S	#N/A	#N/A	51.9438	0.136109	0.979276	-0.0604532	0.948647	-0.0719901	0.910218	0.93569
agfg1.L	#N/A	#N/A	1210.44	-0.189887	0.908461	-0.32051	0.40415	-0.377967	0.21624	0.600579
agfg1.S	#N/A	#N/A	710.947	-0.146722	0.966976	-0.0875823	0.909218	-0.279087	0.504212	0.953623
aggf1.L	#N/A	#N/A	110.913	-0.188322	0.947343	-0.088032	0.917657	-0.0326156	0.960036	0.955
aggf1.S	#N/A	#N/A	217.933	0.0934433	0.982153	-0.0483968	0.942644	-0.299233	0.334496	0.370935
agk.L	#N/A	#N/A	12.4865	-0.441364	0.798971	-0.105863	0.928669	-0.55835	0.304148	0.542404
agk.S	#N/A	#N/A	240.828	0.174606	0.900432	0.300897	0.363832	0.09783	0.800312	0.690857
agl.L	#N/A	#N/A	367.547	0.5884	0.0538544	0.890613	3.12708e-05	-0.105782	0.79427	0.297206
agl.S	#N/A	#N/A	266.27	0.494736	0.407769	0.677839	0.0364459	-0.292144	0.467437	0.531205
agmat.L	#N/A	#N/A	42.162	0.67018	0.502729	0.904564	0.0692139	0.655103	0.205513	0.643194
agmat.S	#N/A	#N/A	10.3767	0.272547	0.935551	0.215735	0.81286	0.388606	0.504675	0.864249
agmo.L	#N/A	#N/A	2.42567	0.0265795	NA	-0.0941692	NA	0.29341	NA	NA
agmo.S	#N/A	#N/A	0	NA	NA	NA	NA	NA	NA	NA
ago1.L	#N/A	#N/A	86.1457	0.0144611	0.99861	0.365853	0.406834	0.188453	0.676916	0.529265
ago1.S	#N/A	#N/A	13.529	-0.0762784	0.997926	-0.0495296	0.969815	-0.154986	0.835655	0.987638
ago2.L	#N/A	#N/A	48.39	-0.159182	0.973982	-0.0320171	0.975889	-0.292934	0.583723	0.862568
ago2.S	#N/A	#N/A	59.8673	-0.2428	0.944982	-0.415104	0.553737	-0.311992	0.606764	0.754898
ago3-like.L	#N/A	#N/A	27.9835	0.170977	0.973175	-0.0119388	0.99248	-0.0668691	0.929136	0.930936
ago3-like.S	#N/A	#N/A	5.38134	-0.387122	NA	-0.178002	0.850757	-0.0105393	0.99165	0.756279
agpat1.L	2	Group 2	100.6	0.57821	0.209441	1.02213	0.000107495	0.620056	0.0460533	0.000186907
agpat1.S	#N/A	#N/A	78.5826	0.23457	0.881675	0.208508	0.694599	0.288298	0.4486	0.776196
agpat2.L	#N/A	#N/A	4.69799	0.0338154	NA	0.32838	0.668567	0.0703434	NA	0.865585
agpat2.S	#N/A	#N/A	163.651	-0.238576	0.844363	-0.0316916	0.967161	-0.143447	0.727773	0.83551
agpat3.L	#N/A	#N/A	1693.85	-0.0022205	0.998896	0.0265098	0.962183	-0.0817978	0.795162	0.948274
agpat3.S	#N/A	#N/A	1467.59	0.0557258	0.992869	0.229062	0.468926	0.177943	0.519729	0.737736
agpat4.L	#N/A	#N/A	12.7598	-0.0248282	0.99861	-0.064347	0.960239	0.191279	0.793237	0.93622
agpat4.S	#N/A	#N/A	85.2869	-0.146228	0.977139	-0.135781	0.865245	0.106025	0.865351	0.859042
agpat5.L	#N/A	#N/A	299.86	0.0595601	0.997926	0.393343	0.268426	0.165368	0.679183	0.482233
agpat5.S	#N/A	#N/A	10.8226	0.136804	0.991241	-0.00476957	0.997615	0.144411	0.850021	0.968912
agpat9.L	2	Group 2	353.583	0.143539	0.938855	0.500713	0.0512639	0.350523	0.199973	0.0677932
agpat9.S	#N/A	#N/A	782.396	-0.18209	0.893565	0.0437604	0.945175	-0.0356181	0.934989	0.794699
agps.L	#N/A	#N/A	214.788	0.14916	0.940189	0.123045	0.812547	0.281228	0.364116	0.742309
agps.S	#N/A	#N/A	129.129	-0.146065	0.947343	-0.125191	0.821407	0.0386597	0.936299	0.829988
agr2.L	#N/A	#N/A	306.501	0.229976	0.837671	-0.180567	0.695565	0.236972	0.474364	0.285618
agr2.S	#N/A	#N/A	237.349	0.157578	0.967195	0.287123	0.620063	0.568135	0.130176	0.337083
agr3.L	#N/A	#N/A	0.315014	0	NA	0.0797564	NA	0	NA	NA
agrn.L	#N/A	#N/A	369.394	0.284921	0.835487	0.0719079	0.929976	0.302708	0.452479	0.790765
agrn.S	#N/A	#N/A	305.712	-0.0413688	0.997926	-0.206264	0.701383	-0.00702087	0.991971	0.905235
agrp.L	#N/A	#N/A	0.390042	-0.105014	NA	-0.026463	NA	-0.052168	NA	NA
agrp.S	#N/A	#N/A	0	NA	NA	NA	NA	NA	NA	NA
agt.L	#N/A	#N/A	0	NA	NA	NA	NA	NA	NA	NA
agt.S	#N/A	#N/A	5.22081	-0.264952	NA	-0.306728	0.701889	-0.307088	0.621483	0.886646
agtpbp1.L	#N/A	#N/A	135.646	-0.203329	0.908102	-0.124121	0.837554	-0.177755	0.669645	0.88886
agtpbp1.S	#N/A	#N/A	209.954	-0.337644	0.733269	-0.17122	0.772244	0.118589	0.809042	0.53583
agtr1.L	#N/A	#N/A	1.32848	-0.0104179	NA	-0.15206	NA	0.25243	NA	NA
agtr1.S	#N/A	#N/A	0	NA	NA	NA	NA	NA	NA	NA
agtr2.L	#N/A	#N/A	0.542359	0.098191	NA	0.151839	NA	0.0408839	NA	NA
agtrap.L	#N/A	#N/A	65.2609	0.421617	0.665543	0.108126	0.892785	0.301707	0.505405	0.527946
agxt.L	#N/A	#N/A	0.401216	-0.0650138	NA	-0.0622987	NA	-0.0917402	NA	NA
agxt.S	#N/A	#N/A	0.389075	-0.022887	NA	-0.0626588	NA	0.0731685	NA	NA
agxt2.L	#N/A	#N/A	9.78446	0.352706	0.883108	0.77776	0.144438	-0.0757959	0.92492	0.229748
agxt2.S	#N/A	#N/A	4.05828	-0.242358	NA	-0.548682	0.30689	-0.17466	NA	0.533023
ahctf1.L	#N/A	#N/A	515.164	-0.150691	0.89615	-0.215732	0.481479	-0.357937	0.0961285	0.339314
ahctf1.S	4	Group 6	502.44	-0.283905	0.516636	-0.392124	0.068004	-0.390373	0.0535026	0.0559548
ahcy.L	#N/A	#N/A	1843.1	-0.100093	0.99141	-0.108267	0.8876	0.126768	0.815146	0.855256
ahcy.S	#N/A	#N/A	522.724	0.382031	0.631131	0.536621	0.115714	0.647909	0.0275083	0.170978
ahcyl1.S	#N/A	#N/A	44.1822	-0.0361337	0.997926	0.231599	0.722632	-0.16973	0.763957	0.693281
ahcyl2.L	#N/A	#N/A	399.401	-0.0599027	0.997926	0.0284564	0.973677	0.0512059	0.928205	0.984017
ahcyl2.S	#N/A	#N/A	367.591	0.0647052	0.996728	-0.0497753	0.945408	-0.0470685	0.924087	0.973729
ahdc1.L	#N/A	#N/A	587.111	-0.250584	0.834332	-0.348765	0.372158	-0.611881	0.0267792	0.115468
ahdc1.S	4	Group 6	448.601	-0.378372	0.338435	-0.439446	0.0697621	-0.786026	3.08348e-05	0.000498129
ahi1.L	#N/A	#N/A	29.7982	0.175851	0.972222	0.0916468	0.93335	0.134983	0.848731	0.980707
ahnak.L	#N/A	#N/A	16476.3	-0.149792	0.940189	-0.304294	0.411035	-0.228392	0.491664	0.610792
ahnak.S	#N/A	#N/A	7.64476	-0.54253	NA	-0.722574	0.169536	-0.773159	0.0908169	0.296542
ahnak-like.S	#N/A	#N/A	7413.66	-0.165328	0.857337	-0.349745	0.11902	-0.197587	0.416921	0.337069
ahr.L	4	Group 6	147.55	-0.321017	0.685994	-0.78818	0.00212663	-0.604231	0.0266027	0.00272113
ahr.S	#N/A	#N/A	19.6769	-0.475989	0.735697	-0.420816	0.540061	-0.761339	0.102309	0.342824
ahrr.L	#N/A	#N/A	9.75296	0.178161	0.979276	-0.20058	0.834437	-0.120186	0.880452	0.842994
ahsa1.L	2	Group 2	899.383	0.0753117	0.992869	0.576765	0.0547946	0.901385	0.000176503	0.00261604
ahsa1.S	2	Group 2	643.223	-0.0221416	0.997926	0.30424	0.47133	0.837347	0.000670105	5.33252e-05
ache.L	#N/A	#N/A	112.151	0.457667	0.785616	0.571029	0.373679	-0.144123	0.850589	0.514904
ache.S	#N/A	#N/A	127.427	0.184468	0.964787	-0.0432009	0.969181	-0.270847	0.618402	0.692556
aicda.L	#N/A	#N/A	2.89612	-0.20382	NA	-0.129678	NA	-0.0382428	NA	NA
aicda.S	#N/A	#N/A	0.596736	0.109043	NA	0.140996	NA	0.0941282	NA	NA
aida.L	#N/A	#N/A	448.025	-0.170079	0.92962	-0.230996	0.597155	-0.389727	0.195635	0.623212
aida.S	#N/A	#N/A	66.197	-0.227082	0.930581	0.00479399	0.996424	-0.214131	0.68478	0.821773
aif1l.L	#N/A	#N/A	2.82432	0.0683229	NA	0.112817	NA	0.118545	NA	NA
aif1l.S	#N/A	#N/A	1.87542	0.0485507	NA	0.223649	NA	-0.0140391	NA	NA
aifm1.L	#N/A	#N/A	958.468	-0.00612696	0.998896	0.0133572	0.982344	0.212672	0.432723	0.690128
aifm2.L	#N/A	#N/A	20.4824	-0.0338444	0.997926	-0.459426	0.47923	0.0452567	0.955349	0.658899
aifm2.S	#N/A	#N/A	416.78	0.286024	0.798971	0.0826063	0.90662	0.535546	0.0836402	0.208852
aifm3.L	#N/A	#N/A	1706.97	-0.0942364	0.982153	0.00665798	0.992625	0.217213	0.504829	0.752989
aifm3.S	#N/A	#N/A	175.631	-0.0372627	0.997926	0.0371676	0.966434	-0.0204264	0.973359	0.994413
aifm3-like.L	2	Group 2	1022.58	0.0463644	0.997926	-0.0547057	0.925059	0.424302	0.0697358	0.0904655
aim1.L	#N/A	#N/A	755.994	-0.030919	0.997926	0.0723336	0.886161	0.219575	0.432799	0.750775
aim1.S	#N/A	#N/A	1740.3	0.0104115	0.99861	-0.0122299	0.983746	0.290896	0.227499	0.428358
aim1l.L	#N/A	#N/A	631.556	0.0319047	0.997926	0.0530446	0.945175	-0.08726	0.858965	0.952248
aim1l.S	#N/A	#N/A	58.1197	0.212435	0.945014	0.16349	0.839969	0.143297	0.818441	0.972296
aim1-like.2.L	#N/A	#N/A	1.05735	0.0499448	NA	-0.0862186	NA	0.105784	NA	NA
aimp1.L	#N/A	#N/A	571.748	0.396326	0.603145	0.568325	0.0847322	0.168633	0.702065	0.389205
aimp1.S	#N/A	#N/A	358.448	0.43431	0.53898	0.692174	0.0273536	0.508307	0.124986	0.288696
aimp2.L	#N/A	#N/A	703.685	0.271773	0.779148	0.229079	0.604969	0.502978	0.069532	0.256256
aimp2.S	#N/A	#N/A	367.716	0.0350966	0.997926	0.170608	0.633483	0.250684	0.324045	0.637686
aip.L	#N/A	#N/A	112.074	0.409423	0.502729	0.416401	0.242707	0.241981	0.516818	0.305494
aipl1.L	#N/A	#N/A	0	NA	NA	NA	NA	NA	NA	NA
aipl1.S	#N/A	#N/A	0.350901	-0.0809393	NA	-0.0481978	NA	-0.0393018	NA	NA
ajap1.L	#N/A	#N/A	1.57565	0.0585648	NA	-0.0741958	NA	-0.0205344	NA	NA
ajap1.S	#N/A	#N/A	5.67854	-0.187466	NA	-0.243777	0.783654	-0.486527	0.375309	0.723971
ak2.L	#N/A	#N/A	1011.59	0.127023	0.964787	0.347081	0.341629	0.260857	0.435999	0.614465
ak2.S	#N/A	#N/A	604.349	-0.151273	0.967753	-0.00545762	0.995864	0.135775	0.808497	0.877041
ak3.L	#N/A	#N/A	450.587	-0.00691579	0.998896	-0.0484142	0.94392	-0.393092	0.178962	0.3861
ak3.S	#N/A	#N/A	30.9292	0.248552	0.944108	0.102768	0.928744	0.268366	0.678136	0.916233
ak4.L	#N/A	#N/A	0.673648	-0.0997889	NA	0.00970822	NA	0.0440867	NA	NA
ak4.S	#N/A	#N/A	2.74894	0.0479497	NA	0.545453	NA	0.380639	NA	NA
ak5.L	#N/A	#N/A	3.22221	-0.217866	NA	-0.168997	0.841906	-0.173924	NA	0.949849
AK6.L	#N/A	#N/A	252.528	0.00679247	0.998896	0.0884749	0.832749	0.155002	0.569671	0.893129
AK6.S	#N/A	#N/A	167.907	0.0829747	0.987316	0.0859562	0.881061	-0.0160481	0.975096	0.979575
ak7.S	#N/A	#N/A	453.389	-0.0336383	0.997926	-0.0273243	0.975889	0.504721	0.166574	0.243521
ak8.L	#N/A	#N/A	110.818	0.0928509	0.992082	0.00652302	0.994656	0.330007	0.405587	0.701397
ak8.S	#N/A	#N/A	0.305795	0.0131717	NA	0.0703248	NA	0	NA	NA
ak9.L	#N/A	#N/A	261.8	-0.135283	0.970177	-0.12071	0.862542	-0.124273	0.809054	0.980707
akap10.L	#N/A	#N/A	85.3113	-0.170974	0.966434	0.0689503	0.94361	-0.289135	0.564891	0.716618
akap10.S	#N/A	#N/A	93.6456	-0.16306	0.960525	-0.0289025	0.973833	0.0364567	0.953552	0.919006
akap11.L	#N/A	#N/A	85.8671	-0.050553	0.997926	0.149156	0.810232	-0.181818	0.689549	0.788227
akap11.S	#N/A	#N/A	31.892	0.0633928	0.997926	0.662717	0.176552	0.0441742	0.955002	0.203786
akap12.L	#N/A	#N/A	378.01	-0.049167	0.997926	-0.250646	0.644515	-0.254171	0.55167	0.882928
akap12.S	#N/A	#N/A	169.894	0.0801648	0.997843	0.2482	0.69382	-0.34361	0.447383	0.848545
akap13.L	#N/A	#N/A	120.605	-0.139983	0.978999	-0.147758	0.846513	-0.0642651	0.92064	0.985999
akap13.S	#N/A	#N/A	298.159	-0.105033	0.981206	-0.0890964	0.887164	-0.422318	0.170383	0.440982
akap14.L	#N/A	#N/A	45.88	-0.154199	0.978312	-0.371425	0.555786	-0.146552	0.817988	0.866148
akap14-like.S	#N/A	#N/A	38.4607	-0.363316	0.806455	-0.308284	0.631516	-0.18943	0.745408	0.863676
akap17a.L	4	Group 6	115.352	-0.181509	0.92962	-0.241584	0.606289	-0.901653	0.000429109	0.00143788
akap17a.S	#N/A	#N/A	141.11	-0.187034	0.940189	-0.214894	0.709784	-0.285623	0.494344	0.803383
akap1-like.L	#N/A	#N/A	874.739	0.280872	0.644656	0.416887	0.0936479	0.241401	0.375066	0.312364
akap1-like.S	#N/A	#N/A	429.119	0.170771	0.897203	0.28447	0.379182	0.142784	0.669002	0.722526
akap2.L	#N/A	#N/A	395.489	0.291833	0.861155	0.404254	0.430341	-0.00223539	0.99774	0.509327
akap2.S	#N/A	#N/A	68.6898	0.298389	0.845817	0.478626	0.284006	0.112886	0.84333	0.557303
akap6.L	#N/A	#N/A	37.2957	0.382056	0.834122	0.490559	0.430906	0.395525	0.465036	0.694941
akap6-like.S	#N/A	#N/A	50.9124	0.418757	0.793032	0.532318	0.371537	-0.15125	0.82844	0.251608
akap7.L	#N/A	#N/A	110.367	-0.13657	0.96861	-0.184077	0.763164	-0.555264	0.109505	0.294311
akap8.L	#N/A	#N/A	136.426	0.0628194	0.997926	0.185332	0.718812	0.251399	0.495084	0.783374
akap8l.L	#N/A	#N/A	49.9774	-0.0500104	0.997926	0.253818	0.693772	0.448863	0.295939	0.375866
akap9.L	#N/A	#N/A	542.316	-0.0361229	0.997926	-0.060869	0.933182	0.080474	0.866381	0.977576
akap9.S	#N/A	#N/A	529.485	-0.150428	0.897203	-0.087799	0.838591	-0.186437	0.476647	0.843002
akirin1.L	#N/A	#N/A	666.165	-0.13447	0.927761	-0.0536494	0.915958	-0.198604	0.451212	0.770006
akirin1.S	#N/A	#N/A	1211.16	-0.0566731	0.995268	0.0107115	0.9873	-0.0907927	0.807861	0.963951
akirin2.L	#N/A	#N/A	482.986	-0.132013	0.962696	-0.220774	0.623931	-0.331843	0.299217	0.68884
akirin2.S	#N/A	#N/A	450.747	0.093901	0.982715	0.0401585	0.95541	0.0403735	0.931741	0.986846
akna.L	#N/A	#N/A	137.154	-0.167833	0.967195	-0.368792	0.529994	-0.167916	0.772586	0.868362
akna.S	#N/A	#N/A	62.3582	0.0301087	0.99861	-0.165009	0.851433	-0.170649	0.79709	0.948154
aknad1.L	#N/A	#N/A	27.7051	0.0232827	0.99861	0.147212	0.870335	0.157928	0.810736	0.966554
akr1a1.L	#N/A	#N/A	267.96	-0.00422152	0.998896	0.239484	0.534591	0.367259	0.177943	0.263818
akr1a1.S	#N/A	#N/A	10.285	-0.457621	0.785616	-0.193808	0.841444	-0.323156	0.610817	0.76534
akr1b1.L	#N/A	#N/A	659.902	0.241921	0.812704	0.267552	0.498324	0.318072	0.29472	0.6103
akr1b1.S	#N/A	#N/A	2104.97	-0.380701	0.636772	-0.563031	0.0913179	-0.184906	0.668512	0.2055
akr1c2.L	2	Group 2	1980.6	0.176365	0.932056	0.226739	0.634378	0.630655	0.0217311	0.0960154
akr1c2.S	#N/A	#N/A	6.96717	-0.601211	NA	-0.731661	0.169739	-0.169222	0.81256	0.264658
akr1c4.S	#N/A	#N/A	6.4063	0.0855262	NA	-0.12777	0.899408	0.474795	0.37199	0.503697
akr1d1.L	#N/A	#N/A	22.5872	-0.654905	0.512984	-0.298252	0.715205	-0.301158	0.637827	0.481121
akr1d1.S	#N/A	#N/A	1243.08	-0.482427	0.746565	-0.26141	0.757795	-0.384075	0.513254	0.68693
akr7a2.L	#N/A	#N/A	243.318	0.198707	0.944629	0.0209874	0.983487	0.435481	0.305055	0.542064
akr7a2.S	#N/A	#N/A	27.7203	-0.124386	0.990213	-0.210334	0.795021	0.0775907	0.915866	0.881522
akt1.L	#N/A	#N/A	27.3138	-0.0658444	0.997926	-0.0738205	0.946677	-0.0443431	0.955556	0.996489
akt1.S	#N/A	#N/A	123.406	-0.0744785	0.997926	-0.283167	0.629626	-0.416768	0.320604	0.598566
akt1s1.L	#N/A	#N/A	186.5	0.247127	0.906007	-0.0166294	0.986962	-0.220105	0.659183	0.565571
akt1s1.S	#N/A	#N/A	336.425	0.260531	0.881751	0.0245274	0.978464	-0.0616238	0.918558	0.849692
akt2.L	#N/A	#N/A	2070.37	0.0612825	0.984086	0.0634228	0.868182	0.0421543	0.890591	0.987691
akt2.S	#N/A	#N/A	1041.36	0.0462271	0.996728	0.0032708	0.995552	-0.0471279	0.891383	0.968936
aktip.L	#N/A	#N/A	190.889	-0.0408768	0.997926	0.173986	0.651848	-0.0669564	0.862771	0.620011
aktip.S	#N/A	#N/A	185.715	0.0730792	0.990213	0.0215106	0.973677	-0.0267797	0.953968	0.975572
alad.L	#N/A	#N/A	592.254	-0.293509	0.735148	-0.587065	0.0356581	-0.288981	0.376202	0.123264
alad.S	#N/A	#N/A	424.739	0.120565	0.944281	0.0368952	0.949302	0.113363	0.729814	0.963689
alas1.L	#N/A	#N/A	398.384	-0.198046	0.920399	-0.276334	0.560152	0.0967557	0.841725	0.515184
alas1.S	#N/A	#N/A	619.121	-0.0280588	0.997926	0.023672	0.963521	0.110394	0.676332	0.8428
alas2.1.L	4	Group 6	92.1843	-0.678366	0.152222	-0.505741	0.233485	-1.07528	0.000290273	0.016997
alas2.S	#N/A	#N/A	26.2712	-0.444141	0.796263	-0.221387	0.810766	-0.402622	0.493839	0.787449
alb.L	#N/A	#N/A	0.0913464	0	NA	0.00857439	NA	0	NA	NA
alb-like.1.S	#N/A	#N/A	0	NA	NA	NA	NA	NA	NA	NA
alb-like.2.L	#N/A	#N/A	0	NA	NA	NA	NA	NA	NA	NA
alcam.L	#N/A	#N/A	455.208	0.0268311	0.997926	0.305806	0.333372	0.235767	0.417478	0.495707
alcam.S	#N/A	#N/A	649.221	-0.277321	0.678585	-0.250896	0.472547	-0.349152	0.177986	0.493863
aldh16a1.L	#N/A	#N/A	365.93	0.424567	0.383695	0.486805	0.0965078	0.568291	0.0276657	0.1375
aldh16a1.S	#N/A	#N/A	342.793	0.0667929	0.996865	0.0839533	0.899354	0.169532	0.684341	0.936217
aldh18a1.L	2	Group 2	178.776	0.459194	0.49598	0.637107	0.056344	0.772537	0.00820371	0.0652084
aldh1a1.L	#N/A	#N/A	63.7	-0.428854	0.617146	-0.442547	0.318768	-0.0647261	0.912994	0.398702
aldh1a1.S	#N/A	#N/A	208.672	0.128335	0.973175	0.0528531	0.949423	0.024833	0.967044	0.981684
aldh1a2.L	#N/A	#N/A	53.1282	-0.083067	0.997926	-0.46344	0.458672	-0.362433	0.508235	0.689288
aldh1a2.S	6	Group 1	18.7088	-0.622259	0.55381	-0.409149	0.571152	-1.0696	0.0130317	0.0520743
aldh1a3.S	#N/A	#N/A	0.827986	0.114334	NA	0.208463	NA	-0.0141298	NA	NA
aldh1a3-like.L	#N/A	#N/A	1.0707	0.0330607	NA	-0.0681136	NA	0.00794987	NA	NA
aldh1b1.L	#N/A	#N/A	0.314815	0	NA	0	NA	0.0868707	NA	NA
aldh1l1.L	#N/A	#N/A	462.501	-0.11589	0.974397	-0.475442	0.164767	-0.127444	0.774373	0.313939
aldh1l2.L	#N/A	#N/A	4.27931	0.112129	NA	0.421263	0.531544	0.064279	NA	0.734563
aldh1l2.S	#N/A	#N/A	74.9135	0.203191	0.957213	0.274358	0.700762	0.532311	0.249491	0.541602
aldh2.L	2	Group 2	22.7473	0.257855	0.937212	0.707142	0.16767	0.921008	0.0291892	0.0384728
aldh3a2.L	#N/A	#N/A	1108.63	0.0577483	0.993853	0.0916856	0.850392	0.162413	0.60203	0.927113
aldh3a2.S	#N/A	#N/A	77.2423	-0.409996	0.678725	-0.121115	0.872535	0.311587	0.47168	0.213946
aldh3b1-like.1.L	#N/A	#N/A	317.941	0.127362	0.969442	0.00403817	0.996424	-0.164772	0.712369	0.813421
aldh3b1-like.2.L	#N/A	#N/A	108.239	0.035295	0.997926	0.0201501	0.983243	0.10427	0.85458	0.996553
aldh4a1.L	#N/A	#N/A	2249.43	0.0345521	0.997926	-0.020571	0.969289	-0.122427	0.644765	0.886281
aldh5a1.L	#N/A	#N/A	20.7974	-0.137231	0.991241	-0.531919	0.425033	-0.526986	0.336244	0.487498
aldh5a1.S	#N/A	#N/A	2843.77	-0.302811	0.779148	-0.234043	0.648016	-0.376725	0.284785	0.657768
aldh6a1.L	#N/A	#N/A	789.642	0.0420153	0.997926	0.0994914	0.80602	0.106228	0.724098	0.952132
aldh6a1.S	#N/A	#N/A	572.789	-0.0091897	0.998896	0.0488026	0.949302	-0.0681944	0.892934	0.986166
aldh7a1.L	1	Group 3	44.6663	0.778561	0.233641	0.991547	0.0184986	1.63345	1.56293e-06	2.6787e-06
aldh7a1.S	#N/A	#N/A	74.0996	0.0174494	0.99861	0.299738	0.60349	0.150913	0.78638	0.813013
aldh8a1.L	#N/A	#N/A	14.189	0.550617	0.665778	0.453118	0.518545	0.731873	0.133823	0.356656
aldh9a1.S	#N/A	#N/A	855.459	0.0309651	0.997926	-0.166888	0.721334	0.194341	0.577083	0.557848
aldoa.L	#N/A	#N/A	6057.96	0.57536	0.645142	0.714058	0.207674	0.136392	0.859436	0.653208
aldoa.S	#N/A	#N/A	4535	0.6354	0.552467	0.807606	0.125993	0.334818	0.590789	0.643342
aldob.L	#N/A	#N/A	12378.5	-0.147938	0.967195	-0.152234	0.820212	0.250625	0.565795	0.534161
aldob.S	#N/A	#N/A	118.128	-0.0052352	0.998896	0.0696694	0.947035	0.679169	0.107555	0.132705
aldoc.L	#N/A	#N/A	486.528	0.139898	0.990213	0.527862	0.431246	0.0902807	0.913532	0.818621
alg1.L	#N/A	#N/A	68.0519	-0.0591308	0.997926	-0.0543534	0.956802	0.0913105	0.884456	0.970624
alg10.L	#N/A	#N/A	253.231	0.051995	0.997926	-0.143343	0.81365	-0.317415	0.388458	0.682328
alg10.S	#N/A	#N/A	18.4737	-0.0446866	0.997926	0.127636	0.905686	-0.0560064	0.948085	0.98182
alg11.L	#N/A	#N/A	205.348	-0.108363	0.973175	-0.20613	0.64683	0.153463	0.689096	0.468692
alg11.S	#N/A	#N/A	0.102085	0.00831512	NA	0	NA	0	NA	NA
alg12.L	#N/A	#N/A	111.578	0.406676	0.502878	0.309069	0.459143	0.553615	0.0510483	0.145125
alg13.L	#N/A	#N/A	13.3155	-0.108142	0.996463	-0.0126448	0.99248	0.171518	0.814267	0.930717
alg13.S	#N/A	#N/A	0	NA	NA	NA	NA	NA	NA	NA
alg14.L	#N/A	#N/A	10.5753	-0.369195	0.872186	0.0446344	0.973115	-0.105711	0.895625	0.770971
alg14.S	#N/A	#N/A	60.7722	0.0272898	0.997926	-0.0914367	0.912268	-0.0589024	0.924288	0.980707
alg2.L	2	Group 2	243.742	0.0826684	0.982153	0.197334	0.579125	0.561785	0.00554343	0.00651537
alg3.S	#N/A	#N/A	262.657	-0.0127782	0.99861	0.239681	0.61385	0.320501	0.35319	0.526847
alg5.L	#N/A	#N/A	445.749	-0.168663	0.945014	-0.0562869	0.944626	0.211452	0.617675	0.595433
alg5.S	#N/A	#N/A	326.847	-0.331587	0.693311	-0.208651	0.673975	-0.0670044	0.893145	0.652284
alg6.L	#N/A	#N/A	76.34	-0.0938684	0.992082	0.400471	0.355123	-0.0598155	0.917942	0.376492
alg6.S	#N/A	#N/A	41.6711	-0.161945	0.97043	0.00728203	0.995091	0.112792	0.86214	0.910514
alg8.S	#N/A	#N/A	227.154	-0.229289	0.887062	0.0630782	0.934082	0.0574313	0.915505	0.785897
alg9.L	#N/A	#N/A	353.577	0.165106	0.872186	0.211748	0.500646	0.0435056	0.906245	0.659039
alk.L	#N/A	#N/A	3.03765	-0.0544905	NA	-0.115565	NA	0.296666	NA	NA
alk.S	#N/A	#N/A	0.701026	0.0784868	NA	0.0436854	NA	0.161375	NA	NA
alkbh1.L	#N/A	#N/A	153.235	-0.0606862	0.997926	-0.0616988	0.929681	0.0596999	0.90192	0.963791
alkbh2.L	#N/A	#N/A	41.2553	0.176121	0.966241	0.126109	0.881305	0.22394	0.685105	0.949101
alkbh3.L	#N/A	#N/A	145.972	-0.0326482	0.997926	0.021266	0.974075	0.095175	0.808044	0.945047
alkbh4.L	#N/A	#N/A	146.156	-0.286029	0.771033	-0.079673	0.902044	-0.332725	0.319238	0.521637
alkbh5.L	#N/A	#N/A	983.773	0.160659	0.912553	0.186867	0.632366	0.403338	0.100486	0.365712
alkbh5.S	#N/A	#N/A	194.669	0.00153704	0.999302	-0.256777	0.573437	0.348498	0.290349	0.136392
alkbh6.L	#N/A	#N/A	50.6344	-0.0202616	0.99861	-0.0573055	0.953685	-0.14096	0.809315	0.978373
alkbh7.L	#N/A	#N/A	67.8143	-0.116075	0.985324	0.120788	0.873636	0.48197	0.214239	0.212657
alkbh8.S	#N/A	#N/A	161.112	-0.0494772	0.997926	0.147622	0.752131	-0.263082	0.405804	0.310158
allc.L	#N/A	#N/A	0.25383	0.0383299	NA	0	NA	0.0203212	NA	NA
alms1.L	#N/A	#N/A	71.9689	-0.122145	0.984633	-0.0838942	0.927883	0.117517	0.841725	0.909037
alms1.S	#N/A	#N/A	103.866	0.0811239	0.992869	0.29229	0.537759	-0.230277	0.581924	0.337959
alox5.L	#N/A	#N/A	428.104	-0.290442	0.607284	-0.370437	0.155791	-0.58501	0.00421869	0.150682
alox5.S	#N/A	#N/A	4.94088	-0.205713	NA	-0.294995	0.706344	-0.349218	NA	0.835713
alox5ap.L	#N/A	#N/A	49.123	-0.44559	0.708074	-0.0638006	0.95063	-0.451734	0.334132	0.522468
alox5ap.S	#N/A	#N/A	25.9561	-0.392749	0.830971	-0.0758719	0.947177	-0.0847337	0.914073	0.816934
aloxe3.L	#N/A	#N/A	2.08897	-0.098305	NA	-0.103389	NA	-0.194941	NA	NA
alpi.1.L	#N/A	#N/A	0.0886316	0	NA	0	NA	0.014585	NA	NA
alpi.2.L	#N/A	#N/A	2.2995	-0.0998982	NA	-0.0213674	NA	0.140278	NA	NA
alpk1.L	#N/A	#N/A	94.4071	-0.0676949	0.995161	-0.1822	0.715044	-0.18823	0.632498	0.909415
alpk2.L	#N/A	#N/A	87.6287	0.525935	0.699531	0.763561	0.158636	0.397927	0.500159	0.459824
alpk2.S	#N/A	#N/A	44.7801	0.826575	0.250585	1.0427	0.0235359	0.6893	0.171009	0.480375
alpk3.L	#N/A	#N/A	18.4322	0.657354	0.522047	0.454875	0.528814	0.253476	0.709797	0.562748
alpk3.S	#N/A	#N/A	148.698	0.377647	0.859198	0.346751	0.654672	0.117814	0.88058	0.805679
alpl.L	2	Group 2	983.651	0.726589	0.0263124	0.825434	0.00203677	1.32786	4.17859e-09	1.2279e-06
alpl.S	#N/A	#N/A	19.359	-0.0243173	0.99861	-0.0654537	0.957252	0.562064	0.276122	0.325312
als2.L	#N/A	#N/A	0.613826	-0.177245	NA	-0.132104	NA	-0.163792	NA	NA
als2.S	#N/A	#N/A	0.471853	-0.0398882	NA	-0.129261	NA	-0.0150945	NA	NA
als2cl.L	#N/A	#N/A	226.283	0.18243	0.935551	0.115553	0.857563	-0.222295	0.589024	0.647924
als2cr12.L	#N/A	#N/A	53.2312	-0.412344	0.725565	-0.233846	0.727914	-0.21429	0.693165	0.715667
als2-like.L	#N/A	#N/A	235.42	-0.0473017	0.997926	-0.0555269	0.928316	-0.298648	0.295593	0.552393
alx1.L	#N/A	#N/A	0.565688	0.0281866	NA	0.16061	NA	-0.0728334	NA	NA
alx1.S	#N/A	#N/A	1.33751	-0.192356	NA	-0.251461	NA	0.0219995	NA	NA
alx4.L	#N/A	#N/A	34.7056	0.111453	0.99402	0.507396	0.430341	0.279852	0.658383	0.622349
alx4.S	#N/A	#N/A	92.6482	0.117816	0.987316	0.264865	0.672423	-0.075097	0.908034	0.78517
alyref.L	#N/A	#N/A	1768.72	0.091513	0.977283	0.0854469	0.865212	0.38749	0.11727	0.288095
alyref.S	#N/A	#N/A	1607.72	0.0102305	0.99861	-0.055403	0.914541	0.272275	0.271409	0.370073
amacr.L	#N/A	#N/A	29.5953	-0.124332	0.987316	0.0556531	0.958686	-0.0109556	0.989972	0.967293
ambn.L	#N/A	#N/A	0.311847	0	NA	0.102121	NA	0	NA	NA
ambn.S	#N/A	#N/A	0.158259	0.0275103	NA	0	NA	0	NA	NA
ambp.L	4	Group 6	111.917	-0.597819	0.411768	-1.11881	0.00134709	-0.273047	0.597458	0.0064678
ambp.S	1	Group 3	7.76095	-0.124728	NA	0.470732	0.50402	0.821302	0.0867377	0.059936
ambra1.L	#N/A	#N/A	0	NA	NA	NA	NA	NA	NA	NA
ambra1.S	#N/A	#N/A	329.992	0.00182053	0.998896	-0.0923365	0.873581	-0.21425	0.541016	0.818279
amd1.L	#N/A	#N/A	1943.82	0.1322	0.962657	0.158579	0.752702	0.220131	0.538113	0.85762
amd1.S	#N/A	#N/A	4402.78	-0.07192	0.987054	-0.0408028	0.942855	-0.0151935	0.97086	0.985231
amdhd1.L	#N/A	#N/A	26.9979	0.318508	0.900129	0.240971	0.775434	0.485596	0.355865	0.688253
amdhd2.L	#N/A	#N/A	9.37739	-0.0824589	0.997926	0.239901	0.791131	0.0261979	0.976524	0.916216
amdhd2.S	#N/A	#N/A	0.0631131	0.00831512	NA	0	NA	0	NA	NA
amelx.L	#N/A	#N/A	1.89098	0.0221958	NA	0.271129	NA	0.239904	NA	NA
amelx.S	#N/A	#N/A	0.621171	-0.0557972	NA	0.0991196	NA	-0.0108712	NA	NA
amer1.L	4	Group 6	116.969	-0.0162742	0.99861	-0.41186	0.349821	-0.576056	0.0901094	0.0972537
amer1.S	#N/A	#N/A	4.56197	0.508737	NA	0.642531	0.218575	0.299384	NA	0.41546
amer2.L	#N/A	#N/A	1.4205	0.0753149	NA	0.334391	NA	-0.0162684	NA	NA
amer2.S	#N/A	#N/A	2.64285	0.124893	NA	0.744372	NA	-0.0681538	NA	NA
amfr.L	#N/A	#N/A	298.42	-0.0471633	0.997926	-0.114694	0.827434	-0.0722642	0.867394	0.972136
amfr.S	#N/A	#N/A	268.876	-0.148484	0.930581	-0.364574	0.215389	-0.134339	0.699183	0.449906
amh.L	#N/A	#N/A	0.235657	0.0111221	NA	0	NA	0.0451837	NA	NA
amh.S	#N/A	#N/A	2.32116	-0.121013	NA	-0.197713	NA	-0.353372	NA	NA
amhr2.L	#N/A	#N/A	0.770247	-0.161001	NA	-0.00825886	NA	-0.135373	NA	NA
amhr2.S	#N/A	#N/A	0.444628	0.012464	NA	-0.0270495	NA	0.0328161	NA	NA
amigo1.S	#N/A	#N/A	111.357	0.325338	0.895336	0.52657	0.391952	0.00510522	0.99549	0.584854
amigo2.L	#N/A	#N/A	0	NA	NA	NA	NA	NA	NA	NA
amigo2-like.1.S	#N/A	#N/A	0.44579	-0.110231	NA	-0.112412	NA	-0.0971419	NA	NA
amigo3.L	#N/A	#N/A	3.07328	0.567372	NA	0.202002	0.799684	0.59644	NA	0.221951
amigo3.S	#N/A	#N/A	0.145944	0	NA	0.0277696	NA	0	NA	NA
ammecr1l.L	#N/A	#N/A	125.929	-0.418917	0.534867	-0.169714	0.759862	-0.329137	0.358349	0.391171
ammecr1l.S	#N/A	#N/A	42.9163	0.0588846	0.997926	0.271872	0.675144	0.0680569	0.920003	0.89465
amn.L	#N/A	#N/A	10.6166	0.0501093	0.997926	-0.585768	0.355205	0.277239	0.67706	0.293957
amn1.L	#N/A	#N/A	20.6978	0.235791	0.952176	0.0239921	0.984777	0.0753123	0.926071	0.949928
amot.L	4	Group 6	126.907	-0.526977	0.108003	-0.444894	0.116703	-0.596841	0.0133071	0.0934716
amot.S	#N/A	#N/A	196.397	-0.0950358	0.982666	-0.164908	0.734038	-0.573302	0.0310396	0.137855
amotl1.L	#N/A	#N/A	110.825	0.122529	0.982153	0.373265	0.435509	0.062644	0.916023	0.709405
amotl1.S	#N/A	#N/A	53.4483	-0.189266	0.951265	0.0390653	0.969501	-0.155411	0.78625	0.868704
amotl2.L	4	Group 6	305.397	0.399041	0.454843	-0.00262395	0.997669	-0.311521	0.326442	0.00802318
amotl2.S	4	Group 6	328.84	0.541994	0.141455	0.378637	0.273749	0.02288	0.964172	0.0583049
ampd1.L	#N/A	#N/A	192.95	0.412375	0.800288	0.663381	0.214981	-0.000364706	0.999559	0.550508
ampd1.S	#N/A	#N/A	0.282063	0.012193	NA	0.0125732	NA	0.0213869	NA	NA
ampd2.S	#N/A	#N/A	15.2967	0.483117	0.755112	0.936252	0.0535003	0.304443	0.636371	0.101803
ampd3.L	#N/A	#N/A	0.894552	-0.0333999	NA	0.2226	NA	0.140483	NA	NA
ampd3.S	#N/A	#N/A	54.285	-0.543425	0.542501	-0.285794	0.66876	-0.480776	0.293725	0.408577
amph.L	#N/A	#N/A	37.6681	0.00560339	0.998896	0.217648	0.793078	-0.313575	0.580886	0.577099
amt.L	#N/A	#N/A	73.3906	-0.142182	0.985324	-0.0350547	0.975889	0.135548	0.846635	0.901723
amy2b.S	#N/A	#N/A	0	NA	NA	NA	NA	NA	NA	NA
anapc1.S	#N/A	#N/A	431.528	-0.0854565	0.978312	-0.115421	0.787994	-0.0969005	0.776412	0.955
anapc10.L	#N/A	#N/A	24.5781	-0.155664	0.982153	-0.178769	0.839969	-0.496425	0.329043	0.639863
anapc10.S	#N/A	#N/A	22.9149	-0.075619	0.997926	-0.154988	0.865221	-0.0528966	0.946575	0.983665
anapc11.L	#N/A	#N/A	126.692	-0.0561365	0.997926	-0.0428862	0.966922	0.259614	0.606764	0.769295
anapc13.1.L	#N/A	#N/A	98.8476	-0.25217	0.879212	-0.277721	0.595473	-0.247491	0.568009	0.808135
anapc15.L	#N/A	#N/A	106.052	-0.161499	0.945014	-0.15442	0.788699	0.217598	0.582287	0.407315
anapc15.S	#N/A	#N/A	118.946	-0.0465107	0.997926	0.0406844	0.96258	-0.010268	0.987234	0.987691
anapc16.L	#N/A	#N/A	236.03	0.21099	0.943657	0.0232073	0.982344	0.258744	0.620946	0.839567
anapc16.S	#N/A	#N/A	75.9501	0.148446	0.982818	-0.0577669	0.960513	0.435983	0.398944	0.621671
anapc2.L	#N/A	#N/A	297.821	-0.128857	0.943657	-0.111775	0.810766	-0.221985	0.447263	0.783374
anapc4.L	#N/A	#N/A	203.951	-0.0280636	0.997926	0.0585908	0.934043	0.1241	0.773551	0.9418
anapc5.L	#N/A	#N/A	60.1727	-0.264667	0.878378	-0.577826	0.145641	-0.398545	0.323737	0.365308
anapc7.L	#N/A	#N/A	90.7866	-0.24727	0.895296	0.0101336	0.991445	0.129548	0.806367	0.676041
anapc7.S	#N/A	#N/A	310.211	-0.108246	0.955779	-0.208964	0.5291	-0.223218	0.394404	0.647538
angel1.L	#N/A	#N/A	41.4317	0.353718	0.800288	0.19344	0.79184	0.0332419	0.96252	0.782471
angel1.S	#N/A	#N/A	0.149654	-0.0108801	NA	-0.029816	NA	-0.0238054	NA	NA
angel2.L	#N/A	#N/A	50.8973	-0.22068	0.942201	-0.163787	0.841338	-0.290564	0.584555	0.885334
angel2.S	#N/A	#N/A	149.168	0.406719	0.37299	0.261636	0.491873	0.0885314	0.82903	0.253918
angpt1.L	#N/A	#N/A	25.6785	0.11398	0.992869	-0.219418	0.79834	0.132899	0.853852	0.802161
angpt1.S	#N/A	#N/A	17.2943	-0.317973	0.90553	-0.192087	0.837492	-0.206652	0.763148	0.894034
angpt4.L	#N/A	#N/A	10050	0.329601	0.749395	-0.114678	0.86465	0.0792239	0.882348	0.484574
angpt4.S	4	Group 6	196.306	-0.440016	0.375133	-0.665379	0.0123384	-0.224741	0.527072	0.0305842
angptl1.L	#N/A	#N/A	0.322069	0.00959642	NA	0	NA	0.0641123	NA	NA
angptl1.S	#N/A	#N/A	0	NA	NA	NA	NA	NA	NA	NA
angptl2.L	#N/A	#N/A	232.642	0.112699	0.982153	0.42596	0.280926	-0.112082	0.820538	0.464608
angptl2.S	4	Group 6	145.908	0.453699	0.590868	0.689452	0.0561008	-0.149645	0.780482	0.02743
angptl3.L	#N/A	#N/A	0.296308	-0.0455361	NA	0.0129822	NA	-0.036043	NA	NA
angptl3.S	#N/A	#N/A	0	NA	NA	NA	NA	NA	NA	NA
angptl4.L	2	Group 2	42.3922	0.764271	0.207468	1.2475	0.000501892	1.42627	1.97489e-05	0.0144255
angptl4.S	3	Group 4	32.6859	0.679322	0.420315	0.859666	0.0675101	0.172314	0.806794	0.0592978
angptl5.L	#N/A	#N/A	0.558072	0.0168561	NA	0.0594876	NA	0.0999683	NA	NA
angptl6.L	#N/A	#N/A	24.9551	-0.817747	0.268495	-0.806094	0.126515	-0.630457	0.225525	0.224175
angptl6.S	#N/A	#N/A	52.1927	-0.314884	0.878873	-0.797339	0.0666068	-0.261803	0.643478	0.161592
angptl7.L	#N/A	#N/A	398.014	0.283256	0.88471	0.251327	0.700962	0.0229256	0.974912	0.788061
angptl7.S	#N/A	#N/A	237.801	0.161524	0.96374	0.295112	0.587547	-0.0403791	0.949007	0.705585
ank1.L	#N/A	#N/A	131.258	0.357635	0.857433	0.416536	0.534259	0.117328	0.872504	0.776049
ank1.S	#N/A	#N/A	171.36	0.4584	0.722851	0.757227	0.0980242	0.191429	0.761033	0.217114
ank3.L	#N/A	#N/A	724.144	0.54841	0.0549538	0.499712	0.0436632	0.189803	0.546306	0.165296
ank3.S	#N/A	#N/A	92.4984	-0.157107	0.966241	-0.462835	0.309867	-0.0865943	0.882976	0.545023
ankar.L	#N/A	#N/A	42.7717	-0.140427	0.982153	-0.0925073	0.920563	-0.232013	0.66907	0.947848
ankdd1a.L	#N/A	#N/A	25.4198	0.162602	0.981449	0.141839	0.882841	0.0528029	0.948204	0.970281
ankdd1a.S	#N/A	#N/A	18.5703	-0.0183106	0.99861	0.33563	0.673233	0.22015	0.752638	0.804196
ankdd1b.L	#N/A	#N/A	344.394	0.211717	0.798971	0.415755	0.0835339	0.338892	0.160074	0.329797
ankdd1b.S	#N/A	#N/A	14.4702	-0.377498	0.860627	-0.151981	0.880686	0.392334	0.503021	0.264139
ankef1.L	#N/A	#N/A	200.531	-0.00575133	0.998896	-0.0502548	0.940586	0.259647	0.418679	0.673272
ankfy1.L	#N/A	#N/A	134.816	0.0450437	0.997926	-0.338165	0.368173	-0.22521	0.530007	0.3199
ankfy1.S	#N/A	#N/A	271.931	0.0224724	0.997926	-0.0430359	0.950282	-0.293585	0.350176	0.544392
ankh.S	#N/A	#N/A	167.339	0.435209	0.674782	0.578021	0.191782	-0.244663	0.634618	0.108651
ankhd1.L	#N/A	#N/A	572.821	0.0614439	0.997926	-0.051392	0.944598	-0.154987	0.707403	0.883766
ankhd1.S	#N/A	#N/A	840.18	-0.170511	0.935551	-0.287234	0.505997	-0.53322	0.0641691	0.255608
ankib1.L	#N/A	#N/A	167.156	-0.00116636	0.999302	-0.0241058	0.973677	-0.019502	0.968879	0.999153
ankib1.S	#N/A	#N/A	108.72	-0.018865	0.99861	-0.454148	0.230996	-0.185289	0.668624	0.496109
ankk1.L	#N/A	#N/A	30.085	0.143305	0.984784	0.222676	0.789935	0.153467	0.824338	0.957088
ankle2.L	#N/A	#N/A	454.644	0.0960746	0.967753	-0.0887949	0.850443	-0.185927	0.526415	0.557979
ankle2.S	#N/A	#N/A	161.503	0.0336996	0.997926	0.0775394	0.907642	-0.00495235	0.993575	0.986166
ankmy1.L	#N/A	#N/A	66.9609	-0.298872	0.835326	-0.308308	0.568348	-0.11294	0.835763	0.700049
ankmy1.S	#N/A	#N/A	0	NA	NA	NA	NA	NA	NA	NA
ankmy2.S	#N/A	#N/A	121.289	0.0556741	0.997926	-0.252851	0.534174	-0.387045	0.187459	0.358039
ankra2.L	#N/A	#N/A	29.0194	0.0934441	0.996463	-0.0787475	0.938104	-0.267383	0.635166	0.778201
ankrd1.L	#N/A	#N/A	0.560178	-0.00357139	NA	0.0116109	NA	-0.0959337	NA	NA
ankrd1.S	#N/A	#N/A	0	NA	NA	NA	NA	NA	NA	NA
ankrd10.L	#N/A	#N/A	134.52	-0.0716939	0.997926	0.0290929	0.973677	0.276853	0.51938	0.673671
ankrd10.S	#N/A	#N/A	106.487	-0.288348	0.798971	-0.134156	0.828637	-0.153763	0.734067	0.81592
ankrd11.L	#N/A	#N/A	785.414	-0.140375	0.956546	-0.125724	0.826419	-0.0824822	0.858837	0.953194
ankrd11.S	#N/A	#N/A	487.534	-0.11898	0.977276	-0.275937	0.570455	-0.37461	0.290437	0.573708
ankrd12.L	#N/A	#N/A	178.756	-0.205446	0.912834	-0.290812	0.537469	-0.231113	0.56772	0.724757
ankrd12.S	#N/A	#N/A	242.789	-0.290636	0.771033	-0.287811	0.512539	-0.479527	0.116849	0.333899
ankrd13a.L	#N/A	#N/A	126.194	-0.0179838	0.99861	0.116964	0.839969	0.187324	0.62842	0.827096
ankrd13a.S	#N/A	#N/A	165.495	-0.0294338	0.997926	-0.00980628	0.989674	-0.119061	0.763148	0.970175
ankrd13b.L	#N/A	#N/A	1.83193	0.163475	NA	0.158423	NA	-0.0300116	NA	NA
ankrd13b.S	#N/A	#N/A	0.109196	0	NA	0.0277696	NA	0	NA	NA
ankrd13c.L	#N/A	#N/A	219.483	0.172058	0.949529	0.193211	0.748262	-0.292217	0.486864	0.365712
ankrd13c.S	#N/A	#N/A	317.651	-0.0810448	0.982153	0.0183844	0.974744	-0.108731	0.739219	0.893804
ankrd16.L	2	Group 2	38.0354	0.783097	0.203591	0.487866	0.411084	0.992856	0.0106087	0.0234374
ankrd17.L	#N/A	#N/A	794.58	-0.246892	0.852913	-0.362462	0.363809	-0.437216	0.170657	0.415968
ankrd17.S	#N/A	#N/A	669.692	-0.286661	0.788427	-0.302734	0.496044	-0.382158	0.255514	0.55287
ankrd2.L	#N/A	#N/A	410.532	0.49446	0.705763	0.83486	0.075867	0.418856	0.438062	0.297979
ankrd2.S	#N/A	#N/A	176.47	0.589261	0.617023	0.872921	0.078505	0.180878	0.802523	0.432938
ankrd22.L	#N/A	#N/A	74.261	0.0131485	0.998896	0.0956273	0.912268	0.338878	0.4563	0.701397
ankrd22.S	#N/A	#N/A	136.482	-0.0701155	0.992082	-0.212837	0.598022	-0.122482	0.744892	0.80102
ankrd24.L	#N/A	#N/A	2.36155	-0.204568	NA	-0.263278	NA	-0.260227	NA	NA
ankrd27.L	#N/A	#N/A	119.505	-0.268014	0.884003	-0.245193	0.686067	-0.193567	0.704076	0.865202
ankrd28.L	2	Group 2	253.819	0.00633985	0.998896	0.422419	0.0860521	0.277939	0.294515	0.0597593
ankrd28.S	#N/A	#N/A	242.548	-0.206993	0.820664	-0.151638	0.70386	-0.136795	0.674783	0.828672
ankrd29.L	#N/A	#N/A	5.11675	-0.292133	NA	-0.1178	0.911316	-0.325608	0.582182	0.855256
ankrd31.L	#N/A	#N/A	0	NA	NA	NA	NA	NA	NA	NA
ankrd31.S	#N/A	#N/A	0.0865412	-0.0300753	NA	-0.029816	NA	-0.0238054	NA	NA
ankrd33b.L	#N/A	#N/A	6.24279	0.0968232	NA	-0.0378798	0.97584	-0.103303	0.897018	0.97278
ankrd34a.L	#N/A	#N/A	1.03099	-0.0126149	NA	0.110761	NA	0.0313445	NA	NA
ankrd34a.S	#N/A	#N/A	0.665109	0.0314702	NA	0.0549904	NA	-0.0192584	NA	NA
ankrd34b.L	#N/A	#N/A	0	NA	NA	NA	NA	NA	NA	NA
ankrd34b.S	#N/A	#N/A	0.264352	0.0090095	NA	0	NA	0.0366012	NA	NA
ankrd35.L	#N/A	#N/A	269.213	-0.0129556	0.99861	0.0327256	0.968882	0.246804	0.520736	0.789052
ankrd35.S	#N/A	#N/A	214.554	0.125283	0.966698	0.150273	0.776129	0.119299	0.782251	0.978373
ankrd37.L	1	Group 3	11.149	0.160338	0.982818	0.708061	0.208333	0.906024	0.0478497	0.0639975
ankrd37.S	1	Group 3	13.8734	-0.236251	0.955171	0.251295	0.77495	0.914849	0.044689	0.0083896
ankrd39.L	#N/A	#N/A	86.6615	0.0312373	0.997926	-0.226202	0.718031	-0.00404009	0.99549	0.872018
ankrd39.S	#N/A	#N/A	4.20309	0.163542	NA	0.243515	0.75775	0.271363	NA	0.902659
ankrd40.L	#N/A	#N/A	438.58	0.0639984	0.990257	-0.0928342	0.833117	-0.250686	0.323737	0.38819
ankrd40.S	#N/A	#N/A	169.204	-0.20517	0.857433	-0.305038	0.369084	-0.205344	0.525056	0.699429
ankrd42-like.L	#N/A	#N/A	329.952	-0.105522	0.979276	-0.0881808	0.886143	0.191415	0.609404	0.685056
ankrd45.L	#N/A	#N/A	6.20206	0.318352	NA	0.176358	0.850392	0.535553	0.300035	0.597633
ankrd45.S	#N/A	#N/A	33.8243	-0.132257	0.987316	-0.0842426	0.934944	0.335246	0.529532	0.629566
ankrd46.L	#N/A	#N/A	48.7885	-0.286565	0.848166	-0.471775	0.277562	-0.604474	0.0905203	0.244298
ankrd46.S	#N/A	#N/A	129.027	-0.121363	0.982153	-0.243427	0.66876	-0.388872	0.323447	0.64866
ankrd50.L	#N/A	#N/A	232.616	-0.197812	0.925197	-0.115311	0.860397	-0.351144	0.335012	0.747137
ankrd50.S	#N/A	#N/A	77.9184	-0.190022	0.949529	0.0417249	0.966922	-0.262347	0.590712	0.750625
ankrd52.L	#N/A	#N/A	27.2297	0.218641	0.951428	-0.0114552	0.99248	0.258343	0.669002	0.890371
ankrd52.S	4	Group 6	411.291	-0.324508	0.411768	-0.250497	0.385683	-0.798789	2.91701e-06	4.50697e-05
ankrd53.L	#N/A	#N/A	32.5114	0.157311	0.977139	-0.173843	0.835002	0.394399	0.424782	0.434456
ankrd54.L	#N/A	#N/A	41.266	0.552368	0.502878	0.56916	0.234516	0.297102	0.56669	0.39914
ankrd54.S	#N/A	#N/A	84.9077	-0.130294	0.977139	-0.0997017	0.895242	-0.233844	0.607488	0.909276
ankrd55.L	#N/A	#N/A	5.80556	-0.312973	NA	0.169905	0.860401	-0.38031	0.507126	0.573189
ankrd55.S	#N/A	#N/A	0.911641	0.0628332	NA	0.299194	NA	-0.0625323	NA	NA
ankrd6.L	#N/A	#N/A	16.0813	0.288005	0.930581	0.682205	0.237842	0.17092	0.815582	0.448666
ankrd6.S	#N/A	#N/A	8.21848	-0.0945077	0.997926	-0.161143	0.873889	-0.610215	0.247097	0.46695
ankrd60-like.S	#N/A	#N/A	46.0101	-0.0794176	0.997926	-0.136563	0.871257	0.254252	0.634486	0.6962
ankrd63.L	#N/A	#N/A	4.09977	0.417276	NA	0.233926	0.776495	0.0289002	NA	0.775595
ankrd65.L	#N/A	#N/A	152.266	0.273899	0.837969	0.178458	0.760406	0.580293	0.0670824	0.238954
ankrd66.L	#N/A	#N/A	19.8832	-0.395912	0.843679	-0.555981	0.383009	-0.00643083	0.994561	0.423018
ankrd7.L	#N/A	#N/A	221.97	0.110629	0.984784	-0.0439058	0.962183	-0.0765137	0.894394	0.949889
ankrd7.S	#N/A	#N/A	135.996	0.350646	0.795563	0.142401	0.852501	0.00401537	0.995716	0.719613
ankrd9.L	4	Group 6	240.552	0.348084	0.558665	0.133688	0.788404	-0.297479	0.333146	0.0387101
anks1b.L	#N/A	#N/A	51.6214	-0.136512	0.984443	-0.142868	0.867343	-0.343485	0.504675	0.821181
anks3.L	#N/A	#N/A	102.611	-0.101107	0.990481	-0.247343	0.671007	0.0712727	0.904861	0.784866
anks4b.L	#N/A	#N/A	1.03577	-0.161522	NA	-0.157694	NA	-0.112929	NA	NA
anks4b.S	#N/A	#N/A	0	NA	NA	NA	NA	NA	NA	NA
anks6.L	#N/A	#N/A	34.0372	-0.0177372	0.99861	-0.334479	0.604211	0.185656	0.755036	0.606468
ankub1.L	#N/A	#N/A	0.486095	0.0146456	NA	0	NA	0.169635	NA	NA
ankzf1.L	#N/A	#N/A	296.071	-0.136951	0.964787	-0.126005	0.834076	0.016899	0.975827	0.906448
anln.L	#N/A	#N/A	681.198	0.0120086	0.99861	-0.138971	0.797639	-0.0337926	0.947756	0.930712
anln-like.1.L	#N/A	#N/A	394.571	0.20551	0.845389	0.0382715	0.952016	0.213225	0.482408	0.689808
ano1.L	#N/A	#N/A	390.372	0.349368	0.678585	0.252713	0.598831	0.448904	0.164642	0.469091
ano1.S	#N/A	#N/A	4.35695	0.117216	NA	-0.111167	0.915958	-0.314612	NA	0.733909
ano10.L	#N/A	#N/A	158.783	0.329631	0.712673	0.403328	0.287633	0.225033	0.567157	0.539729
ano2.L	#N/A	#N/A	20.0651	0.707008	0.399891	0.753338	0.147104	0.849653	0.0603811	0.14057
ano2.S	#N/A	#N/A	1.46989	0.205346	NA	0.00114363	NA	0.040761	NA	NA
ano4-like.1.S	#N/A	#N/A	0	NA	NA	NA	NA	NA	NA	NA
ano4-like.2.L	#N/A	#N/A	14.0848	-0.61488	0.587773	-0.305602	0.708322	-0.506457	0.358852	0.508335
ano4-like.2.S	#N/A	#N/A	1.66849	0.124367	NA	0.469832	NA	0.0656499	NA	NA
ano5.L	#N/A	#N/A	401.417	0.149256	0.935551	0.027137	0.969213	0.381948	0.156056	0.395178
ano5.S	#N/A	#N/A	22.289	0.0905698	0.997926	-0.0520912	0.966922	0.363582	0.535407	0.769562
ano6.L	#N/A	#N/A	221.318	0.113068	0.967195	-0.10046	0.853042	-0.126976	0.743682	0.735409
ano8.L	#N/A	#N/A	67.4898	-0.119131	0.982153	-0.353679	0.470379	-0.316095	0.446422	0.627802
ano8.S	#N/A	#N/A	0	NA	NA	NA	NA	NA	NA	NA
anos1.L	#N/A	#N/A	268.793	0.514303	0.399891	0.720186	0.0287996	0.415711	0.269183	0.235421
anos1.S	#N/A	#N/A	8.63468	0.403503	0.843121	0.210604	0.825657	-0.227884	0.742058	0.470862
anp32a.L	#N/A	#N/A	725.07	0.11801	0.939513	-0.0970692	0.812637	-0.103395	0.734438	0.584854
anp32a.S	#N/A	#N/A	435.056	0.0224878	0.997926	0.064314	0.920787	-0.235388	0.480977	0.694385
anp32b.L	#N/A	#N/A	739.942	-0.167078	0.905501	-0.1867	0.634943	-0.119296	0.734759	0.882318
anp32c.L	#N/A	#N/A	3034.84	0.0233321	0.997926	-0.0519692	0.921438	0.171181	0.538825	0.775318
anp32c.S	#N/A	#N/A	3224.38	0.164194	0.85684	0.248081	0.350196	0.37154	0.0595771	0.281066
anp32e.L	#N/A	#N/A	2500.1	0.317329	0.580818	0.365067	0.208333	0.327789	0.217325	0.606642
anp32e.S	#N/A	#N/A	1353.6	0.00599757	0.998896	0.0577434	0.945175	0.458683	0.200551	0.381397
anpep.L	9	Group 5	8.7444	0.15153	0.984086	0.746835	0.14411	-0.213411	0.742135	0.0732242
anpep.S	#N/A	#N/A	113.258	-0.0371508	0.997926	-0.335378	0.598022	0.362026	0.460354	0.699429
antxr1.L	#N/A	#N/A	2.10873	-0.0236286	NA	0.397118	NA	0.139864	NA	NA
antxr1.S	#N/A	#N/A	5.7223	-0.18593	NA	-0.0137385	0.991685	0.19954	0.774757	0.837772
antxr2.L	#N/A	#N/A	16.0423	0.0902088	0.997926	0.395996	0.58709	0.440048	0.434805	0.651915
antxr2.S	#N/A	#N/A	4.37708	0.211656	NA	0.0288981	0.979685	0.286068	NA	0.862568
anxa1.L	#N/A	#N/A	137.196	-0.357488	0.64719	-0.228012	0.634378	0.0274233	0.959233	0.597481
anxa1.S	#N/A	#N/A	678.51	-0.225262	0.857189	0.0939982	0.872578	0.391418	0.185399	0.231507
anxa10.L	#N/A	#N/A	11.2312	-0.058947	0.997926	-0.534007	0.42477	-0.709404	0.160074	0.27106
anxa10.S	#N/A	#N/A	1.12868	0.0896764	NA	0.0147975	NA	0.30009	NA	NA
anxa11.L	#N/A	#N/A	409.031	0.1479	0.960793	0.157769	0.788054	0.119729	0.802523	0.941926
anxa11.S	#N/A	#N/A	1364.26	0.0528179	0.996865	-0.0247783	0.969625	0.109963	0.753338	0.959858
anxa13.L	#N/A	#N/A	1.68886	0.319477	NA	-0.130652	NA	0.0351698	NA	NA
anxa13.S	#N/A	#N/A	3.05749	0.235079	NA	0.0887274	0.928941	-0.0621418	NA	0.867665
anxa2.L	#N/A	#N/A	7251.61	-0.120284	0.972368	-0.0188476	0.98183	0.0956294	0.840833	0.925258
anxa2.S	#N/A	#N/A	4702.48	-0.110799	0.982153	-0.130669	0.839969	0.0629702	0.908484	0.915446
anxa3.L	#N/A	#N/A	269.483	-0.0848946	0.993853	0.0391886	0.966922	0.318011	0.445094	0.577099
anxa3.S	#N/A	#N/A	330.805	-0.214095	0.820405	-0.195548	0.61012	-0.218013	0.46106	0.667422
anxa4.L	#N/A	#N/A	5173.55	0.157231	0.938258	0.0486872	0.944693	0.490132	0.0740625	0.187251
anxa4.S	#N/A	#N/A	196.094	-0.0676973	0.997926	-0.0260506	0.97944	0.435163	0.321103	0.383145
anxa5.L	#N/A	#N/A	84.7446	0.117189	0.989064	0.0456857	0.966434	0.469243	0.296541	0.544916
anxa5.S	#N/A	#N/A	545.522	-0.293949	0.824505	-0.528449	0.170487	-0.397891	0.292446	0.365574
anxa6.L	#N/A	#N/A	200.068	0.640187	0.39966	0.734701	0.102269	0.79433	0.0491177	0.600429
anxa6.S	#N/A	#N/A	728.592	0.443619	0.798971	0.618462	0.317646	0.223521	0.749707	0.821181
anxa7.L	#N/A	#N/A	6894.94	0.0793319	0.987316	0.096831	0.853933	0.365929	0.181674	0.357029
anxa7.S	#N/A	#N/A	2352.98	0.120608	0.945916	0.028387	0.964263	0.0752279	0.833558	0.977887
anxa8.L	#N/A	#N/A	0	NA	NA	NA	NA	NA	NA	NA
anxa8.S	#N/A	#N/A	0.611812	-0.167456	NA	-0.213499	NA	-0.260194	NA	NA
anxa9.L	#N/A	#N/A	2709.59	-0.0638887	0.992869	-0.167621	0.697732	0.205518	0.518675	0.38067
aoah.L	#N/A	#N/A	12.4744	-0.503932	0.733899	-0.0509867	0.969093	-0.0528125	0.951833	0.605999
aoc1.S	#N/A	#N/A	1.45262	-0.148201	NA	0.0977377	NA	0.0187043	NA	NA
aox1.L	#N/A	#N/A	14.6336	-0.0475319	0.997926	-0.160018	0.872561	0.62571	0.218357	0.244079
ap1ar.L	#N/A	#N/A	72.9957	-0.419548	0.618332	-0.0375421	0.966922	-0.0547668	0.923982	0.510083
ap1ar.S	#N/A	#N/A	500.063	-0.302375	0.402777	-0.226966	0.399528	-0.00161465	0.997026	0.174867
ap1b1.L	#N/A	#N/A	579.967	0.0229372	0.997926	0.0839885	0.87211	0.318913	0.238575	0.501053
ap1b1.S	#N/A	#N/A	512.701	0.00560375	0.998896	-0.0154344	0.984677	0.18629	0.641201	0.840714
ap1g1.L	#N/A	#N/A	1054.45	0.0268135	0.997926	0.106284	0.776046	0.0975256	0.738607	0.909441
ap1g1.S	#N/A	#N/A	1091.83	-0.106077	0.95878	-0.128776	0.740404	-0.0357578	0.924632	0.920731
ap1g2.L	#N/A	#N/A	148.877	0.0621993	0.997926	0.231098	0.651307	0.165793	0.709797	0.875296
ap1g2.S	#N/A	#N/A	40.313	-0.245027	0.924714	-0.0799608	0.933561	-0.170363	0.770531	0.911633
ap1m1.L	#N/A	#N/A	85.7859	-0.19585	0.938668	0.165734	0.798804	0.0186759	0.976779	0.754903
ap1m1.S	#N/A	#N/A	140.591	0.124304	0.9806	0.216326	0.708569	0.184583	0.698235	0.899605
ap1m2.L	#N/A	#N/A	396.817	0.306893	0.649944	0.223341	0.576194	0.501604	0.0430613	0.132991
ap1m2.S	#N/A	#N/A	580.959	-0.106417	0.968785	-0.12372	0.806436	-0.1173	0.760781	0.949027
ap1s1.L	#N/A	#N/A	711.511	0.215829	0.742024	0.206908	0.49946	0.194955	0.439103	0.742207
ap1s1.S	#N/A	#N/A	498.981	-0.264486	0.640784	-0.0977652	0.820212	0.00883147	0.983002	0.584729
ap1s2.L	#N/A	#N/A	86.2621	-0.291466	0.810706	-0.209104	0.703027	-0.11179	0.823645	0.860059
ap1s2.S	#N/A	#N/A	53.5358	-0.0556502	0.997926	-0.103246	0.915998	-0.08804	0.90144	0.993055
ap2a1.L	#N/A	#N/A	976.702	0.123504	0.949529	0.132035	0.76489	-0.102125	0.777787	0.738119
ap2a1.S	#N/A	#N/A	462.896	-0.0517658	0.997926	0.0626622	0.91383	-0.177587	0.586746	0.73545
ap2a2.L	#N/A	#N/A	730.934	0.196233	0.819877	0.400697	0.0869806	0.241992	0.340823	0.351271
ap2a2.S	#N/A	#N/A	33.0306	0.181762	0.966241	0.271664	0.691775	0.136185	0.829743	0.909702
ap2b1.L	#N/A	#N/A	452.273	-0.00552466	0.998896	-0.0617706	0.91269	0.210573	0.481049	0.620011
ap2b1.S	#N/A	#N/A	397.798	-0.215356	0.865529	-0.102585	0.856115	-0.193358	0.592088	0.890151
ap2m1.L	#N/A	#N/A	2874.32	-0.0877441	0.960525	-0.106597	0.744414	-0.0672972	0.811878	0.917665
ap2m1.S	#N/A	#N/A	1240.31	0.00935949	0.99861	0.00121607	0.998675	0.117331	0.722703	0.93095
ap2s1.L	#N/A	#N/A	247.028	0.0107611	0.99861	0.0637031	0.927577	0.158258	0.690403	0.92866
ap2s1.S	#N/A	#N/A	116.879	0.0138143	0.99861	0.201416	0.757795	0.192215	0.709236	0.870487
ap3b1.L	#N/A	#N/A	523.214	-0.00156402	0.998896	-0.0781154	0.862955	0.041608	0.911441	0.938428
ap3b1.S	#N/A	#N/A	408.731	0.0240919	0.997926	-0.136584	0.731315	-0.0631186	0.864586	0.863805
ap3b2.L	#N/A	#N/A	52.649	0.327036	0.868886	0.428271	0.482501	0.0192911	0.980772	0.647538
ap3b2.S	#N/A	#N/A	11.7747	0.0326453	0.99861	0.558682	0.379182	-0.0278836	0.974993	0.478666
ap3d1.L	#N/A	#N/A	673.988	-0.0809836	0.982818	0.0447684	0.939729	-0.291445	0.276319	0.380589
ap3d1.S	#N/A	#N/A	592.544	-0.0702168	0.995161	-0.0175666	0.982344	-0.176099	0.66953	0.938175
ap3m2.L	#N/A	#N/A	278.955	0.350515	0.668171	0.238902	0.618638	0.310873	0.37684	0.731941
ap3m2.S	#N/A	#N/A	410.246	0.133034	0.940189	0.0254748	0.969039	0.207023	0.480881	0.743296
ap3s1.L	#N/A	#N/A	158.343	0.0753149	0.992254	0.218648	0.625128	0.145747	0.715669	0.832776
ap3s1.S	#N/A	#N/A	253.439	0.0419552	0.997926	0.26319	0.531544	0.276617	0.404086	0.588043
ap3s2.S	#N/A	#N/A	23.1884	0.242628	0.949408	0.678581	0.231713	0.841502	0.0698349	0.123897
ap4b1.L	#N/A	#N/A	68.6637	-0.0341133	0.997926	0.194064	0.771974	0.26544	0.573143	0.726469
ap4e1.L	#N/A	#N/A	7.76589	-0.396208	NA	-0.0127277	0.99248	-0.429954	0.452351	0.694052
ap4e1.S	#N/A	#N/A	100.074	-0.323877	0.749253	0.1397	0.821407	-0.182707	0.678689	0.405601
ap4m1.L	#N/A	#N/A	6.31528	-0.156257	NA	0.0158509	0.990005	0.0824632	0.918914	0.96377
ap4m1.S	#N/A	#N/A	86.8835	0.0291242	0.997926	-0.136393	0.839969	0.0157475	0.980185	0.946221
ap4s1.L	#N/A	#N/A	65.9147	0.0385951	0.997926	-0.0285555	0.977478	0.319737	0.509411	0.723971
ap5m1.L	#N/A	#N/A	97.5725	-0.0305933	0.997926	-0.0153864	0.986632	-0.41256	0.268417	0.673531
ap5s1.L	#N/A	#N/A	56.9146	0.471691	0.539251	0.181124	0.78358	0.0586458	0.92365	0.347047
ap5z1.S	#N/A	#N/A	72.2575	-0.2467	0.912834	-0.239461	0.711147	-0.465107	0.273105	0.598029
apaf1.L	#N/A	#N/A	72.6333	-0.0472067	0.997926	-0.0449494	0.964845	0.135507	0.811878	0.95224
apba1.L	#N/A	#N/A	63.2023	-0.0939816	0.992082	0.30627	0.556922	-0.134083	0.801816	0.42273
apba1.S	#N/A	#N/A	64.3988	-0.244309	0.909429	-0.084883	0.922573	-0.45159	0.272814	0.555758
apba2.L	#N/A	#N/A	6.03975	-0.135014	NA	0.597019	0.268581	0.14165	0.831952	0.266908
apba2.S	#N/A	#N/A	8.31198	0.147131	0.982715	0.32343	0.645082	-0.129641	0.848657	0.663564
apba3.L	#N/A	#N/A	313.642	0.115841	0.963711	-0.0621456	0.915958	-0.0785468	0.843406	0.801969
apba3.S	#N/A	#N/A	166.268	0.0948291	0.984633	0.1087	0.856148	0.288193	0.404086	0.769205
apbb1.L	#N/A	#N/A	935.072	0.124821	0.952661	0.183383	0.65648	0.303016	0.280287	0.665344
apbb1ip.L	#N/A	#N/A	31.4714	-0.432255	0.777833	-0.0808043	0.941887	-0.48441	0.3451	0.487211
apbb1ip.S	#N/A	#N/A	23.3345	-0.489014	0.708174	0.0173318	0.988879	-0.412415	0.446195	0.448588
apbb2.L	#N/A	#N/A	38.4269	-0.047354	0.997926	-0.236804	0.753518	-0.183948	0.769874	0.913847
apbb2.S	#N/A	#N/A	41.6076	0.251943	0.920139	0.0157599	0.988782	-0.0919221	0.890699	0.785933
apbb3.L	#N/A	#N/A	1.69377	0.0133069	NA	0.580493	NA	-0.0332153	NA	NA
apc.L	#N/A	#N/A	349.87	0.0922386	0.987807	0.29472	0.519742	-0.054645	0.918323	0.621671
apc.S	4	Group 6	235.775	-0.160384	0.92962	-0.199214	0.640354	-0.539374	0.0331983	0.0954045
apc2.L	#N/A	#N/A	10.4566	0.402985	0.838745	0.688091	0.230425	0.0356852	0.967105	0.257206
apc2.S	#N/A	#N/A	9.44333	0.00676044	0.998896	0.189772	0.707601	-0.0782132	0.871575	0.800017
apcdd1.L	2	Group 2	76.5878	-0.355544	0.752902	-0.16337	0.808047	0.882762	0.00281137	1.3918e-06
apcdd1.S	2	Group 2	34.4477	0.0973118	0.996728	0.775768	0.0854059	0.666717	0.133767	0.0401841
apcdd1l.L	#N/A	#N/A	4.47055	0.234091	NA	0.0661769	0.956551	-0.234698	NA	0.737347
apcdd1l.S	#N/A	#N/A	5.64802	0.186874	NA	0.089712	0.931083	0.0528635	0.943262	0.973339
apeh.L	#N/A	#N/A	219.437	0.273713	0.828184	0.253765	0.61012	0.330968	0.364141	0.66686
apela.L	#N/A	#N/A	23.9848	-0.149665	0.982715	-0.385115	0.570834	-0.282228	0.635166	0.801716
apela.S	#N/A	#N/A	42.0106	-0.275379	0.916323	-0.452138	0.453959	-0.541945	0.252196	0.518387
apex1.L	#N/A	#N/A	634.312	-0.105074	0.964787	0.09021	0.848783	0.114838	0.730837	0.715089
apex1.S	#N/A	#N/A	423.499	-0.0366325	0.997926	-0.0520953	0.931376	-0.00448057	0.993297	0.993951
apex2.L	#N/A	#N/A	38.0115	0.0781541	0.997926	-0.420602	0.482467	-0.277679	0.612246	0.460743
aph1a.L	#N/A	#N/A	304.671	-0.134567	0.938855	-0.188243	0.620015	-0.148421	0.647699	0.824033
aph1a.S	#N/A	#N/A	53.5482	0.175859	0.963711	0.158807	0.83446	-0.0331397	0.961769	0.869096
api5.L	#N/A	#N/A	1611.94	0.238903	0.678585	0.171314	0.603773	0.111674	0.706555	0.831071
api5.S	#N/A	#N/A	1198.01	0.153099	0.857433	0.0405518	0.930905	0.159397	0.501137	0.721236
apip.L	#N/A	#N/A	73.8923	0.157229	0.963711	0.142891	0.833392	-0.0991812	0.858837	0.799094
apip.S	#N/A	#N/A	272.668	-0.0101347	0.99861	-0.110841	0.812415	-0.306081	0.255105	0.493131
apitd1.L	#N/A	#N/A	57.1148	0.031356	0.997926	0.0855054	0.918412	-0.00569553	0.993994	0.993478
aplf.L	#N/A	#N/A	183.431	-0.349667	0.667899	-0.30254	0.487726	-0.154716	0.71581	0.553175
apln.L	#N/A	#N/A	71.6919	0.419818	0.749212	0.439738	0.450836	0.291352	0.588485	0.634207
apln.S	#N/A	#N/A	15.9393	0.705543	0.430564	0.933354	0.0553175	0.531789	0.326392	0.119766
aplnr.L	#N/A	#N/A	374.565	-0.0157747	0.997926	-0.150409	0.657448	0.0184477	0.960175	0.798318
aplnr.S	#N/A	#N/A	632.453	-0.102728	0.979276	-0.203177	0.654985	0.283978	0.377289	0.233757
aplp1.L	#N/A	#N/A	41.2816	0.454697	0.779148	0.982956	0.0355412	0.264895	0.68692	0.104013
aplp1.S	#N/A	#N/A	2.62688	0.312527	NA	0.358051	NA	0.368208	NA	NA
aplp2.L	#N/A	#N/A	1757.51	0.114442	0.945916	0.164473	0.64379	0.156286	0.58243	0.831071
aplp2.S	#N/A	#N/A	4669.18	0.0536186	0.993853	0.0632957	0.896089	0.132345	0.655944	0.928702
apmap-like.S	#N/A	#N/A	48.2291	-0.0644095	0.997926	-0.0404373	0.969625	-0.204119	0.715639	0.94579
apoa1.L	#N/A	#N/A	119.006	-0.282157	0.933327	0.149008	0.885771	0.105888	0.894725	0.72151
apoa1.S	#N/A	#N/A	58.215	-0.437427	0.796263	-0.136053	0.896836	-0.495115	0.361456	0.679509
apoa1bp.L	#N/A	#N/A	72.7036	0.468568	0.600544	0.166254	0.82032	0.399739	0.347662	0.444244
apoa5.L	#N/A	#N/A	0.140846	-0.0108801	NA	-0.029816	NA	-0.0238054	NA	NA
apoa5.S	#N/A	#N/A	0.646521	0.0964057	NA	0.0697156	NA	-0.0487505	NA	NA
apob.L	#N/A	#N/A	83.7892	-0.42368	0.787774	0.0145816	0.990142	-0.046827	0.954	0.601933
apob.S	#N/A	#N/A	4.98789	0.0151163	NA	0.241789	0.775434	-0.166491	0.80951	0.839288
apobec2.L	#N/A	#N/A	228.524	0.336615	0.898859	0.453855	0.529219	0.174628	0.812471	0.841722
apobec2.S	#N/A	#N/A	77.7984	0.413167	0.822225	0.557914	0.372683	0.1143	0.882961	0.634114
apobec4.S	#N/A	#N/A	1.21105	0.0507367	NA	0.167079	NA	0.0826799	NA	NA
apobr.S	#N/A	#N/A	12.4295	-0.546669	0.672474	-0.358648	0.640796	-0.380032	0.525629	0.638451
apoc1-like.L	2	Group 2	212.547	0.377135	0.755958	1.12279	0.000364307	0.949911	0.00343394	0.00439985
apoe.L	#N/A	#N/A	133.618	0.179371	0.977139	0.925639	0.0556069	0.486311	0.37619	0.156779
apoe.S	3	Group 4	1335.24	0.192485	0.967527	0.94949	0.035338	0.596869	0.227277	0.00259627
apoh.L	2	Group 2	227.475	0.137274	0.980506	0.40647	0.435629	0.804882	0.0191754	0.042337
apold1.L	#N/A	#N/A	0.866227	-0.108526	NA	-0.0112125	NA	-0.135541	NA	NA
apold1.S	#N/A	#N/A	0.552074	-0.0214798	NA	0.0412686	NA	-0.108257	NA	NA
apom.L	#N/A	#N/A	124.653	-0.5496	0.44869	-0.549863	0.219927	-0.218844	0.672109	0.24131
apoo.L	2	Group 2	59.6211	0.0364532	0.997926	0.580242	0.166454	0.708433	0.0454114	0.0313728
apool.L	#N/A	#N/A	131.921	0.0385468	0.997926	0.139421	0.799811	0.208358	0.580117	0.869989
apopt1.L	#N/A	#N/A	91.9685	0.134963	0.982153	0.0914676	0.91731	0.284536	0.551854	0.854786
app.L	#N/A	#N/A	169.58	0.463624	0.712673	0.993211	0.0131669	0.435891	0.380979	0.630499
app.S	#N/A	#N/A	459.58	0.0905351	0.992254	0.137824	0.83964	-0.255211	0.553459	0.668687
appbp2.L	#N/A	#N/A	151.342	-0.153317	0.947343	-0.127458	0.827434	0.241766	0.508068	0.386803
appbp2.S	#N/A	#N/A	107.405	-0.283244	0.88471	-0.0560313	0.95541	0.109741	0.858837	0.763965
appl1.L	#N/A	#N/A	425.219	0.367957	0.302554	0.393852	0.0940411	0.361458	0.108651	0.11831
appl1.S	#N/A	#N/A	147.943	0.164396	0.949529	0.0869647	0.905571	0.135284	0.781999	0.951382
appl2.L	#N/A	#N/A	228.492	0.399476	0.388261	-0.102934	0.846891	0.243206	0.438769	0.195708
aprt.L	#N/A	#N/A	384.083	0.203013	0.92872	0.341347	0.473031	0.656373	0.037637	0.302886
aptx.L	#N/A	#N/A	133.026	0.0279713	0.997926	0.180614	0.723202	-0.02527	0.962281	0.849434
aptx.S	#N/A	#N/A	0	NA	NA	NA	NA	NA	NA	NA
aqp1.L	#N/A	#N/A	1.11526	-0.164702	NA	-0.176642	NA	0.180574	NA	NA
aqp1.S	2	Group 2	10.6749	0.541144	0.682891	0.858387	0.0921531	0.987829	0.028557	0.0398666
aqp10.1	#N/A	#N/A	0	NA	NA	NA	NA	NA	NA	NA
aqp10.L	#N/A	#N/A	0.260426	-0.0323811	NA	0.00923175	NA	-0.0256305	NA	NA
aqp11.L	#N/A	#N/A	1000.66	0.0893342	0.972844	0.205306	0.551478	0.352554	0.131994	0.314087
aqp12a.L	#N/A	#N/A	5.48147	0.294367	NA	0.49408	0.456426	0.588462	0.252936	0.473932
aqp12a.S	#N/A	#N/A	2.30917	0.159888	NA	0.0801406	NA	0.266166	NA	NA
aqp2.L	#N/A	#N/A	0	NA	NA	NA	NA	NA	NA	NA
aqp2.S	#N/A	#N/A	0.466547	-0.0675852	NA	0.0144633	NA	-0.0944566	NA	NA
aqp3.L	5	Group 4	39.7897	0.149086	0.984633	0.769201	0.122489	-0.839655	0.0640555	0.0196718
aqp3.S	8	Group 3	71.7746	0.372474	0.841499	2.2256	1.46421e-12	3.22408	1.4554e-27	1.68589e-21
aqp4.L	#N/A	#N/A	0.65477	-0.0349402	NA	0.0796387	NA	0.106756	NA	NA
aqp4.S	#N/A	#N/A	0	NA	NA	NA	NA	NA	NA	NA
aqp5.L	#N/A	#N/A	0.229854	0.0109214	NA	0.011262	NA	0.0191566	NA	NA
aqp5.S	#N/A	#N/A	0.0631131	0.00831512	NA	0	NA	0	NA	NA
aqp7.L	#N/A	#N/A	0.415613	0	NA	0.0929405	NA	0.0587779	NA	NA
aqp7.S	#N/A	#N/A	0.104089	0	NA	0	NA	0.014585	NA	NA
aqp8.L	#N/A	#N/A	0	NA	NA	NA	NA	NA	NA	NA
aqp8.S	#N/A	#N/A	0	NA	NA	NA	NA	NA	NA	NA
aqp9.L	#N/A	#N/A	60.5231	-0.543204	0.547901	-0.702621	0.114194	-0.695112	0.0912615	0.112654
aqp9.S	#N/A	#N/A	8.65519	-0.291892	0.92962	-0.668593	0.257452	-0.377219	0.53558	0.515996
aqr.L	#N/A	#N/A	913.05	-0.221407	0.741252	-0.244988	0.397682	-0.205368	0.420011	0.514892
aqr.S	#N/A	#N/A	0	NA	NA	NA	NA	NA	NA	NA
ar.L	#N/A	#N/A	4.00604	0.0822492	NA	0.516027	0.351856	0.374922	NA	0.483595
araf.L	#N/A	#N/A	361.687	-0.0573569	0.992082	-0.0715594	0.868376	-0.356085	0.0917598	0.148611
araf.S	#N/A	#N/A	292.977	0.1865	0.871715	0.204956	0.585548	0.0634577	0.87475	0.742812
arap2.L	#N/A	#N/A	0.19063	-0.0300753	NA	-0.029816	NA	-0.0046102	NA	NA
arap2.S	#N/A	#N/A	1.95983	-0.0709351	NA	0.137475	NA	-0.309174	NA	NA
arap3.L	#N/A	#N/A	348.737	0.0327723	0.997926	-0.343964	0.232398	-0.00305277	0.994811	0.227045
arap3.S	#N/A	#N/A	7.99388	-0.26823	NA	-0.0317034	0.977057	0.0139172	0.986853	0.859042
arc.L	#N/A	#N/A	0	NA	NA	NA	NA	NA	NA	NA
arc2.L	#N/A	#N/A	49.1711	-0.0709513	0.997926	-0.1682	0.850392	-0.0842087	0.910657	0.981604
arc3.L	#N/A	#N/A	113.302	0.123284	0.968794	-0.162941	0.772458	0.179482	0.669215	0.612507
arcn1.L	#N/A	#N/A	1658.51	0.231578	0.771033	0.162984	0.680702	0.419211	0.072449	0.239525
areg.L	2	Group 2	49.1198	0.789613	0.204766	1.01076	0.0132678	1.19639	0.00116019	0.0087898
areg.S	2	Group 2	27.9709	1.3804	0.00165034	1.24867	0.00260791	1.13841	0.00604836	0.000549028
arel1.L	#N/A	#N/A	246.682	-0.109174	0.967534	-0.111504	0.828047	-0.0520319	0.906245	0.963549
arf1.L	#N/A	#N/A	3982.32	-0.123195	0.956972	-0.186634	0.653995	-0.20519	0.5192	0.861513
arf1.S	#N/A	#N/A	1681.61	-0.110477	0.967753	-0.252117	0.530135	-0.290831	0.341489	0.754669
arf3.L	#N/A	#N/A	56.7645	0.0592265	0.997926	0.310125	0.634326	-0.046015	0.950385	0.733198
arf3.S	#N/A	#N/A	34.2606	-0.0183012	0.99861	0.134601	0.87766	-0.0229348	0.976309	0.967324
arf4.L	#N/A	#N/A	1712.52	0.166454	0.913239	0.247306	0.512539	0.221219	0.478419	0.794699
arf4.S	#N/A	#N/A	3598.96	0.139931	0.919791	0.175452	0.611085	0.0891221	0.78581	0.891726
arf5.L	#N/A	#N/A	2828.97	0.0162487	0.997926	0.0313225	0.949423	0.0351678	0.915866	0.997319
arf5.S	#N/A	#N/A	1644.99	0.016099	0.997926	-0.0106712	0.981835	-0.0849281	0.734067	0.916628
arfgap1.L	#N/A	#N/A	1218.65	0.11945	0.877729	0.128401	0.603949	0.104986	0.615449	0.818356
arfgap1.S	#N/A	#N/A	849.131	0.0512016	0.994109	-0.0436259	0.933796	0.0479806	0.893614	0.964395
arfgap2.L	#N/A	#N/A	746.49	0.232915	0.682891	0.146567	0.668754	0.162042	0.536464	0.800584
arfgap2.S	#N/A	#N/A	373.978	0.0891405	0.973982	0.0575456	0.913894	0.0400723	0.919398	0.978692
arfgap3.L	#N/A	#N/A	747.238	0.231534	0.837128	0.144979	0.772244	0.121405	0.761418	0.84718
arfgap3.S	#N/A	#N/A	1076.48	-0.111146	0.938258	-0.149173	0.636933	-0.231812	0.294975	0.690128
arfgef2-like.L	#N/A	#N/A	973.218	0.0149082	0.99861	-0.121742	0.752028	-0.149841	0.59651	0.816934
arfgef2-like.S	#N/A	#N/A	443.94	-0.0829624	0.988193	-0.0925148	0.875727	-0.115533	0.783673	0.973729
arfip1.L	#N/A	#N/A	102.344	0.060048	0.997926	0.214262	0.674904	0.182598	0.66807	0.838418
arfip1.S	#N/A	#N/A	284.473	0.171909	0.940189	0.0592733	0.938104	-0.0955488	0.846384	0.847881
arfip2.L	#N/A	#N/A	183.092	-0.106121	0.987316	-0.214033	0.719927	-0.414344	0.287065	0.625666
arfip2.S	#N/A	#N/A	15.6154	0.0928962	0.997926	-0.332524	0.665301	-0.202285	0.769019	0.787958
arfrp1.L	#N/A	#N/A	129.765	-0.165965	0.940542	-0.271469	0.558509	-0.00643769	0.992144	0.675736
arfrp1.S	#N/A	#N/A	448.794	-0.0522884	0.996728	-0.297107	0.325817	-0.118311	0.723567	0.493558
arg1.L	#N/A	#N/A	651.595	-0.0483261	0.996865	-0.179746	0.607026	-0.0954217	0.772586	0.839979
arg2.L	#N/A	#N/A	43.2248	0.0909233	0.996865	0.337797	0.604196	0.369206	0.464809	0.734724
arg2.S	#N/A	#N/A	671.576	0.0117768	0.99861	0.255101	0.588746	0.484292	0.119354	0.419119
arglu1.L	4	Group 6	664.695	-0.271517	0.605844	-0.405586	0.0691241	-0.486044	0.013618	0.0346984
arglu1.S	4	Group 6	612.967	-0.423831	0.248855	-0.548087	0.0187117	-0.726411	0.000336008	0.000240663
arhgap1.L	#N/A	#N/A	705.995	-0.0343375	0.997926	0.0448419	0.933796	-0.129617	0.668512	0.876879
arhgap1.S	#N/A	#N/A	128.86	0.226012	0.93105	0.320412	0.583308	0.0590826	0.926727	0.831041
arhgap10.L	2	Group 2	112.517	0.446035	0.532787	0.804777	0.00739391	0.355621	0.350176	0.01986
arhgap10.S	#N/A	#N/A	466.669	-0.127277	0.93734	-0.06858	0.887379	-0.104111	0.74978	0.936457
arhgap11a.1.L	#N/A	#N/A	499.407	-0.053413	0.997926	-0.258169	0.491192	-0.132503	0.715669	0.706945
arhgap11a.2.L	#N/A	#N/A	3.80726	-0.0287387	NA	-0.103056	0.905911	-0.069651	NA	0.993478
arhgap12.L	#N/A	#N/A	210.473	-0.15046	0.949408	-0.324677	0.42764	-0.27416	0.439518	0.66705
arhgap12.S	#N/A	#N/A	263.069	-0.0219778	0.997926	0.0468982	0.937381	-0.141138	0.678005	0.863312
arhgap17.L	#N/A	#N/A	528.002	-0.0465646	0.997926	-0.126442	0.850443	-0.217117	0.620655	0.894813
arhgap17.S	#N/A	#N/A	177.182	0.236599	0.925197	0.15425	0.839969	0.111554	0.854332	0.929383
arhgap18.L	#N/A	#N/A	10.8109	-0.263058	0.940542	-0.240308	0.790286	-0.414887	0.478586	0.817556
arhgap19.L	#N/A	#N/A	271.071	0.0957358	0.982153	-0.0327189	0.96434	-0.370205	0.205333	0.206891
arhgap20.L	#N/A	#N/A	24.3641	0.0786813	0.997926	0.215451	0.79573	-0.379107	0.493682	0.68103
arhgap20.S	#N/A	#N/A	7.09802	-0.2205	NA	0.0397549	0.974606	-0.323891	0.608978	0.81952
arhgap21.L	#N/A	#N/A	365.623	-0.122796	0.976755	-0.280454	0.571271	-0.335322	0.369449	0.655297
arhgap21.S	4	Group 6	554.808	-0.213262	0.779148	-0.5242	0.0116195	-0.656802	0.00038018	0.000119839
arhgap22.L	#N/A	#N/A	211.281	-0.0765837	0.990213	-0.233726	0.563996	-0.36733	0.200294	0.39299
arhgap23.L	#N/A	#N/A	296.043	0.0891268	0.992082	0.122699	0.850392	-0.0461355	0.933648	0.95553
arhgap23.S	#N/A	#N/A	125.434	-0.00192153	0.998896	-0.0714896	0.917986	0.213662	0.575275	0.859089
arhgap24.L	#N/A	#N/A	0.892555	0.10407	NA	0.259686	NA	-0.0113104	NA	NA
arhgap24-like.1.S	#N/A	#N/A	0.51149	0.00442388	NA	-0.13478	NA	-0.069543	NA	NA
arhgap25.L	#N/A	#N/A	23.3209	-0.333038	0.897203	-0.142791	0.891092	-0.546706	0.309547	0.600579
arhgap25.S	#N/A	#N/A	29.5707	-0.037695	0.997926	-0.0460914	0.970433	-0.374153	0.512948	0.800733
arhgap26.L	#N/A	#N/A	28.4631	0.0123944	0.998896	0.163262	0.854053	0.0668011	0.928844	0.968628
arhgap26.S	#N/A	#N/A	116.44	-0.280666	0.818556	-0.357213	0.412674	-0.33729	0.36079	0.595879
arhgap27.L	#N/A	#N/A	236.526	-0.0404982	0.997926	-0.111367	0.808936	-0.095626	0.792628	0.96297
arhgap27.S	#N/A	#N/A	166.078	0.139126	0.943196	-0.0671211	0.910163	0.144547	0.691158	0.744657
arhgap28.L	#N/A	#N/A	122.999	0.392091	0.771033	0.384296	0.518017	0.139553	0.822247	0.69229
arhgap28.S	#N/A	#N/A	104.911	0.1676	0.980625	0.21235	0.811902	-0.0568029	0.944198	0.890398
arhgap29.L	2	Group 2	249.447	-0.043319	0.997926	0.340456	0.397589	0.831276	0.000841449	2.71013e-05
arhgap29.S	4	Group 6	279.865	-0.508696	0.0633682	-0.407405	0.100437	-0.142847	0.64841	0.0143941
arhgap30.L	#N/A	#N/A	24.2687	-0.230829	0.949529	-0.463389	0.480128	-0.452403	0.400088	0.625887
arhgap30.S	#N/A	#N/A	74.4572	-0.193031	0.935551	-0.197346	0.738251	-0.582395	0.0909039	0.344245
arhgap31.L	#N/A	#N/A	136.759	0.731459	0.205183	0.824853	0.0417707	-0.103737	0.877119	0.351013
arhgap31.S	#N/A	#N/A	156.322	-0.0903642	0.987316	-0.108018	0.8545	-0.535878	0.062503	0.154786
arhgap32.L	#N/A	#N/A	519.56	-0.0106974	0.998896	-0.0569069	0.951418	-0.415232	0.315062	0.703468
arhgap32.S	#N/A	#N/A	563.345	0.0306301	0.997926	0.0259708	0.978292	-0.281839	0.54761	0.887679
arhgap33.L	#N/A	#N/A	71.7692	-0.03539	0.997926	-0.112548	0.894383	-0.173928	0.758252	0.960559
arhgap33.S	#N/A	#N/A	17.9471	0.144455	0.987316	0.15189	0.875727	-0.255144	0.694797	0.733198
arhgap35.L	#N/A	#N/A	387.149	-0.00898741	0.998896	-0.248553	0.579387	-0.332016	0.314201	0.493736
arhgap35.S	#N/A	#N/A	631.404	-0.0343427	0.997926	-0.133465	0.724789	-0.276895	0.25452	0.533912
arhgap36.L	#N/A	#N/A	173.387	0.180212	0.950431	0.192622	0.769279	-0.0052238	0.994362	0.889242
arhgap4.L	#N/A	#N/A	197.298	0.664829	0.225048	0.812289	0.025692	-0.125385	0.830231	0.225292
arhgap4.S	#N/A	#N/A	16.2704	0.0434056	0.997926	0.421409	0.556922	-0.182854	0.800706	0.50335
arhgap40.L	#N/A	#N/A	75.1067	-0.46144	0.607284	-0.668274	0.0852723	-0.432782	0.296889	0.170482
arhgap40.S	#N/A	#N/A	28.3656	0.121037	0.990257	-0.161328	0.850569	-0.182394	0.772586	0.816934
arhgap42.L	#N/A	#N/A	128.239	0.0144159	0.99861	-0.132662	0.861403	-0.312941	0.491671	0.737799
arhgap42.S	#N/A	#N/A	245.479	-0.086704	0.981449	-0.0950504	0.844175	-0.177502	0.567776	0.85961
arhgap44.L	#N/A	#N/A	20.2153	0.198355	0.967753	-0.142065	0.893424	-0.51106	0.355865	0.442281
arhgap44.S	#N/A	#N/A	35.4739	0.651812	0.485552	0.354325	0.631209	-0.262091	0.684325	0.192258
arhgap5.L	#N/A	#N/A	923.995	-0.0566611	0.992082	-0.0371808	0.94392	-0.0655	0.842391	0.98717
arhgap5.S	#N/A	#N/A	784.976	-0.0851479	0.978312	-0.106483	0.808047	-0.0174585	0.966695	0.948874
arhgap8.L	#N/A	#N/A	116.995	0.293959	0.78625	0.174362	0.753184	0.519132	0.0960583	0.259626
arhgap9.L	#N/A	#N/A	58.9262	-0.00247167	0.998896	0.292724	0.614108	0.111186	0.850589	0.803541
arhgap9.S	#N/A	#N/A	25.7129	-0.297122	0.909169	0.0548229	0.962674	0.156598	0.816602	0.801969
arhgdia.L	#N/A	#N/A	105.188	0.120826	0.96861	0.031275	0.969213	0.044017	0.931768	0.978481
arhgdib.L	#N/A	#N/A	52.7163	-0.428409	0.722851	0.0382701	0.971898	-0.409854	0.382017	0.365712
arhgdib.S	#N/A	#N/A	136.935	-0.326421	0.843446	-0.322121	0.596054	-0.43294	0.330851	0.626393
arhgdig.L	#N/A	#N/A	1069.36	-0.0667216	0.992082	0.0255199	0.968882	0.227605	0.424162	0.529574
arhgdig.S	2	Group 2	938.742	0.0513315	0.997926	0.00342515	0.996424	0.526328	0.0463063	0.0354425
arhgef1.L	#N/A	#N/A	844.639	0.365862	0.53898	0.273503	0.489041	0.452085	0.0984095	0.44359
arhgef1.S	#N/A	#N/A	379.361	-0.0358463	0.997926	-0.195047	0.703306	0.010262	0.986069	0.9378
arhgef10.L	#N/A	#N/A	145.692	-0.0405093	0.997926	0.338619	0.510189	0.225528	0.630274	0.571814
arhgef10.S	#N/A	#N/A	24.4238	0.127338	0.991241	-0.0235384	0.984552	-0.170899	0.80486	0.902451
arhgef10l.L	#N/A	#N/A	349.427	0.69299	0.0950785	0.633814	0.0684275	0.589996	0.0766861	0.351249
arhgef11.L	#N/A	#N/A	480.695	0.138434	0.93597	-0.0161638	0.979685	-0.151562	0.645575	0.674046
arhgef11.S	#N/A	#N/A	291.703	0.320081	0.743679	-0.0310405	0.970977	-0.0576662	0.914862	0.568135
arhgef12.L	#N/A	#N/A	221.901	0.0471399	0.997926	-0.0891019	0.887379	-0.300543	0.377496	0.545764
arhgef12.S	#N/A	#N/A	203.333	0.193138	0.931129	0.191347	0.736396	-0.241082	0.565795	0.384672
arhgef16.L	#N/A	#N/A	384.449	0.0379599	0.997926	0.0607067	0.907276	0.0189661	0.96368	0.987691
arhgef16.S	#N/A	#N/A	403.438	0.0259982	0.997926	-0.0788362	0.89522	-0.250586	0.442841	0.745369
arhgef17.S	#N/A	#N/A	187.101	0.408436	0.658154	0.419045	0.360392	0.310934	0.461109	0.544392
arhgef18.L	#N/A	#N/A	283.634	-0.138515	0.949529	-0.148916	0.764128	-0.251835	0.445958	0.834854
arhgef18.S	#N/A	#N/A	180.192	-0.263994	0.759914	-0.391709	0.212689	-0.531046	0.0382632	0.225003
arhgef2.L	#N/A	#N/A	504.63	0.210398	0.844306	0.0986703	0.847704	0.112444	0.762156	0.865179
arhgef2.S	#N/A	#N/A	205.309	0.170569	0.956972	0.0155683	0.9873	0.375644	0.351046	0.703185
arhgef25.L	#N/A	#N/A	174.778	-0.1597	0.930581	-0.407741	0.190372	-0.315724	0.296059	0.494886
arhgef25.S	#N/A	#N/A	34.5446	0.607136	0.522047	0.591212	0.28961	0.545528	0.273105	0.37916
arhgef26.L	#N/A	#N/A	352.44	-0.0649604	0.992254	-0.147908	0.734573	-0.253409	0.38593	0.696838
arhgef26.S	#N/A	#N/A	57.6225	-0.171393	0.960793	-0.234911	0.703306	-0.427199	0.304861	0.719709
arhgef28-like.L	#N/A	#N/A	178.494	0.01396	0.99861	-0.124821	0.809866	-0.203108	0.556468	0.83551
arhgef28-like.S	#N/A	#N/A	215.494	-0.431266	0.399891	-0.38029	0.279271	-0.560238	0.0396915	0.121155
arhgef3.2.L	#N/A	#N/A	291.56	-0.243138	0.768394	-0.0359492	0.95541	0.0864617	0.819536	0.538664
arhgef3.2.S	#N/A	#N/A	179.86	-0.532908	0.0716363	-0.219203	0.556934	-0.078652	0.836664	0.101263
arhgef33.L	#N/A	#N/A	3.34663	-0.0544465	NA	0.128036	0.885997	0.18326	NA	0.919428
arhgef33.S	#N/A	#N/A	0.931858	-0.117256	NA	0.0279711	NA	-0.0802099	NA	NA
arhgef37.L	#N/A	#N/A	119.267	0.0267675	0.99861	0.0705042	0.946907	0.0513184	0.945589	0.990945
arhgef37.S	#N/A	#N/A	753.302	-0.15352	0.940189	-0.287654	0.472036	-0.348787	0.260147	0.663509
arhgef38.L	#N/A	#N/A	42.2573	-0.251423	0.935955	0.167516	0.850392	-0.0806156	0.915073	0.754903
arhgef38.S	#N/A	#N/A	14.3148	-0.0181619	0.99861	-0.084527	0.94392	-0.426883	0.46182	0.741618
arhgef39.L	#N/A	#N/A	79.4607	-0.13636	0.967534	-0.115693	0.863978	0.106689	0.831995	0.811022
arhgef4.L	#N/A	#N/A	90.5179	-0.111529	0.982153	-0.231645	0.656451	-0.542746	0.0960963	0.226405
arhgef4.S	#N/A	#N/A	68.307	-0.150067	0.974175	-0.238685	0.722685	-0.304753	0.537234	0.879513
arhgef40.L	#N/A	#N/A	161.287	0.498781	0.404326	0.663968	0.044546	0.323245	0.407985	0.215284
arhgef40.S	2	Group 2	114.59	0.831979	0.0529934	0.866127	0.012785	0.832804	0.0140039	0.081957
arhgef6.L	#N/A	#N/A	11.9378	-0.466534	0.771033	0.125073	0.907276	-0.177789	0.807605	0.506767
arhgef6.S	#N/A	#N/A	11.5296	-0.52411	0.708074	-0.229717	0.80153	-0.656511	0.204626	0.455035
arhgef7.L	#N/A	#N/A	131.521	-0.149823	0.949529	-0.209195	0.670587	-0.385737	0.242978	0.596751
arhgef7.S	#N/A	#N/A	212.764	-0.343281	0.687207	-0.206123	0.68922	-0.665223	0.0200919	0.175373
arhgef7-like.S	#N/A	#N/A	0.789467	-0.105234	NA	-0.0509127	NA	-0.0786164	NA	NA
arhgef9.L	4	Group 6	160.167	-0.28592	0.689518	-0.390028	0.192501	-0.78337	0.000309678	0.00128418
arhgef9.S	#N/A	#N/A	3.7624	0.150222	NA	0.276152	0.693892	0.424848	NA	0.68693
arid1b.L	4	Group 6	314.607	-0.22139	0.832384	-0.401469	0.180053	-0.768014	0.000408853	0.000850864
arid1b.S	#N/A	#N/A	112.816	0.0395715	0.997926	0.270391	0.588746	-0.374355	0.318027	0.16525
arid2.L	#N/A	#N/A	561.702	0.0569807	0.997926	-0.137681	0.832831	-0.447066	0.206309	0.351823
arid2.S	#N/A	#N/A	655.53	-0.144463	0.967753	-0.155664	0.821923	-0.42655	0.275275	0.676999
arid3a.L	#N/A	#N/A	4388.5	-0.00622472	0.998896	-0.146237	0.79026	-0.392311	0.214637	0.411812
arid3a.S	#N/A	#N/A	3206.27	-0.0209737	0.997926	-0.173497	0.72133	-0.275484	0.405181	0.696087
arid3b.L	#N/A	#N/A	3700.43	0.26386	0.790312	0.148731	0.77272	-0.0859368	0.845876	0.545023
arid3b.S	#N/A	#N/A	1920.75	-0.0122125	0.99861	-0.133645	0.772434	-0.410328	0.107747	0.256256
arid4a.L	#N/A	#N/A	305.92	-0.115174	0.968785	-0.296919	0.464858	-0.263215	0.442771	0.630727
arid4a.S	#N/A	#N/A	161.805	-0.304832	0.706403	-0.356529	0.319921	-0.138839	0.728419	0.475522
arid4b.L	#N/A	#N/A	126.331	-0.188764	0.926009	-0.521155	0.121282	-0.458282	0.155829	0.130738
arid4b.S	#N/A	#N/A	44.0674	-0.520399	0.502729	-0.425309	0.399929	-0.725443	0.0478497	0.111837
arid5b.L	#N/A	#N/A	23.0012	0.18785	0.9703	0.722165	0.17846	0.514511	0.333792	0.258196
arid5b-like.1.S	#N/A	#N/A	13.5578	-0.255392	0.944108	0.352029	0.653488	0.263901	0.694119	0.503579
arid5b-like.2.L	#N/A	#N/A	2.76595	-0.0391647	NA	0.0967408	NA	-0.122981	NA	NA
arih1.L	#N/A	#N/A	534.765	0.312388	0.418497	0.0787893	0.853482	0.268058	0.243868	0.322171
arih1.S	#N/A	#N/A	369.057	-0.150318	0.904118	-0.259818	0.37389	-0.310623	0.187822	0.407602
arih2.L	#N/A	#N/A	400.554	-0.2245	0.759505	-0.281159	0.335216	-0.24152	0.350912	0.489764
arih2.S	#N/A	#N/A	369.11	-0.0792142	0.968417	-0.000382678	0.999199	0.0362649	0.914042	0.91154
arl1.L	#N/A	#N/A	1335.55	0.0168945	0.99861	0.0368338	0.955457	0.240798	0.423405	0.717949
arl1.S	#N/A	#N/A	409.52	-0.263739	0.798971	-0.161792	0.750962	0.0167923	0.975197	0.674543
arl10.L	#N/A	#N/A	134.658	0.217992	0.907706	0.232572	0.662857	0.146007	0.758856	0.884183
arl10.S	#N/A	#N/A	0.341537	-0.0801273	NA	-0.0793559	NA	-0.007518	NA	NA
arl10b.L	#N/A	#N/A	294.225	0.162573	0.9299	0.115219	0.8287	-0.104689	0.800312	0.743296
arl10b.S	4	Group 6	215.742	-0.545516	0.234667	-0.494727	0.160506	-0.633503	0.0319929	0.0860337
arl13a.L	#N/A	#N/A	10.4141	-0.320076	0.910822	-0.227945	0.80601	0.354283	0.567256	0.369523
arl13b.L	#N/A	#N/A	106.093	-0.316484	0.798971	-0.319403	0.537469	-0.124726	0.812895	0.698498
arl13b.S	#N/A	#N/A	9.44722	-0.46286	0.773636	-0.25446	0.770583	-0.130713	0.865259	0.771241
arl14.L	#N/A	#N/A	0	NA	NA	NA	NA	NA	NA	NA
arl14.S	#N/A	#N/A	0	NA	NA	NA	NA	NA	NA	NA
arl14ep.L	#N/A	#N/A	93.7957	0.197041	0.930232	0.0790846	0.91811	0.0658103	0.906874	0.923617
arl14ep.S	#N/A	#N/A	220.428	-0.27647	0.68142	-0.377365	0.182593	-0.439699	0.0710347	0.141059
arl14epl.L	#N/A	#N/A	0.0753945	0	NA	0	NA	0.014585	NA	NA
arl14epl.S	#N/A	#N/A	0.0913464	0	NA	0.00857439	NA	0	NA	NA
arl15.L	4	Group 6	536.741	-0.353618	0.485734	-0.614942	0.00755081	-0.477948	0.0472479	0.0326233
arl15.S	#N/A	#N/A	9.41562	-0.0197553	0.99861	-0.0606015	0.9625	-0.406456	0.493313	0.7769
arl16.L	#N/A	#N/A	11.2756	-0.321056	0.909918	-0.251946	0.776405	0.116786	0.883001	0.693771
arl2.L	#N/A	#N/A	166.461	-0.0899345	0.987316	0.0822479	0.898133	-0.0272995	0.958903	0.93073
arl2bp.L	#N/A	#N/A	53.1848	0.0624988	0.997926	0.264402	0.690694	0.370178	0.432825	0.678948
arl2bp.S	#N/A	#N/A	0	NA	NA	NA	NA	NA	NA	NA
arl3.2.L	#N/A	#N/A	3.32144	0.368749	NA	0.42184	0.503972	0.541864	NA	0.474623
arl3.2.S	#N/A	#N/A	0	NA	NA	NA	NA	NA	NA	NA
arl3.L	#N/A	#N/A	53.8756	0.155581	0.969145	0.615631	0.14961	0.56266	0.161279	0.123302
arl3.S	#N/A	#N/A	151.847	-0.054927	0.997926	0.0695087	0.92911	0.147884	0.751398	0.91621
arl4a.L	#N/A	#N/A	327.88	0.197239	0.822923	-0.0849192	0.854098	-0.257309	0.323726	0.285047
arl4a.S	#N/A	#N/A	280.069	0.0558269	0.992254	-0.101812	0.801943	-0.1218	0.682191	0.817895
arl4c.L	2	Group 2	93.9509	0.411196	0.702491	0.591317	0.164499	0.878055	0.00832656	0.040742
arl4c.S	#N/A	#N/A	0.515001	-0.0156089	NA	0.0172186	NA	0.0330821	NA	NA
arl5a.S	#N/A	#N/A	200.791	-0.130035	0.959753	-0.171743	0.714692	-0.204399	0.560757	0.830362
arl5b.L	#N/A	#N/A	256.701	0.0913733	0.979276	0.127621	0.781452	-0.105608	0.776371	0.721187
arl5b.S	#N/A	#N/A	233.937	-0.0763335	0.991241	0.036334	0.959677	-0.235377	0.476647	0.673545
arl6.L	#N/A	#N/A	25.7637	0.169589	0.979276	0.320833	0.672585	0.612577	0.214643	0.469767
arl6ip1.L	#N/A	#N/A	350.646	-0.101584	0.987985	0.0298006	0.973677	0.200498	0.669016	0.790765
arl6ip1.S	#N/A	#N/A	156.579	0.0155593	0.99861	0.0375516	0.973677	0.352674	0.485393	0.717768
arl6ip4.L	#N/A	#N/A	424.61	-0.0868494	0.983199	-0.203839	0.61955	0.00233704	0.996527	0.840236
arl6ip5.L	#N/A	#N/A	122.77	-0.222108	0.893565	-0.0192642	0.981679	-0.155981	0.725427	0.832217
arl6ip5.S	#N/A	#N/A	44.2408	0.0517611	0.997926	0.39496	0.563996	0.310151	0.595423	0.713108
arl6ip6.L	#N/A	#N/A	270.976	-0.0273717	0.997926	-0.0262651	0.966434	0.128778	0.687695	0.887471
arl6ip6.S	#N/A	#N/A	198.203	0.0881821	0.990359	-0.161699	0.775146	-0.0270214	0.960602	0.898106
arl8a.L	#N/A	#N/A	0.0561741	0.00831512	NA	0	NA	0	NA	NA
arl8a.S	#N/A	#N/A	39.4374	0.494109	0.745814	0.795786	0.139751	0.226743	0.745282	0.55022
arl8b.L	#N/A	#N/A	442.289	-0.0509191	0.996204	0.0181588	0.974773	-0.208917	0.437149	0.681691
arl8b.S	#N/A	#N/A	308.073	0.00946207	0.998896	0.103213	0.867391	-0.165324	0.692523	0.868162
arl9.L	#N/A	#N/A	177.272	-0.17377	0.911744	-0.185031	0.670098	0.121647	0.749431	0.462516
armc1.L	#N/A	#N/A	315.862	0.15615	0.865312	0.0867832	0.827576	0.105806	0.71185	0.865202
armc1.S	#N/A	#N/A	288.855	-0.0938192	0.972296	0.0146746	0.98183	-0.0105151	0.981221	0.953014
armc10.L	#N/A	#N/A	39.3713	-0.0419018	0.997926	-0.32498	0.609777	0.0300178	0.967251	0.743341
armc2.L	#N/A	#N/A	16.4471	0.0738319	0.997926	-0.132723	0.898482	0.046172	0.957286	0.965833
armc3.L	#N/A	#N/A	172.175	-0.0913073	0.988193	-0.129247	0.833405	0.152713	0.730238	0.84583
armc4.S	#N/A	#N/A	437.115	-0.0732051	0.991241	-0.219047	0.583308	0.274208	0.351872	0.225263
armc5.L	#N/A	#N/A	213.696	-0.227983	0.903739	-0.408022	0.348139	-0.680581	0.0311488	0.119524
armc6.L	#N/A	#N/A	244.38	-0.075246	0.99402	0.041947	0.960095	0.291449	0.436197	0.56865
armc7.L	#N/A	#N/A	84.3348	-0.0205049	0.99861	0.0093669	0.993324	0.237455	0.678005	0.861929
armc8.L	#N/A	#N/A	68.7748	-0.0143549	0.99861	0.0501457	0.957748	-0.278718	0.548561	0.749977
armc8.S	#N/A	#N/A	36.2726	0.213824	0.945136	0.295887	0.656759	-0.0531047	0.941149	0.724025
armc9.L	#N/A	#N/A	188.068	-0.142642	0.940189	0.161486	0.713706	0.0721371	0.862347	0.554079
arnt.L	#N/A	#N/A	230.379	-0.0318196	0.997926	0.0676388	0.888858	0.0226024	0.955441	0.973282
arnt.S	#N/A	#N/A	451.626	0.103028	0.955375	0.0443883	0.931083	0.124041	0.668512	0.94518
arnt2.L	#N/A	#N/A	21.5429	0.133579	0.992082	0.772811	0.152707	0.110664	0.890154	0.29726
arnt2.S	#N/A	#N/A	12.1108	-0.17246	0.981055	-0.162314	0.870638	-0.501947	0.354654	0.677461
arntl.L	2	Group 2	295.54	0.204053	0.881675	0.739702	0.00197471	0.775205	0.000635475	0.000299787
arntl.S	#N/A	#N/A	137.194	-0.0399078	0.997926	-0.0616187	0.935609	0.25145	0.521949	0.643342
arntl2.L	#N/A	#N/A	7.67385	0.416143	NA	0.519446	0.429626	0.370658	0.532317	0.63033
arntl2.S	#N/A	#N/A	135.285	-0.0425486	0.997926	0.16799	0.76521	0.0755948	0.883314	0.92964
arpc1b.L	#N/A	#N/A	985.866	-0.193966	0.92962	-0.265411	0.594912	0.305839	0.421408	0.148425
arpc1b.S	#N/A	#N/A	551.299	-0.0142824	0.99861	-0.0169014	0.987225	0.566181	0.151354	0.158144
arpc2.L	#N/A	#N/A	1467.38	-0.098781	0.963629	0.00886406	0.987992	0.131259	0.649344	0.720298
arpc2.S	#N/A	#N/A	1706.88	-0.195145	0.800288	-0.195392	0.543883	0.141977	0.614521	0.244516
arpc4.S	#N/A	#N/A	669.576	0.0723066	0.98864	-0.0257003	0.969289	0.315887	0.239217	0.349413
arpc5.L	#N/A	#N/A	1318.64	0.102155	0.964787	0.190787	0.584949	0.291611	0.23644	0.531616
arpc5.S	#N/A	#N/A	532.782	0.0530334	0.99494	0.0418173	0.940586	0.0341497	0.929185	0.996553
arpc5l.L	#N/A	#N/A	1169.67	0.0534925	0.997926	0.162611	0.738371	0.353417	0.244814	0.529265
arpc5l.S	#N/A	#N/A	244.839	0.113186	0.984318	-0.0484135	0.957098	0.137643	0.788379	0.924617
arpin.L	#N/A	#N/A	135.58	-0.0366471	0.997926	0.0850103	0.913214	-0.270699	0.52959	0.766321
arpp19.L	#N/A	#N/A	833.71	-0.00833463	0.998896	0.176457	0.665859	0.0493588	0.906728	0.854284
arpp19.S	#N/A	#N/A	1145.33	-0.164276	0.897203	-0.0481309	0.93335	-0.166406	0.582561	0.839924
arr3.L	#N/A	#N/A	1.36318	-0.1647	NA	-0.362871	NA	-0.339442	NA	NA
arrb2.L	#N/A	#N/A	932.471	-0.173237	0.850613	-0.235822	0.416207	-0.442383	0.0257278	0.118783
arrb2.S	#N/A	#N/A	252.877	-0.238607	0.796316	-0.201945	0.620718	-0.568053	0.0179058	0.100956
arrdc1.L	#N/A	#N/A	309.999	0.0588348	0.997926	-0.0999371	0.864354	-0.333275	0.296478	0.574811
arrdc1.S	#N/A	#N/A	590.514	0.0395305	0.997926	-0.0137108	0.9873	-0.209465	0.611537	0.925962
arrdc2.L	2	Group 2	120.734	0.367423	0.724079	0.377123	0.431273	0.756372	0.0161281	0.0943565
arrdc2.S	2	Group 2	49.9873	0.401145	0.806662	0.398391	0.555558	0.982973	0.0147072	0.0740285
arrdc3.L	#N/A	#N/A	666.943	0.0835786	0.992869	0.485117	0.207509	0.0702422	0.898084	0.466515
arrdc3.S	#N/A	#N/A	493.955	0.0778303	0.992082	0.458025	0.144119	0.176658	0.641476	0.329797
arrdc4.L	#N/A	#N/A	51.7467	0.102635	0.992254	0.0130915	0.990005	-0.36446	0.447263	0.554676
arrdc4.S	#N/A	#N/A	28.6456	-0.265249	0.92962	-0.0323357	0.976801	-0.251245	0.678067	0.844989
arsa.L	#N/A	#N/A	10.7039	0.163114	0.982715	-0.0820463	0.945641	-0.56919	0.293508	0.340579
arsa.S	#N/A	#N/A	57.3896	-0.0281845	0.997926	0.109752	0.888274	-0.275179	0.557407	0.670111
arsb.L	#N/A	#N/A	57.5319	-0.0112575	0.998896	0.275788	0.648928	0.419738	0.322229	0.606775
arsd.L	#N/A	#N/A	2.44247	0.265407	NA	0.422564	NA	0.369898	NA	NA
arsg.L	#N/A	#N/A	1.71793	0.0159878	NA	-0.201856	NA	0.174666	NA	NA
arsh.L	#N/A	#N/A	7.92736	0.662057	NA	0.657388	0.257555	0.612656	0.235666	0.368094
arsi.S	#N/A	#N/A	13.6985	0.35241	0.879239	0.214525	0.814276	-0.11316	0.884853	0.667042
arsj.L	#N/A	#N/A	84.4379	0.217262	0.95074	0.326406	0.64159	-0.463599	0.355919	0.244516
arsj.S	#N/A	#N/A	110.086	-0.223875	0.948225	-0.0484852	0.966922	-0.31158	0.57958	0.838418
arsk.L	#N/A	#N/A	25.498	0.20409	0.96374	-0.0410446	0.973573	0.124831	0.862347	0.928702
art1.L	3	Group 4	4.50034	0.0491071	NA	0.778069	0.0980176	0.565906	NA	0.0574546
art1.S	#N/A	#N/A	7.22707	0.0569528	NA	0.125936	0.892785	0.0359956	0.962025	0.992185
art5.L	#N/A	#N/A	0.480581	-0.00611192	NA	-0.145681	NA	-0.137855	NA	NA
art5.S	#N/A	#N/A	0	NA	NA	NA	NA	NA	NA	NA
artn.L	#N/A	#N/A	17.6183	0.304688	0.916323	0.261176	0.75666	0.0315113	0.97086	0.866068
artn.S	#N/A	#N/A	17.1296	0.169883	0.981449	0.469287	0.491336	0.0833446	0.918082	0.651915
arv1.L	#N/A	#N/A	24.6072	0.114324	0.992254	0.186943	0.830175	-0.0900077	0.905321	0.905238
arv1.S	#N/A	#N/A	7.5539	0.30591	NA	0.0537921	0.966922	-0.0567062	0.947335	0.835306
arvcf.L	#N/A	#N/A	1470.36	-0.0157597	0.997926	-0.0507221	0.90957	0.0949176	0.735565	0.90111
arvcf.S	#N/A	#N/A	979.314	0.0802619	0.982153	-0.140111	0.721334	-0.102574	0.757847	0.788227
arx.L	#N/A	#N/A	55.2054	0.193991	0.96439	0.395475	0.535122	0.07178	0.920949	0.778197
arx.S	#N/A	#N/A	2.58327	0.0555176	NA	0.463988	NA	0.212362	NA	NA
as3mt.1.L	2	Group 2	264.026	0.332659	0.689753	0.324301	0.43562	0.667733	0.0136127	0.0622468
as3mt.2.L	#N/A	#N/A	89.417	0.305934	0.835513	0.166959	0.810845	0.100831	0.863067	0.814047
asah1.L	#N/A	#N/A	249.534	-0.0610129	0.995161	0.0727408	0.899408	0.14937	0.678878	0.873482
asah2.L	#N/A	#N/A	0.627651	0.0446972	NA	0.060952	NA	0.0269848	NA	NA
asap1.L	#N/A	#N/A	33.667	-0.0494584	0.997926	0.144579	0.864532	0.0427191	0.954332	0.95224
asap1.S	#N/A	#N/A	65.1086	0.116126	0.987316	0.107819	0.898189	-0.26332	0.60585	0.692556
asap2.L	#N/A	#N/A	338.332	-0.115618	0.984633	-0.11105	0.884241	-0.347083	0.407563	0.745598
asap2.S	#N/A	#N/A	194.916	0.267047	0.791432	-0.105149	0.857947	-0.10332	0.815139	0.445289
asap3.L	#N/A	#N/A	35.3931	0.285851	0.909429	0.364819	0.579387	0.731876	0.0833969	0.530484
asap3.S	#N/A	#N/A	1.32987	-0.203999	NA	-0.197937	NA	-0.1894	NA	NA
asb1.L	#N/A	#N/A	22.4844	-0.131398	0.990213	0.0647163	0.956721	-0.0388247	0.961997	0.985999
asb11.L	#N/A	#N/A	0.930682	0.0231364	NA	0.369057	NA	0.104149	NA	NA
asb12.2.L	#N/A	#N/A	279.223	0.232106	0.939774	0.261045	0.715044	-0.0431195	0.954332	0.823041
asb12.2.S	#N/A	#N/A	18.3517	0.286409	0.888001	0.391617	0.497665	0.186704	0.74241	0.68693
asb12.L	#N/A	#N/A	10.0664	-0.0257344	0.99861	0.000255221	0.999933	0.174582	0.81256	0.965429
asb13.L	#N/A	#N/A	44.0981	0.149411	0.977139	0.0980631	0.914379	0.0835905	0.90053	0.981779
asb14.1.L	#N/A	#N/A	50.086	-0.207492	0.944108	0.0107046	0.992348	0.148026	0.803922	0.804016
asb15.L	#N/A	#N/A	4.54446	0.117659	NA	0.673632	0.205913	-0.102685	NA	0.201114
asb16.L	#N/A	#N/A	2.1523	-0.311699	NA	-0.133346	NA	0.408841	NA	NA
asb18.L	#N/A	#N/A	1.54242	-0.15875	NA	-0.165352	NA	0.0465525	NA	NA
asb18.S	#N/A	#N/A	1.02216	-0.0334678	NA	-0.0779065	NA	-0.030763	NA	NA
asb2.L	#N/A	#N/A	34.7444	-0.187544	0.969898	-0.239401	0.781967	-0.357012	0.54761	0.868164
asb2.S	3	Group 4	41.6833	0.962712	0.0979758	1.15745	0.00714356	0.116976	0.881236	0.00757005
asb3.S	#N/A	#N/A	18.3281	0.171583	0.980625	0.0367797	0.975889	0.269729	0.678136	0.919006
asb4.S	#N/A	#N/A	1.87622	0.17019	NA	0.549932	NA	0.144649	NA	NA
asb5.L	#N/A	#N/A	6.82596	0.087616	NA	0.298376	0.710971	-0.153303	0.830968	0.796748
asb5.S	#N/A	#N/A	1.83589	0.15566	NA	0.435022	NA	-0.0423778	NA	NA
asb6.L	#N/A	#N/A	185.566	0.0184767	0.997926	0.055577	0.923442	-0.0285685	0.947956	0.980707
asb6.S	#N/A	#N/A	184.294	0.0773679	0.987316	0.138607	0.76521	0.118214	0.75213	0.943506
asb7.L	#N/A	#N/A	136.989	-0.01362	0.99861	0.0687246	0.921551	0.0310581	0.953818	0.993709
asb7.S	#N/A	#N/A	67.1834	-0.135245	0.982153	-0.0584417	0.954376	-0.207254	0.709342	0.940163
asb9.L	#N/A	#N/A	63.4863	-0.323471	0.86506	-0.299625	0.65942	0.0297845	0.968585	0.652201
ascc1.L	#N/A	#N/A	132.419	0.218296	0.875242	0.36809	0.312113	0.290825	0.386214	0.587046
ascc2.S	#N/A	#N/A	303.698	-0.189897	0.88471	-0.0202256	0.975889	0.103825	0.789483	0.632991
ascl1.L	2	Group 2	23.0848	1.19902	0.0105767	0.768363	0.134301	0.735635	0.122045	0.0104294
ascl1.S	#N/A	#N/A	11.103	0.626752	0.573432	0.926361	0.0601562	0.823296	0.0867377	0.111547
ascl2.L	#N/A	#N/A	5.36191	0.463527	NA	0.42573	0.538181	-0.161796	0.815297	0.29983
ascl2.S	#N/A	#N/A	1.71733	-0.00211749	NA	0.372308	NA	0.0116945	NA	NA
asf1a.L	#N/A	#N/A	6.48817	-0.149126	NA	-0.271923	0.747505	0.165644	0.822168	0.764533
asgr2.L	#N/A	#N/A	0.603326	-0.123012	NA	0.0491538	NA	-0.000315406	NA	NA
ash1l.L	#N/A	#N/A	123.412	-0.00950028	0.998896	-0.0227122	0.980826	0.209249	0.663734	0.911737
ash1l.S	#N/A	#N/A	260.199	-0.271861	0.807892	-0.205369	0.684073	-0.217888	0.576037	0.77213
ash2l.L	#N/A	#N/A	212.303	0.224	0.873756	0.0987517	0.873281	0.0461766	0.926526	0.875134
ash2l.S	4	Group 6	478.33	-0.0828376	0.982153	-0.429446	0.0790273	-0.474317	0.0328157	0.0701252
asic1-like.L	#N/A	#N/A	9.9856	-0.0584654	0.997926	-0.23639	0.793546	0.315222	0.620275	0.641638
asic1-like.S	#N/A	#N/A	0.57439	-0.0490048	NA	0.166643	NA	-0.0455743	NA	NA
asic2-like.2.L	#N/A	#N/A	4.80089	0.253214	NA	0.196197	0.8287	0.0371893	NA	0.936457
asic2-like.2.S	#N/A	#N/A	1.97669	0.0231177	NA	-0.0450133	NA	-0.11973	NA	NA
asic3.S	#N/A	#N/A	1.07679	0.0231645	NA	-0.0347757	NA	-0.207304	NA	NA
asic4.L	#N/A	#N/A	0.669733	-0.0716177	NA	0.0868637	NA	0.12167	NA	NA
asic4.S	#N/A	#N/A	0.563554	0.129716	NA	0.148613	NA	0	NA	NA
asic5.S	#N/A	#N/A	0.0631131	0.00831512	NA	0	NA	0	NA	NA
asip.L	#N/A	#N/A	0.172309	0.00831512	NA	0.0277696	NA	0	NA	NA
asip.S	#N/A	#N/A	0	NA	NA	NA	NA	NA	NA	NA
asl.L	#N/A	#N/A	435.383	0.0953362	0.98864	0.0624078	0.937381	0.414014	0.243573	0.462786
asmt.L	#N/A	#N/A	0	NA	NA	NA	NA	NA	NA	NA
asmt.S	#N/A	#N/A	1.25042	-0.0359628	NA	-0.339178	NA	-0.042337	NA	NA
asmtl.L	#N/A	#N/A	124.675	-0.140348	0.970972	0.258002	0.649904	0.405658	0.302768	0.307874
asna1.L	#N/A	#N/A	221.236	0.281779	0.722851	0.227954	0.574609	0.222843	0.495084	0.689221
asna1.S	#N/A	#N/A	611.75	-0.146367	0.950431	-0.0862894	0.892786	0.0976306	0.828137	0.811022
asns.L	#N/A	#N/A	5.5783	-0.298245	NA	-0.0507165	0.965732	-0.0129375	0.987997	0.86956
asnsd1.L	#N/A	#N/A	638.403	-0.135278	0.967534	-0.0369936	0.96627	0.129937	0.788969	0.846597
aspa.L	#N/A	#N/A	1.01772	0.103722	NA	0.126667	NA	0.100921	NA	NA
aspdh.S	#N/A	#N/A	3.71923	-0.50217	NA	-0.57348	0.321553	-0.472618	NA	0.467103
aspg.L	#N/A	#N/A	1005.58	0.093203	0.966698	-0.00518952	0.99306	0.0384172	0.916366	0.967421
aspg.S	#N/A	#N/A	0	NA	NA	NA	NA	NA	NA	NA
asph.L	#N/A	#N/A	25.1296	0.253772	0.938859	0.480259	0.450836	0.10613	0.888381	0.683181
asph.S	2	Group 2	134.114	0.447509	0.496242	0.552438	0.108856	0.804178	0.00392954	0.0197743
asphd2.L	#N/A	#N/A	58.0199	-0.0546904	0.997926	-0.0603543	0.945657	-0.107153	0.851054	0.98743
asphd2.S	#N/A	#N/A	20.4075	-0.129265	0.992082	0.0561962	0.965018	-0.294158	0.642563	0.866148
aspm.L	#N/A	#N/A	446.079	0.183581	0.863358	0.0271114	0.96614	-0.0934768	0.792941	0.737347
aspn.L	#N/A	#N/A	12.4811	0.210335	0.966904	0.44138	0.5427	0.0673221	0.935279	0.806454
aspn.S	#N/A	#N/A	0.119287	0.0275103	NA	0	NA	0	NA	NA
aspscr1.S	#N/A	#N/A	208.753	-0.13055	0.967534	-0.633106	0.046177	-0.154415	0.731036	0.143299
asrgl1.L	#N/A	#N/A	2.74508	0.38671	NA	0.0182369	NA	0.422311	NA	NA
ass1.S	#N/A	#N/A	37.8427	0.233191	0.944281	0.730797	0.13012	0.530514	0.280134	0.30278
aste1.L	#N/A	#N/A	15.8822	0.381275	0.84724	0.190797	0.83703	-0.0170137	0.984893	0.721477
astn1.L	#N/A	#N/A	0.810007	0.165158	NA	0.280516	NA	0	NA	NA
astn1.S	#N/A	#N/A	1.91996	-0.117552	NA	0.226359	NA	-0.18344	NA	NA
astn2.L	#N/A	#N/A	0.421193	-0.0662566	NA	-0.022167	NA	0.0324098	NA	NA
astn2.S	#N/A	#N/A	0.271243	-0.0331769	NA	-0.0328909	NA	-0.00508564	NA	NA
asun.S	#N/A	#N/A	644.583	0.0595289	0.996463	-0.0684399	0.909151	0.137636	0.710169	0.859486
asxl1.L	#N/A	#N/A	1103.63	-0.0066724	0.998896	-0.159115	0.585665	-0.175658	0.43793	0.553483
asxl1.S	4	Group 6	670.773	-0.247895	0.716382	-0.532497	0.0139869	-0.372707	0.110954	0.027132
asxl2.S	#N/A	#N/A	66.4031	-0.128636	0.987316	0.048785	0.965673	-0.0952717	0.891687	0.9625
asxl3.L	#N/A	#N/A	195.008	-0.0283213	0.997926	0.0393943	0.955489	-0.235151	0.484107	0.664965
asxl3.S	#N/A	#N/A	79.5776	-0.239928	0.889369	-0.22777	0.680702	-0.456048	0.209351	0.471275
asz1.L	#N/A	#N/A	30.562	0.0372804	0.997926	0.0336885	0.976484	0.250084	0.687695	0.91183
atad1.L	#N/A	#N/A	310.583	0.116541	0.967195	0.153729	0.747929	0.018282	0.970849	0.924617
atad1.S	#N/A	#N/A	587.874	0.167486	0.932828	0.274515	0.511725	-0.259592	0.448532	0.132406
atad2.L	#N/A	#N/A	355.922	0.120912	0.962695	0.0522069	0.934082	0.362336	0.18949	0.382889
atad2.S	#N/A	#N/A	302.552	-0.123392	0.957474	-0.0224295	0.973677	0.169358	0.616299	0.631981
atad2b.L	#N/A	#N/A	468.935	0.00135759	0.999302	-0.0502246	0.949816	-0.492104	0.130958	0.247168
atad2b-like.S	#N/A	#N/A	229.309	-0.22745	0.814313	-0.174315	0.681591	-0.495516	0.0458865	0.186832
atad3a.L	#N/A	#N/A	422.383	0.295537	0.866509	0.621359	0.144802	0.691794	0.0623469	0.316216
atad3a.S	#N/A	#N/A	403.091	0.270984	0.843679	0.58521	0.0874375	0.592444	0.0613978	0.254161
atad5.L	#N/A	#N/A	309.529	-0.074525	0.987807	-0.215005	0.578667	0.00304965	0.995179	0.821493
atad5.S	#N/A	#N/A	212.871	-0.0853242	0.992358	-0.0329159	0.970703	0.0637903	0.909571	0.97248
atat1.L	#N/A	#N/A	85.4869	-0.140752	0.966241	-0.0554192	0.944119	-0.160311	0.724072	0.934979
atat1.S	#N/A	#N/A	76.2192	-0.442527	0.557583	-0.344621	0.4725	-0.0729659	0.896302	0.324866
atcay.L	#N/A	#N/A	11.6366	-0.0420636	0.997926	0.298564	0.718539	-0.0562708	0.948085	0.832974
atcay.S	#N/A	#N/A	0	NA	NA	NA	NA	NA	NA	NA
ate1.L	#N/A	#N/A	251.327	0.161262	0.935551	0.282941	0.483498	-0.0510678	0.915814	0.491698
ate1.S	#N/A	#N/A	20.6428	0.268183	0.932733	-0.116212	0.911316	0.0427444	0.958669	0.813606
atf1.L	#N/A	#N/A	188.616	-0.0228907	0.997926	0.0521617	0.938909	0.181473	0.621094	0.831071
atf1.S	#N/A	#N/A	360.39	-0.108169	0.949262	0.181933	0.572437	-0.0360661	0.920739	0.683026
atf2.L	#N/A	#N/A	42.6749	-0.312134	0.857433	-0.1269	0.8765	-0.109686	0.86087	0.829137
atf2.S	#N/A	#N/A	4.70721	-0.216778	NA	-0.143463	0.885997	0.124158	NA	0.86068
atf3.L	2	Group 2	156.261	1.00614	0.0127668	1.7124	8.18674e-09	1.49005	8.20224e-07	3.50124e-08
atf3.S	3	Group 4	197.584	1.60717	7.0756e-08	1.92685	7.7342e-12	1.54531	1.01357e-07	1.93501e-10
atf4.L	#N/A	#N/A	3720.14	0.0445593	0.997926	0.172555	0.660509	0.411459	0.082631	0.28455
atf4.S	#N/A	#N/A	1642.77	-0.0389229	0.997926	0.0126878	0.987118	0.275883	0.403728	0.594884
atf5.L	#N/A	#N/A	44.352	-0.0520251	0.997926	0.486468	0.318432	0.257778	0.611388	0.327777
atf6.L	#N/A	#N/A	333.749	-0.0173738	0.99861	0.0446105	0.960107	-0.181507	0.697896	0.890151
atf6.S	#N/A	#N/A	234.187	-0.224905	0.779904	-0.128669	0.7604	-0.203573	0.480615	0.794141
atf6b.L	4	Group 6	238.389	-0.279631	0.689753	-0.40135	0.158363	-0.578397	0.0119826	0.0991213
atf6b.S	#N/A	#N/A	80.596	-0.174452	0.945014	0.0375734	0.966434	-0.339901	0.387145	0.574326
atf7.L	#N/A	#N/A	37.1933	0.0921708	0.997926	-0.0348413	0.976027	-0.226027	0.728653	0.891454
atf7.S	#N/A	#N/A	223.058	-0.168032	0.949529	-0.172896	0.777557	-0.494705	0.155608	0.419119
atf7ip.L	#N/A	#N/A	565.012	0.244172	0.771033	0.189861	0.635376	-0.191332	0.549422	0.307734
atf7ip.S	#N/A	#N/A	447.28	0.165862	0.94096	0.0452809	0.954842	-0.247176	0.517754	0.595433
atf7ip2.L	#N/A	#N/A	62.7955	-0.0674899	0.997926	-0.0707338	0.945051	-0.719297	0.0788216	0.237925
atf7ip2.S	#N/A	#N/A	0	NA	NA	NA	NA	NA	NA	NA
atg10.L	#N/A	#N/A	6.70207	0.00967826	NA	-0.124015	0.907642	0.211334	0.759148	0.889242
atg101.L	#N/A	#N/A	108.906	0.0860442	0.992869	-0.0879243	0.90957	0.278426	0.507406	0.656139
atg101.S	#N/A	#N/A	196.955	-0.386713	0.690946	-0.298742	0.576593	-0.0157756	0.980743	0.520603
atg13.L	#N/A	#N/A	134.777	-0.100896	0.982153	-0.208276	0.651057	-0.413081	0.173018	0.373907
atg13.S	#N/A	#N/A	105.323	0.398006	0.589143	0.190457	0.724789	0.0463374	0.93171	0.413338
atg14.L	#N/A	#N/A	80.9663	-0.00202654	0.998896	0.0114272	0.989336	-0.0122729	0.983456	0.999456
atg16l1.L	#N/A	#N/A	208.532	0.00797309	0.998896	-0.0577654	0.928941	-0.140225	0.709742	0.932551
atg16l1.S	#N/A	#N/A	236.246	-0.18334	0.877763	-0.260838	0.445306	-0.121238	0.728229	0.719403
atg2a.L	#N/A	#N/A	250.475	0.215208	0.79372	0.298603	0.308415	0.189818	0.511922	0.480729
atg2b.L	#N/A	#N/A	207.366	-0.116537	0.959753	-0.286463	0.383555	-0.34523	0.192224	0.365493
atg2b.S	#N/A	#N/A	121.77	0.0592205	0.997926	0.00373158	0.996424	-0.160458	0.710396	0.874718
atg3.L	#N/A	#N/A	52.7699	0.0812888	0.99664	0.185666	0.779714	-0.0364608	0.956145	0.91562
atg3.S	#N/A	#N/A	173.667	-0.20369	0.88543	-0.261569	0.531544	-0.206641	0.565795	0.716618
atg4a.L	#N/A	#N/A	39.6055	-0.113736	0.991241	-0.252773	0.71477	-0.40244	0.399851	0.682409
atg4a.S	#N/A	#N/A	24.8175	-0.265434	0.925197	-0.0701022	0.94797	-0.197305	0.752638	0.922427
atg4b.L	#N/A	#N/A	132.615	-0.0876648	0.987316	0.0332761	0.96604	0.0788175	0.86646	0.926462
atg4b.S	#N/A	#N/A	40.7189	0.0924451	0.993853	0.451119	0.363854	0.255041	0.612707	0.550064
atg4c.L	#N/A	#N/A	35.939	0.0913347	0.997926	0.111203	0.91721	0.134584	0.853551	0.976412
atg4c.S	#N/A	#N/A	78.4069	0.0500412	0.997926	-0.141625	0.855453	-0.0940187	0.881621	0.956267
atg4d.L	#N/A	#N/A	303.764	0.193926	0.895336	0.0501871	0.940979	-0.0211907	0.966463	0.817199
atg4d.S	#N/A	#N/A	189.891	-0.380932	0.559324	-0.190887	0.695281	-0.277031	0.423297	0.469724
atg5.L	#N/A	#N/A	59.1036	-0.0873728	0.995697	0.132834	0.86465	0.153684	0.786516	0.879283
atg7.L	#N/A	#N/A	286.528	0.0722381	0.997926	0.411304	0.373786	0.437954	0.253801	0.393481
atg9a.L	#N/A	#N/A	28.1249	0.246928	0.936321	0.628401	0.217193	-0.19161	0.768559	0.127152
atg9a.S	#N/A	#N/A	29.7551	-0.139766	0.984443	-0.0259639	0.98183	-0.207997	0.73307	0.938697
atg9b.L	#N/A	#N/A	131.707	-0.0132664	0.99861	0.052073	0.944693	-0.343561	0.317551	0.433223
atg9b.S	#N/A	#N/A	0.821528	0.222459	NA	0.103246	NA	-0.0668689	NA	NA
athl1.1.L	#N/A	#N/A	33.7969	-0.338896	0.857433	-0.336001	0.614341	-0.139209	0.830936	0.729525
atic.L	#N/A	#N/A	212.492	0.188976	0.955799	0.223781	0.742735	0.568763	0.159553	0.433737
atic.S	#N/A	#N/A	359.066	0.145664	0.967195	-0.237923	0.671776	0.290717	0.481049	0.383541
atl1.L	#N/A	#N/A	31.0202	-0.132031	0.987316	-0.38562	0.55254	-0.120649	0.860196	0.83653
atl1.S	#N/A	#N/A	0.443868	0.0180376	NA	0.0994311	NA	0.0727307	NA	NA
atl2-like.L	2	Group 2	213.954	0.283516	0.689843	0.524625	0.0363062	0.496566	0.0410483	0.0538369
atl2-like.S	#N/A	#N/A	128.453	-0.0383636	0.997926	-0.0946377	0.885011	-0.165893	0.698235	0.933293
atl3.L	#N/A	#N/A	282.096	0.134215	0.949529	0.20505	0.62316	0.147642	0.68692	0.882526
atmin.L	#N/A	#N/A	136.384	-0.0414006	0.997926	-0.238702	0.578667	-0.412285	0.165891	0.263614
atn1.L	#N/A	#N/A	85.9834	-0.215454	0.945916	-0.0585244	0.957126	-0.591203	0.179935	0.374507
atn1.S	#N/A	#N/A	54.0544	-0.0734955	0.997926	-0.284548	0.708321	-0.4239	0.426438	0.719403
atoh1.L	1	Group 3	5.03859	0.245577	NA	0.587193	0.318091	1.03719	0.0128644	0.0269252
atoh1.S	#N/A	#N/A	2.879	0.183753	NA	-0.0135483	NA	0.500753	NA	NA
atoh7.L	#N/A	#N/A	0.126226	0.0275103	NA	0	NA	0	NA	NA
atoh7.S	#N/A	#N/A	0.40533	0.0559156	NA	0.0956091	NA	0.0317375	NA	NA
atoh8.L	#N/A	#N/A	34.7818	0.734402	0.386407	0.648155	0.27189	0.0306302	0.972503	0.367385
atoh8.S	#N/A	#N/A	2.01611	0.281081	NA	0.246038	NA	0.136504	NA	NA
atox1.L	#N/A	#N/A	40.45	0.363101	0.824505	0.103303	0.915396	0.403535	0.414288	0.670111
atox1.S	#N/A	#N/A	167.006	0.0573	0.997926	0.182676	0.771111	0.219217	0.633215	0.885876
atp10a.L	#N/A	#N/A	7.9044	0.245944	NA	0.316447	0.69765	0.143341	0.850848	0.902451
atp10b.S	#N/A	#N/A	0.352652	-0.0217382	NA	-0.0603928	NA	0.0297907	NA	NA
atp10d.L	#N/A	#N/A	577.474	0.18765	0.894041	0.204008	0.624443	0.0690788	0.872747	0.840799
atp10d.S	#N/A	#N/A	364.216	-0.212943	0.873756	-0.213189	0.633483	-0.262508	0.432179	0.744657
atp11a.L	#N/A	#N/A	174.31	-0.242566	0.855303	-0.31465	0.457601	-0.315567	0.361456	0.623212
atp11a.S	#N/A	#N/A	24.1153	-0.191901	0.966241	0.0630458	0.95541	-0.174132	0.792073	0.902929
atp11b.L	#N/A	#N/A	405.238	0.163328	0.935551	0.0471762	0.946825	0.205216	0.571658	0.837772
atp11c.L	#N/A	#N/A	1360.78	-0.19974	0.873742	-0.371824	0.23594	-0.533095	0.0301499	0.123302
atp11c.S	#N/A	#N/A	120.184	0.181103	0.943657	0.274747	0.603556	0.104104	0.845994	0.817199
atp12a-like.1.L	2	Group 2	1339.48	0.443428	0.575823	0.90972	0.00262464	1.45665	1.21459e-08	1.2279e-06
atp12a-like.S	#N/A	#N/A	607.913	0.110194	0.985834	0.317628	0.541175	0.646281	0.0530032	0.147597
atp13a1.L	#N/A	#N/A	733.934	0.23664	0.825897	0.228499	0.587424	0.501726	0.0569702	0.325307
atp13a2.L	#N/A	#N/A	3041.79	0.201516	0.897203	0.122214	0.830175	0.174064	0.656318	0.923391
atp13a3.L	#N/A	#N/A	61.9337	0.353995	0.829706	0.511171	0.335019	0.413266	0.388867	0.549253
atp13a4.L	#N/A	#N/A	892.262	0.102791	0.969503	0.100678	0.844874	0.221853	0.474004	0.85446
atp13a4.S	#N/A	#N/A	40.2219	-0.582999	0.501809	-0.559286	0.282505	-0.290029	0.593543	0.378797
atp13a5.L	#N/A	#N/A	159.326	0.534611	0.68142	0.611639	0.310199	0.717217	0.1432	0.339652
atp13a-like.L	#N/A	#N/A	1160.28	-0.062616	0.992082	-0.00886716	0.989122	0.00757303	0.986801	0.98717
atp13a-like.S	#N/A	#N/A	746.615	-0.384854	0.607284	-0.122566	0.841444	0.0549653	0.916232	0.464609
atp1a1.L	2	Group 2	16954.4	0.0804959	0.987316	0.122358	0.80469	0.463171	0.0670155	0.0895707
atp1a1.S	#N/A	#N/A	17613.2	-0.0635231	0.997926	-0.0499443	0.947353	0.388319	0.236586	0.385671
atp1a2.L	#N/A	#N/A	13.1046	0.110168	0.993931	0.342979	0.64379	-0.222591	0.73261	0.558797
atp1a2.S	#N/A	#N/A	5.86751	0.398908	NA	0.766266	0.11365	0.531974	0.280636	0.27626
atp1a3.L	#N/A	#N/A	119.088	0.348432	0.878774	0.509029	0.42764	-0.139556	0.848505	0.618518
atp1a3.S	#N/A	#N/A	26.1314	0.103325	0.992675	0.46698	0.386857	-0.0476699	0.946922	0.667471
atp1b1.L	2	Group 2	1849.67	0.407576	0.630514	0.78047	0.012389	0.705707	0.0228066	0.030841
atp1b1.S	#N/A	#N/A	1473.47	0.0923612	0.984633	0.391803	0.25152	0.0662655	0.88637	0.425605
atp1b3.L	#N/A	#N/A	2414.47	0.0313371	0.997926	0.0159886	0.98421	0.153501	0.716387	0.941427
atp1b3.S	#N/A	#N/A	3573.9	-0.122662	0.982153	-0.263663	0.641713	-0.0896807	0.875914	0.875134
atp1b4.L	#N/A	#N/A	233.291	-0.0502437	0.997926	0.04606	0.954842	-0.538149	0.0871521	0.104634
atp1b4-like.S	#N/A	#N/A	0.919462	0.114784	NA	0.073908	NA	-0.0596567	NA	NA
atp2a1.L	#N/A	#N/A	12537.1	0.439855	0.784955	0.556284	0.362604	0.178926	0.799436	0.778197
atp2a1.S	#N/A	#N/A	15038.6	0.434465	0.791432	0.578224	0.335499	0.171145	0.80866	0.744118
atp2a2.L	#N/A	#N/A	3520.71	-0.0590712	0.992082	-0.11949	0.76489	-0.115212	0.709958	0.918016
atp2a2.S	#N/A	#N/A	3765.92	0.0617108	0.987416	0.0915402	0.821256	0.133809	0.624732	0.909079
atp2a3.L	#N/A	#N/A	6147.58	0.132671	0.979276	0.13783	0.850392	0.0141657	0.983456	0.963241
atp2a3.S	#N/A	#N/A	211.089	-0.269165	0.839622	-0.350719	0.430369	-0.510135	0.121156	0.529639
atp2b1.L	#N/A	#N/A	851.77	0.337179	0.384158	0.287331	0.297078	0.222825	0.382017	0.451695
atp2b1.S	#N/A	#N/A	204.972	0.297174	0.835487	0.667368	0.0615137	-0.0294105	0.962684	0.236382
atp2b2-like.L	#N/A	#N/A	12.7563	0.295365	0.92872	1.2425	0.0041008	-0.0634825	0.939203	0.144811
atp2b2-like.S	#N/A	#N/A	8.75548	0.121626	0.992082	0.68306	0.173008	0.0596828	0.935575	0.375866
atp2b3.L	#N/A	#N/A	11.0014	0.371795	0.86506	0.680796	0.23321	0.348817	0.565162	0.423335
atp2b3.S	#N/A	#N/A	15.1522	0.351009	0.886685	0.59053	0.350031	0.214629	0.760923	0.681028
atp2b4-like.L	#N/A	#N/A	0.37244	-0.0185839	NA	0.015466	NA	-0.0390771	NA	NA
atp2b4-like.S	#N/A	#N/A	722.143	0.0637551	0.997926	0.138524	0.827434	-0.0642909	0.906245	0.909624
atp2c2.L	#N/A	#N/A	103.633	-0.020288	0.99861	-0.266698	0.665275	0.285973	0.542294	0.38628
atp2c2.S	#N/A	#N/A	92.7159	-0.027542	0.997926	-0.372986	0.452327	0.201858	0.67247	0.369396
atp4a.L	#N/A	#N/A	0.433431	-0.0258016	NA	-0.0192614	NA	0.0318677	NA	NA
atp4a.S	#N/A	#N/A	1.01005	0.159823	NA	-0.0211209	NA	0.0575706	NA	NA
atp4b.L	#N/A	#N/A	0.346972	-0.0496342	NA	-0.0808848	NA	-0.0709653	NA	NA
atp4b.S	#N/A	#N/A	0.253695	-0.0516411	NA	-0.0513694	NA	-0.0450695	NA	NA
atp5a1.L	#N/A	#N/A	4080.3	0.0848141	0.993853	0.328401	0.531544	0.582967	0.0977452	0.254197
atp5a1.S	#N/A	#N/A	2398.19	0.0807151	0.997926	0.213213	0.749635	0.580315	0.135709	0.293957
atp5b.L	#N/A	#N/A	1560.02	0.125332	0.982153	0.428083	0.352544	0.627645	0.0682764	0.236382
atp5b.S	#N/A	#N/A	5015.82	0.0540896	0.997926	0.269691	0.653364	0.447665	0.272524	0.514904
atp5c1.L	#N/A	#N/A	746.109	0.00678118	0.998896	0.193492	0.587168	0.281129	0.271472	0.570999
atp5c1.S	#N/A	#N/A	878.29	-0.00624018	0.998896	0.214911	0.695565	0.228347	0.588633	0.770848
atp5d.L	#N/A	#N/A	640.964	0.160455	0.949529	0.534334	0.12313	0.483242	0.139626	0.211077
atp5d.S	#N/A	#N/A	581.749	0.064914	0.995781	0.363444	0.314777	0.3099	0.336161	0.42273
atp5f1.L	#N/A	#N/A	839.93	0.0825911	0.984318	0.298393	0.360392	0.0455434	0.915127	0.596038
atp5f1.S	#N/A	#N/A	957.475	-0.00544903	0.998896	0.282319	0.486801	0.162833	0.672209	0.607589
atp5h.L	2	Group 2	307.964	0.444885	0.649944	0.870415	0.0133683	0.985544	0.00224118	0.0143987
atp5h.S	#N/A	#N/A	479.929	0.0102538	0.998896	0.217586	0.70898	0.578468	0.089817	0.172936
atp5i.L	#N/A	#N/A	112.987	0.080712	0.997926	0.23016	0.803158	0.543481	0.321046	0.55413
atp5i.S	#N/A	#N/A	288.591	0.0770841	0.997926	0.409681	0.416115	0.401097	0.337357	0.494805
atp5j.L	#N/A	#N/A	289.35	0.272559	0.857433	0.428615	0.326046	0.593648	0.0762624	0.294067
atp5j.S	#N/A	#N/A	546.286	-0.175652	0.935551	0.271478	0.556922	-0.204073	0.610831	0.293957
atp5j2.L	#N/A	#N/A	130.837	0.103892	0.982715	0.322634	0.45329	0.196133	0.633522	0.697477
atp5j2.S	#N/A	#N/A	566.531	0.144856	0.941168	0.194228	0.655165	0.245114	0.443132	0.856869
atp5l.L	#N/A	#N/A	611.837	0.358862	0.733269	0.514634	0.200979	0.688793	0.0337525	0.208764
atp5o.L	#N/A	#N/A	718.948	0.113322	0.987316	0.270384	0.651382	0.536866	0.162788	0.429229
atp5o.S	#N/A	#N/A	469.248	0.117054	0.987316	0.435596	0.399101	0.591034	0.132045	0.282655
atp5s.L	#N/A	#N/A	9.13115	-0.158048	0.984633	0.146856	0.888274	0.376239	0.53558	0.647943
atp5sl.L	#N/A	#N/A	98.656	0.0993079	0.984086	0.183447	0.719681	0.104281	0.821533	0.949928
atp6ap1.1.L	#N/A	#N/A	518.728	0.0328056	0.997926	-0.0240375	0.970703	-0.152107	0.641589	0.91621
atp6ap1.1.S	#N/A	#N/A	424.892	-0.241415	0.904118	-0.429245	0.353258	-0.280525	0.526301	0.612457
atp6ap1.2.L	#N/A	#N/A	955.346	0.0712525	0.985724	0.298338	0.28326	0.0912979	0.785751	0.455035
atp6ap1.2.S	#N/A	#N/A	530.953	0.147914	0.879212	0.207686	0.454623	0.0701041	0.817497	0.632872
atp6ap1l.L	#N/A	#N/A	0.33595	0	NA	0.0130218	NA	0.0863886	NA	NA
atp6ap2.L	#N/A	#N/A	2214.15	-0.235067	0.771033	-0.278902	0.388372	-0.178346	0.561912	0.565571
atp6ap2.S	#N/A	#N/A	404.74	-0.299114	0.728213	-0.162674	0.744417	-0.373332	0.226082	0.665171
atp6v0a1.L	#N/A	#N/A	613.501	-0.0776209	0.977139	-0.0701756	0.868701	-0.167271	0.511976	0.832795
atp6v0a1.S	#N/A	#N/A	204.324	0.252953	0.850729	0.399838	0.306913	0.205955	0.614473	0.545332
atp6v0a2.L	#N/A	#N/A	351.964	-0.102417	0.959519	-0.14439	0.688499	-0.137854	0.633065	0.926509
atp6v0a4.L	#N/A	#N/A	1793.26	-0.116159	0.941457	-0.374266	0.102977	-0.292518	0.202883	0.164801
atp6v0b.L	#N/A	#N/A	550.269	0.107893	0.950431	0.0512304	0.919871	0.0977396	0.756433	0.959205
atp6v0b.S	#N/A	#N/A	754.116	-0.130602	0.950319	-0.157569	0.72609	0.0599008	0.889661	0.795748
atp6v0c.L	#N/A	#N/A	4981.42	-0.131125	0.941701	-0.239019	0.498544	-0.0796245	0.830881	0.829137
atp6v0c.S	#N/A	#N/A	2943.24	-0.161257	0.949209	-0.268461	0.581218	-0.245331	0.537234	0.858862
atp6v0d1.L	#N/A	#N/A	1249.08	0.140952	0.912834	0.222088	0.472036	0.108216	0.725844	0.735409
atp6v0d2.L	#N/A	#N/A	1162.17	-0.31905	0.36334	-0.438157	0.0252106	-0.241342	0.285856	0.191967
atp6v0d2.S	#N/A	#N/A	4.55244	-0.233912	NA	-0.0989247	0.930866	-0.284849	NA	0.902929
atp6v0e1.L	#N/A	#N/A	523.038	0.279376	0.724655	0.248878	0.526305	0.285648	0.341677	0.684902
atp6v0e1.S	#N/A	#N/A	366.008	-0.103413	0.98448	0.022348	0.978126	0.0814879	0.874471	0.952818
atp6v0e2.S	#N/A	#N/A	7.92392	0.0434871	NA	0.449204	0.518017	-0.0558347	0.946077	0.626393
atp6v1b1.L	4	Group 6	2459	-0.385048	0.49876	-0.645043	0.0123745	-0.0193955	0.969223	0.0129864
atp6v1c1.L	#N/A	#N/A	787.778	-0.0478155	0.997926	-0.197221	0.608788	0.0877171	0.814841	0.605837
atp6v1c1.S	#N/A	#N/A	253.148	0.11405	0.970343	0.159226	0.753134	0.0791248	0.863916	0.938961
atp6v1c2.L	#N/A	#N/A	1824.2	-0.212915	0.753823	-0.356035	0.123355	-0.279077	0.221087	0.517184
atp6v1c2.S	4	Group 6	147.967	-0.303368	0.653311	-0.559227	0.0267418	-0.583453	0.0149714	0.0196718
atp6v1d.L	#N/A	#N/A	835.464	-0.0170207	0.99861	-0.0550825	0.934082	0.297713	0.341298	0.444961
atp6v1d.S	#N/A	#N/A	716.679	-0.108443	0.967195	-0.103659	0.837008	0.178963	0.581185	0.529574
atp6v1e1.L	#N/A	#N/A	3993.45	0.19395	0.719529	0.0233942	0.961205	0.128516	0.581981	0.503935
atp6v1e1.S	#N/A	#N/A	769.993	-0.158962	0.95137	-0.20532	0.704641	-0.16872	0.707369	0.884091
atp6v1g2.L	#N/A	#N/A	3.27229	-0.116349	NA	0.516719	0.308415	0.128767	NA	0.322185
atp6v1g2.S	#N/A	#N/A	48.9734	-0.199849	0.949529	0.045824	0.965673	0.385791	0.402301	0.413338
atp6v1g3.L	#N/A	#N/A	953.586	-0.281878	0.653311	-0.245736	0.472547	-0.293492	0.270349	0.744149
atp6v1g3.S	#N/A	#N/A	313.219	-0.429709	0.365531	-0.331294	0.355093	-0.559412	0.0310061	0.313116
atp6v1h.L	#N/A	#N/A	788.781	-0.152602	0.962696	-0.202245	0.721012	-0.0716795	0.895904	0.911922
atp6v1h.S	#N/A	#N/A	786.336	-0.146371	0.967195	-0.227773	0.693548	0.0634715	0.914042	0.783447
atp7a.L	#N/A	#N/A	252.045	0.095968	0.980625	0.0220943	0.973978	0.0491409	0.914042	0.980077
atp7b.L	#N/A	#N/A	125.237	-0.05227	0.997926	-0.261233	0.646647	-0.102914	0.854153	0.87721
atp7b.S	#N/A	#N/A	4.05806	0.0274373	NA	0.111381	0.91721	-0.0277423	NA	0.989981
atp8a1.L	4	Group 6	195.594	0.481474	0.381867	0.530134	0.118294	-0.0177098	0.975738	0.049409
atp8a1.S	#N/A	#N/A	97.9591	-0.0040171	0.998896	-0.207234	0.691447	-0.200688	0.630748	0.821938
atp8a2.L	#N/A	#N/A	1.81572	-0.148203	NA	0.352364	NA	0.0767954	NA	NA
atp8b1.L	#N/A	#N/A	174.948	-0.0997105	0.987316	-0.201516	0.724473	-0.118243	0.815582	0.93445
atp8b1.S	#N/A	#N/A	890.759	0.0396334	0.997926	0.0459892	0.941328	0.436696	0.0795211	0.379803
atp8b2-like.L	#N/A	#N/A	2218.69	-0.232304	0.66069	-0.334026	0.125721	-0.135347	0.60203	0.368094
atp8b3.L	#N/A	#N/A	200.667	0.00165105	0.999302	-0.140754	0.861104	0.0178699	0.980619	0.966963
atp8b4.L	#N/A	#N/A	104.521	0.288701	0.817134	0.279429	0.579343	0.111842	0.826219	0.730271
atp8b4.S	#N/A	#N/A	102.551	0.0429385	0.997926	0.08176	0.917411	-0.263145	0.543343	0.661063
atp9a.L	#N/A	#N/A	196.725	-0.239513	0.897203	-0.25339	0.645584	0.0678142	0.906245	0.615355
atp9a.S	#N/A	#N/A	158.075	-0.173983	0.932828	-0.423564	0.234837	-0.379292	0.246642	0.34278
atp9b.L	#N/A	#N/A	70.6488	0.223972	0.932038	0.0650766	0.945265	-0.205017	0.70234	0.655297
atpaf1.S	#N/A	#N/A	241.939	-0.0712514	0.992082	0.258379	0.501325	0.0916819	0.822825	0.519822
atpaf2.L	#N/A	#N/A	205.359	0.0544907	0.997926	0.0991999	0.860397	0.387825	0.180695	0.379803
atpaf2.S	#N/A	#N/A	233.365	0.0163268	0.99861	0.17028	0.724445	0.248683	0.46182	0.768407
atr.L	#N/A	#N/A	84.4068	0.136091	0.967195	0.186261	0.736476	0.163747	0.71581	0.903581
atraid.S	2	Group 2	198.924	0.160342	0.96861	0.140892	0.863616	0.809095	0.0285683	0.0389984
atrip.L	#N/A	#N/A	104.891	0.0374165	0.997926	-0.106326	0.873281	-0.168336	0.708945	0.864021
atrip.S	#N/A	#N/A	131.421	-0.075016	0.992082	-0.0610271	0.926692	-0.257559	0.433178	0.805922
atrn.L	#N/A	#N/A	162.996	-0.0821821	0.991241	-0.347667	0.369927	-0.234911	0.522884	0.699429
atrn.S	#N/A	#N/A	193.284	0.226013	0.920447	0.0562037	0.950262	-0.0264089	0.967444	0.871028
atrnl1.L	#N/A	#N/A	3.11073	-0.215533	NA	0.0995836	0.915568	-0.0567601	NA	0.847713
atrx.L	#N/A	#N/A	1203.34	-0.122246	0.967195	-0.117825	0.837081	-0.27048	0.427028	0.818356
atrx-like.S	#N/A	#N/A	36.5787	0.0449634	0.997926	0.0373081	0.973677	-0.274533	0.621644	0.822381
atxn1.L	#N/A	#N/A	34.6739	0.230273	0.943987	0.0868983	0.934082	-0.144714	0.830318	0.803228
atxn1.S	#N/A	#N/A	20.9194	0.0274362	0.99861	0.435535	0.535596	0.173064	0.809236	0.785575
atxn10.L	#N/A	#N/A	19.298	0.106187	0.996728	0.28527	0.728805	0.335474	0.583889	0.867814
atxn1l.L	#N/A	#N/A	152.174	-0.282929	0.779148	-0.181052	0.721334	-0.0638582	0.897048	0.717723
atxn1l.S	#N/A	#N/A	122.032	-0.206265	0.893565	-0.0436266	0.952561	-0.199572	0.598299	0.784741
atxn2.L	#N/A	#N/A	549.491	-0.129796	0.955375	-0.20133	0.63703	-0.447427	0.0940458	0.310222
atxn2.S	#N/A	#N/A	518.601	-0.0968129	0.984633	-0.251224	0.584947	-0.481352	0.11123	0.336493
atxn2l.L	#N/A	#N/A	554.998	-0.0401806	0.997926	-0.214311	0.631759	-0.390603	0.191734	0.371721
atxn2l.S	4	Group 6	612.745	-0.0388748	0.997926	-0.189354	0.649124	-0.515889	0.0341993	0.0768868
atxn3.L	#N/A	#N/A	91.1371	0.0533964	0.997926	-0.0644754	0.936648	-0.294355	0.474086	0.673272
atxn3.S	#N/A	#N/A	165.216	0.195807	0.920759	-0.211174	0.685828	0.145408	0.745457	0.481226
atxn7.L	#N/A	#N/A	149.25	-0.302023	0.89231	-0.328607	0.621574	-0.15234	0.811817	0.816991
atxn7.S	#N/A	#N/A	108.575	-0.256128	0.92872	-0.407261	0.511039	-0.332568	0.529532	0.710731
atxn7l1.L	#N/A	#N/A	56.4013	-0.0526148	0.997926	-0.321453	0.570549	-0.615458	0.104967	0.173559
atxn7l1.S	#N/A	#N/A	13.9904	-0.0894928	0.997926	-0.290206	0.728904	-0.613302	0.246718	0.576595
atxn7l3.L	#N/A	#N/A	241.653	0.0403255	0.997926	-0.106657	0.80153	-0.280806	0.262302	0.36795
atxn7l3.S	#N/A	#N/A	347.734	-0.0810693	0.972296	-0.275667	0.284943	-0.316938	0.143121	0.362794
auh.L	#N/A	#N/A	45.5322	-0.12983	0.984633	0.0140531	0.98998	-0.00286348	0.997176	0.97627
auh.S	#N/A	#N/A	27.6282	0.185458	0.967534	-0.273142	0.723979	0.0175939	0.983456	0.719698
aunip.L	#N/A	#N/A	42.2174	-0.400453	0.771033	-0.24763	0.725909	-0.0520056	0.941826	0.692319
aup1.S	#N/A	#N/A	613.95	0.191673	0.843679	0.286548	0.334491	0.382263	0.0971829	0.337781
aurka.L	#N/A	#N/A	348.125	0.0445344	0.997926	-0.206604	0.625465	0.0368285	0.935492	0.690857
aurka.S	#N/A	#N/A	432.782	0.0800547	0.984633	-0.146447	0.734295	0.305185	0.261668	0.19135
aurkaip1.L	#N/A	#N/A	413.733	0.218331	0.796263	0.286663	0.35272	0.0124449	0.97725	0.505704
aurkaip1.S	#N/A	#N/A	28.6529	0.316895	0.910131	0.636939	0.281456	0.325236	0.601603	0.508335
aurkb.L	#N/A	#N/A	747.735	0.0877158	0.97232	-0.113368	0.785311	-0.00570185	0.990281	0.823052
aurkb.S	#N/A	#N/A	220.245	-0.14176	0.963629	-0.387032	0.330213	-0.519985	0.0939205	0.206605
auts2.L	#N/A	#N/A	132.654	0.258513	0.900432	0.583619	0.169345	0.52136	0.189247	0.310042
auts2.S	#N/A	#N/A	79.7858	0.0511173	0.997926	0.26086	0.685176	0.259269	0.608866	0.8064
avd.2.L	#N/A	#N/A	8.75729	-0.0425992	0.997926	0.0409899	0.973677	0.390777	0.501957	0.724779
aven.L	#N/A	#N/A	11.6466	0.142297	0.988193	0.125988	0.90888	0.411994	0.485027	0.803541
avil.L	#N/A	#N/A	10.5446	-0.541099	0.685994	-0.0198345	0.988044	-0.395782	0.508751	0.531062
avil.S	#N/A	#N/A	0.999833	-0.0855282	NA	0.0639139	NA	-0.0189764	NA	NA
avl9.L	#N/A	#N/A	469.033	0.112884	0.967753	0.0486903	0.94361	-0.0775805	0.860272	0.921342
avp.L	#N/A	#N/A	6.29078	0.0402967	NA	0.459657	0.467499	-0.321651	0.561518	0.395447
avp.S	9	Group 5	4.1102	0.31433	NA	0.996479	0.0151761	-0.125352	NA	0.0651001
avpi1.L	2	Group 2	448.984	0.4815	0.150371	0.482889	0.0597211	0.565374	0.0131256	0.0222603
avpi1.S	#N/A	#N/A	109.285	0.191958	0.910318	0.17235	0.733488	-0.0254949	0.961474	0.821773
avpr1a.L	#N/A	#N/A	0.50558	-0.0105758	NA	-0.0237776	NA	-0.0988975	NA	NA
avpr1a.S	#N/A	#N/A	2.6976	0.105992	NA	0.119358	NA	0.031698	NA	NA
avpr1b.L	#N/A	#N/A	0	NA	NA	NA	NA	NA	NA	NA
avpr1b.S	#N/A	#N/A	0.0886316	0	NA	0	NA	0.014585	NA	NA
avpr2.2.S	#N/A	#N/A	0.147521	0.00831512	NA	0.00857439	NA	0	NA	NA
avpr2.L	#N/A	#N/A	15.9932	-0.0287752	0.99861	0.22347	0.799857	-0.0821155	0.918695	0.888533
avpr2.S	#N/A	#N/A	376.618	-0.461306	0.223566	-0.291183	0.413229	-0.553614	0.0228854	0.137381
awat1.L	#N/A	#N/A	5.48089	-0.516861	NA	-0.129751	0.901927	-0.568254	0.273142	0.445585
awat1.S	#N/A	#N/A	11.0317	0.0908792	0.997926	0.030198	0.981679	-0.30079	0.644035	0.818356
axin1.L	#N/A	#N/A	148.075	0.0087743	0.998896	-0.182939	0.719974	0.123448	0.778805	0.717949
axin1.S	#N/A	#N/A	111.557	-0.0605212	0.997926	-0.201552	0.74652	-0.51428	0.170828	0.384713
axin2.L	2	Group 2	292.148	-0.17395	0.912834	0.102674	0.849965	0.366314	0.198	0.0754348
axin2.S	#N/A	#N/A	34.5807	-0.299184	0.920716	-0.280256	0.734038	-0.299572	0.63566	0.882191
axl.L	4	Group 6	1068.73	-0.645672	0.0225018	-0.529737	0.0485637	-0.669738	0.00400337	0.0199829
axl.S	#N/A	#N/A	54.1184	-0.0337165	0.997926	-0.105872	0.915396	-0.111805	0.874471	0.985999
azin1.L	#N/A	#N/A	1147.17	0.206986	0.811652	0.0366221	0.950182	0.277525	0.280636	0.534135
azin1.S	2	Group 2	614.659	0.261838	0.707994	-0.00513229	0.99374	0.473989	0.0377261	0.0636929
azin2.S	2	Group 2	12712.1	0.0471625	0.997926	0.0768152	0.912374	0.719761	0.0078229	0.0960154
b3galnt2.L	#N/A	#N/A	227.852	-0.168894	0.937212	0.0437852	0.954842	0.358717	0.274826	0.251276
b3galt1.L	#N/A	#N/A	0.637331	-0.220054	NA	-0.21302	NA	-0.194496	NA	NA
b3galt1.S	#N/A	#N/A	1.69492	-0.189087	NA	0.0418425	NA	-0.315519	NA	NA
b3galt2.2.L	#N/A	#N/A	0	NA	NA	NA	NA	NA	NA	NA
b3galt2.L	#N/A	#N/A	1.30705	-0.0175138	NA	0.333606	NA	-0.141817	NA	NA
b3galt2.S	#N/A	#N/A	0.767308	0.132034	NA	0.174446	NA	-0.0167552	NA	NA
b3galt4.L	#N/A	#N/A	141.857	-0.0457233	0.997926	-0.0360302	0.960239	-0.218032	0.529532	0.80574
b3galt6.L	#N/A	#N/A	33.589	-0.152643	0.982153	-0.355259	0.598139	-0.226813	0.710169	0.87436
b3galt6.S	#N/A	#N/A	132.138	0.121096	0.967195	-0.0982695	0.867343	-0.0170655	0.974793	0.842079
b3gat1.L	#N/A	#N/A	0.601248	0.0781856	NA	0.145977	NA	0.0373622	NA	NA
b3gat1.S	#N/A	#N/A	0.723136	0.0677561	NA	0.278808	NA	0	NA	NA
b3gat3.L	#N/A	#N/A	344.237	-0.035675	0.997926	0.0747897	0.928744	0.344194	0.384743	0.617554
b3glct.L	#N/A	#N/A	37.8523	-0.460275	0.708074	-0.128324	0.887379	0.115147	0.865252	0.484068
b3glct.S	#N/A	#N/A	27.4027	-0.448554	0.783112	-0.0276103	0.982337	-0.320319	0.603497	0.658582
b3gnt1.L	#N/A	#N/A	139.07	0.0685298	0.992869	0.163754	0.723856	0.107121	0.79373	0.959858
b3gnt2.L	#N/A	#N/A	596.025	-0.253977	0.689726	-0.288554	0.324998	-0.299771	0.226202	0.627204
b3gnt2.S	#N/A	#N/A	81.5001	0.130397	0.972844	0.245241	0.648399	0.153882	0.751909	0.864352
b3gnt4.L	#N/A	#N/A	7.08429	-0.537443	NA	-0.521586	0.435423	-0.1423	0.85161	0.492288
b3gnt4.S	#N/A	#N/A	0	NA	NA	NA	NA	NA	NA	NA
b3gnt5.L	#N/A	#N/A	182.364	-0.176597	0.92962	-0.0391575	0.960005	-0.109108	0.807642	0.902747
b3gnt5.S	#N/A	#N/A	339.358	-0.199667	0.899593	-0.287761	0.491164	-0.324776	0.320604	0.640447
b3gnt7.L	#N/A	#N/A	3065.2	-0.102531	0.967534	-0.131029	0.770809	0.0370901	0.929076	0.884168
b3gnt7.S	#N/A	#N/A	85.6865	0.222296	0.912834	0.4061	0.36183	0.37493	0.333136	0.525756
b3gnt9.L	#N/A	#N/A	54.0021	0.26298	0.906007	0.408755	0.454493	0.140067	0.815146	0.711833
b3gntl1.L	#N/A	#N/A	5.80001	0.155923	NA	-0.0662221	0.957098	0.447512	0.419827	0.636246
b4galnt1.L	#N/A	#N/A	257.404	-0.232321	0.805619	-0.232628	0.54989	-0.346201	0.216191	0.451241
b4galnt1.S	#N/A	#N/A	55.4297	-0.436141	0.725565	-0.140156	0.87024	-0.723458	0.0796483	0.159197
b4galnt2.L	#N/A	#N/A	0	NA	NA	NA	NA	NA	NA	NA
b4galnt2.S	#N/A	#N/A	0.565972	-0.0218904	NA	0.0192089	NA	0.035107	NA	NA
b4galnt3.L	#N/A	#N/A	424.527	0.0237935	0.997926	-0.0428694	0.95541	-0.120382	0.78495	0.954876
b4galnt3.S	4	Group 6	288.972	-0.15228	0.939478	-0.485059	0.0960597	-0.570219	0.0272345	0.0471234
b4galnt4.L	#N/A	#N/A	27.5771	0.474283	0.770943	0.737147	0.18909	0.546372	0.317716	0.545902
b4galnt4.S	#N/A	#N/A	44.7859	0.380993	0.857433	0.369046	0.625465	0.174271	0.809801	0.808345
b4galt1.1.L	#N/A	#N/A	95.1941	-0.184995	0.938859	-0.295903	0.556922	-0.661211	0.040023	0.186473
b4galt1.1.S	#N/A	#N/A	42.7341	0.0700597	0.997926	-0.0989957	0.913279	-0.0848484	0.898781	0.967293
b4galt1.2.L	#N/A	#N/A	26.591	0.0793188	0.997926	0.0123915	0.99142	-0.300054	0.58549	0.744032
b4galt1.2.S	#N/A	#N/A	24.9798	-0.174099	0.977139	-0.25342	0.760519	-0.162333	0.819153	0.948063
b4galt2.L	#N/A	#N/A	118.473	-0.256618	0.889768	0.0303657	0.973677	-0.303788	0.486528	0.682768
b4galt2.S	#N/A	#N/A	284.147	0.00424215	0.998896	-0.0845231	0.864723	-0.269179	0.329043	0.616744
b4galt3-like.1.L	#N/A	#N/A	284.823	0.0382479	0.997926	0.118273	0.828728	0.108424	0.79735	0.970281
b4galt3-like.1.S	#N/A	#N/A	12.2107	-0.529429	0.695316	-0.738701	0.182701	-0.897865	0.0535026	0.103844
b4galt3-like.2.L	#N/A	#N/A	273.756	0.0286263	0.997926	0.0523432	0.926692	0.206447	0.462076	0.758048
b4galt3-like.2.S	#N/A	#N/A	352.097	-0.209016	0.910131	-0.200336	0.708477	-0.297229	0.42862	0.814865
b4galt4.L	#N/A	#N/A	443.884	0.0559324	0.993931	0.0171612	0.976977	-0.328009	0.189907	0.350264
b4galt4.S	#N/A	#N/A	166.828	0.000451466	0.999586	0.0453351	0.95146	-0.175347	0.662934	0.854974
b4galt6.L	4	Group 6	571.302	-0.381017	0.340836	-0.194562	0.596054	-0.523017	0.0159614	0.0262534
b4galt6.S	#N/A	#N/A	166.33	0.0670953	0.997926	0.189216	0.773993	-0.0601247	0.921926	0.873721
b4galt7.L	#N/A	#N/A	136.051	0.207305	0.935493	0.32504	0.542871	0.316138	0.463105	0.724377
b4galt7.S	#N/A	#N/A	232.155	-0.0768535	0.990628	-0.0597418	0.927577	-0.00293307	0.995576	0.98176
b9d1.L	#N/A	#N/A	64.0731	0.0494593	0.997926	-0.0695695	0.933796	0.122193	0.816032	0.937684
b9d1.S	#N/A	#N/A	8.1847	0.180531	NA	-0.248964	0.780305	0.0212825	0.981221	0.80067
b9d2.L	#N/A	#N/A	30.0717	0.0726029	0.997926	0.132056	0.880799	-0.0657828	0.92644	0.957871
baalc.L	#N/A	#N/A	0.697075	-0.0833628	NA	-0.195636	NA	0.004125	NA	NA
baalc.S	#N/A	#N/A	0.744895	-0.0662211	NA	0.168398	NA	0.0732048	NA	NA
baat.S	#N/A	#N/A	2.59429	-0.271008	NA	-0.197847	NA	-0.0937791	NA	NA
babam1.L	#N/A	#N/A	121.347	0.098004	0.991241	0.260267	0.636373	-0.0173437	0.978167	0.794141
bace1.L	#N/A	#N/A	7.60989	-0.000347813	NA	0.591377	0.341629	-0.0770294	0.923799	0.365496
bace1.S	#N/A	#N/A	7.4227	-0.0639429	NA	0.593296	0.325817	-0.229599	0.728394	0.333998
bace2.L	#N/A	#N/A	1925.27	-0.162445	0.897203	-0.195197	0.585548	-0.0898874	0.798378	0.818387
bace2.S	#N/A	#N/A	592.685	-0.158702	0.897203	-0.0859367	0.850955	0.0905415	0.790774	0.715481
bad.L	#N/A	#N/A	79.1493	0.0672711	0.997926	0.0214142	0.982323	0.0804348	0.893708	0.993879
baf-l.L	#N/A	#N/A	8.0793	-0.484717	NA	-0.253259	0.775268	-0.167735	0.820721	0.732714
bag1.L	#N/A	#N/A	183.024	0.00482812	0.998896	-0.288622	0.666619	0.203168	0.724446	0.6103
bag2.L	#N/A	#N/A	205.124	0.341617	0.89615	0.595126	0.344063	0.0234569	0.979179	0.642896
bag2.S	#N/A	#N/A	33.7936	0.396768	0.816037	1.1281	0.00468222	0.213306	0.742876	0.249947
bag3.L	#N/A	#N/A	266.315	0.685862	0.454086	0.859045	0.0834232	0.313494	0.615172	0.328393
bag3.S	#N/A	#N/A	227.899	0.306427	0.912834	0.382905	0.601362	-0.147163	0.840559	0.643036
bag4.L	#N/A	#N/A	259.151	0.152932	0.932038	0.17185	0.691959	0.108614	0.77786	0.87721
bag4.S	#N/A	#N/A	218.466	-0.0480493	0.997926	-0.0610603	0.923122	-0.101537	0.801406	0.986719
bag5.L	#N/A	#N/A	48.4203	-0.0291299	0.997926	-0.171502	0.82312	-0.393451	0.394618	0.674838
bag5.S	#N/A	#N/A	75.4219	-0.0490604	0.997926	-0.202563	0.773993	-0.244381	0.637068	0.882446
bag6.L	#N/A	#N/A	1302.25	0.00143843	0.998896	0.0291046	0.960196	-0.0825396	0.804601	0.966554
bag6.S	#N/A	#N/A	930.916	0.0320149	0.997926	0.0883161	0.848558	-0.0628055	0.864986	0.939743
bahcc1.L	#N/A	#N/A	273.154	-0.0400959	0.997926	-0.105415	0.889733	-0.272251	0.537379	0.826241
bahcc1.S	#N/A	#N/A	767.859	0.0222411	0.997926	-0.381116	0.261499	-0.18373	0.615406	0.333284
bahd1.L	#N/A	#N/A	84.1225	0.123221	0.982666	0.0499255	0.958153	-0.164344	0.75813	0.833853
bahd1.S	#N/A	#N/A	10.4909	-0.416455	0.829523	-0.142522	0.892724	-0.466816	0.413098	0.66614
bach1.L	#N/A	#N/A	35.9877	0.0511182	0.997926	0.216059	0.781913	-0.0163252	0.983814	0.905235
bach1.S	#N/A	#N/A	55.1322	0.167087	0.96642	0.211073	0.756192	0.19144	0.726119	0.92952
bach2.L	#N/A	#N/A	6.06307	0.309141	NA	0.127073	0.903377	0.394194	0.492288	0.795109
bach2.S	#N/A	#N/A	13.4127	0.0651473	0.997926	-0.269674	0.752237	0.159956	0.829189	0.773834
bai1.S	#N/A	#N/A	0.186929	-0.0300753	NA	0.00857439	NA	-0.0238054	NA	NA
bai3.L	#N/A	#N/A	3.96295	0.42921	NA	0.428294	0.525618	0.146816	NA	0.64129
bai3.S	#N/A	#N/A	3.54386	0.0151679	NA	0.485568	0.42313	0.253907	NA	0.641158
bai3-like.L	#N/A	#N/A	0.182693	0	NA	0.0277696	NA	0	NA	NA
bai3-like.S	#N/A	#N/A	0	NA	NA	NA	NA	NA	NA	NA
baiap2.L	#N/A	#N/A	58.1516	-0.0700973	0.997926	0.0865816	0.93292	-0.0791736	0.912819	0.963791
baiap2.S	#N/A	#N/A	137.545	-0.126079	0.970871	-0.370819	0.381295	-0.240751	0.551382	0.705884
baiap2l1.L	#N/A	#N/A	474.474	0.0445893	0.997926	0.0782611	0.897167	0.0512724	0.914042	0.99336
baiap2l1.S	#N/A	#N/A	311.016	-0.190133	0.915968	-0.360587	0.349046	-0.252096	0.48429	0.667042
baiap2l2.L	#N/A	#N/A	16.3495	-0.0281884	0.99861	-0.307252	0.705789	-0.227906	0.74159	0.864381
baiap2l2.S	#N/A	#N/A	15.7307	-0.250506	0.945637	-0.462115	0.513414	-0.215833	0.757936	0.818772
baiap3.L	#N/A	#N/A	3.60898	-0.16678	NA	-0.374478	0.586721	-0.475366	NA	0.629147
baiap3.S	#N/A	#N/A	1.3731	-0.152772	NA	-0.121124	NA	-0.043801	NA	NA
bambi.L	#N/A	#N/A	805.001	-0.139971	0.949529	-0.0691425	0.912458	0.359162	0.226082	0.270811
bambi.S	#N/A	#N/A	438.875	-0.172896	0.938859	-0.186436	0.726945	0.276407	0.454274	0.37032
banf1.L	#N/A	#N/A	1588.17	-0.0572002	0.992254	0.0557232	0.912178	0.058483	0.870746	0.920447
banf1.S	#N/A	#N/A	246.294	-0.00821177	0.998896	0.144611	0.8287	0.498482	0.158076	0.256644
bank1.L	#N/A	#N/A	4.57515	-0.433152	NA	-0.348345	0.639244	-0.445473	NA	0.674223
banp.L	#N/A	#N/A	88.7252	-0.151904	0.955375	-0.265691	0.581115	-0.34999	0.330431	0.638126
banp.S	#N/A	#N/A	45.3865	0.184836	0.956546	0.0753616	0.934944	0.0160489	0.982272	0.955229
bap1.L	#N/A	#N/A	405.633	0.0180725	0.997926	-0.120714	0.775268	-0.0519037	0.892676	0.907983
bap1.S	4	Group 6	268.922	-0.143881	0.941675	-0.324807	0.351717	-0.642444	0.00737348	0.0184069
bard1.L	#N/A	#N/A	156.092	-0.192801	0.909681	-0.122163	0.830763	-0.137386	0.743102	0.889242
bard1.S	#N/A	#N/A	0	NA	NA	NA	NA	NA	NA	NA
barhl1.L	#N/A	#N/A	0.527702	-0.0738039	NA	0.0846327	NA	0.0448572	NA	NA
barhl1.S	#N/A	#N/A	3.88422	0.122061	NA	0.555664	0.345594	0.119873	NA	0.556343
barhl2.L	#N/A	#N/A	0	NA	NA	NA	NA	NA	NA	NA
barhl2.S	#N/A	#N/A	0.933902	-0.129941	NA	-0.249537	NA	-0.162514	NA	NA
barx1.L	#N/A	#N/A	2.10082	-0.0727654	NA	0.34453	NA	0.446362	NA	NA
barx1.S	#N/A	#N/A	0.783884	0.000216724	NA	-0.0123114	NA	0.017439	NA	NA
barx2.L	#N/A	#N/A	7.36466	0.330287	NA	-0.163591	0.871348	-0.094733	0.907668	0.729525
barx2.S	#N/A	#N/A	1.52881	-0.0131979	NA	-0.0889267	NA	-0.065625	NA	NA
basp1.L	#N/A	#N/A	264.645	0.273298	0.857189	0.380974	0.409127	-0.0416049	0.944842	0.515021
basp1.S	#N/A	#N/A	33.7263	-0.177716	0.971734	-0.274935	0.721918	-0.452136	0.388757	0.738119
batf.L	#N/A	#N/A	0.946407	0.0852153	NA	0.138773	NA	0.196486	NA	NA
batf.S	#N/A	#N/A	2.70554	-0.0867794	NA	0.152196	NA	0.23326	NA	NA
batf3.L	#N/A	#N/A	0.26861	0	NA	0.00938576	NA	0.0369768	NA	NA
batf3.S	#N/A	#N/A	2.39252	0.0628909	NA	0.112481	NA	0.356197	NA	NA
bax.S	#N/A	#N/A	112.395	0.0690196	0.996865	0.23407	0.640796	0.310114	0.39674	0.671521
baz1a.L	#N/A	#N/A	659.004	0.00573584	0.998896	-0.0974687	0.821643	0.129374	0.667376	0.717616
baz1a.S	#N/A	#N/A	163.224	-0.0211443	0.997926	0.178926	0.69309	0.262727	0.408772	0.585555
baz1b.L	#N/A	#N/A	604.913	-0.00597626	0.998896	0.172358	0.612117	0.184609	0.484175	0.661896
baz1b.S	#N/A	#N/A	568.332	-0.176422	0.892856	0.0517316	0.930978	0.0574188	0.887476	0.751345
baz2a.L	#N/A	#N/A	533.374	-0.0135981	0.99861	-0.0613982	0.929681	-0.227344	0.526601	0.813013
baz2b.L	#N/A	#N/A	121.122	0.370507	0.68199	0.632621	0.0579484	0.241038	0.571438	0.187538
baz2b.S	#N/A	#N/A	83.8	0.131811	0.981206	0.165374	0.814867	-0.102995	0.861652	0.873665
bbip1.L	#N/A	#N/A	97.0703	0.0347069	0.997926	0.185947	0.821591	0.519654	0.261278	0.465101
bbip1.S	#N/A	#N/A	17.3534	0.000911281	0.999586	0.141348	0.894383	0.475002	0.401715	0.626474
bbox1.S	#N/A	#N/A	49.642	0.326992	0.857337	0.463055	0.399342	0.243083	0.663997	0.700511
bbs1.L	#N/A	#N/A	44.869	0.0646507	0.997926	0.512656	0.313056	0.107939	0.869904	0.36561
bbs10.L	#N/A	#N/A	30.995	0.120654	0.991241	0.322224	0.635352	0.22261	0.711919	0.888465
bbs12.L	#N/A	#N/A	15.949	-0.148338	0.987316	0.108078	0.925238	-0.345691	0.572202	0.785933
bbs2.S	#N/A	#N/A	47.089	-0.157059	0.967753	-0.0193172	0.984706	0.0389356	0.954839	0.963939
bbs4.S	#N/A	#N/A	126.27	-0.244382	0.869858	-0.290639	0.542533	-0.253982	0.526205	0.694076
bbs5.L	#N/A	#N/A	104.63	0.276523	0.798367	0.370731	0.341422	0.55892	0.0535729	0.24903
bbs7.L	#N/A	#N/A	58.9534	-0.0892829	0.992869	-0.29748	0.58501	-0.508567	0.181674	0.467137
bbs9.L	#N/A	#N/A	40.318	0.173558	0.966241	0.0351503	0.973677	-0.0687027	0.918972	0.903581
bbx.L	#N/A	#N/A	90.7193	0.0151439	0.99861	-0.263755	0.620303	-0.410173	0.278848	0.445954
bbx.S	#N/A	#N/A	23.7346	-0.343604	0.883108	-0.369307	0.613943	-0.10258	0.894394	0.808711
bc014685.L	#N/A	#N/A	42.3009	0.508825	0.599759	0.40964	0.478997	-0.0212747	0.977386	0.301091
bc014685.S	#N/A	#N/A	35.8585	0.187287	0.967195	0.157208	0.861563	0.130338	0.851465	0.965352
bcam.L	#N/A	#N/A	3454.11	0.0760383	0.979276	-0.0398222	0.936638	-0.0609792	0.85155	0.868569
bcam.S	#N/A	#N/A	763.171	0.0426215	0.997926	-0.0580031	0.915163	-0.0414383	0.918082	0.961088
bcan.L	#N/A	#N/A	88.2586	0.135	0.967195	0.231305	0.657284	-0.0169681	0.976834	0.796415
bcan.S	#N/A	#N/A	10.4988	0.185811	0.916434	0.27714	0.515239	0.115279	0.790316	0.371699
bcap29.L	#N/A	#N/A	57.0274	0.549773	0.458568	0.261228	0.683722	0.54419	0.17935	0.27702
bcap29.S	#N/A	#N/A	7.65004	-0.331754	NA	-0.167705	0.867343	0.201893	0.778176	0.645708
bcap31.L	#N/A	#N/A	1007.36	0.0656674	0.987416	0.0590206	0.903724	0.086409	0.793946	0.980707
bcap31.S	#N/A	#N/A	481.031	0.220521	0.873756	0.12093	0.833117	0.438551	0.142824	0.429229
bcar1.L	#N/A	#N/A	1001.59	0.0289705	0.997926	0.101212	0.856251	0.288449	0.359229	0.66271
bcar1.S	#N/A	#N/A	66.7735	-0.0796644	0.996865	0.156463	0.82317	-0.329238	0.450806	0.511156
bcar3.L	#N/A	#N/A	157.881	-0.255489	0.862018	-0.326572	0.486586	-0.371655	0.313109	0.56175
bcar3.S	4	Group 6	230.839	-0.648316	0.00630605	-0.606654	0.00518574	-0.40309	0.0938654	0.0007168
bcas1.L	#N/A	#N/A	3.6626	0.207497	NA	0.384474	0.513333	0.0618098	NA	0.752725
bcas1.S	#N/A	#N/A	0.156683	0.00831512	NA	0.00857439	NA	0	NA	NA
bcas2.L	#N/A	#N/A	579.126	0.137008	0.967753	0.127233	0.850449	0.438576	0.223943	0.490917
bcas3.L	#N/A	#N/A	13.4389	-0.243504	0.945916	-0.524969	0.415044	-0.278618	0.664676	0.635203
bcas4.L	#N/A	#N/A	0.650197	0.059135	NA	-0.0254869	NA	0.0361293	NA	NA
bcat1.L	#N/A	#N/A	1694.78	0.10278	0.968785	0.114992	0.815755	0.118639	0.746609	0.94639
bcat1.S	#N/A	#N/A	1.8023	0.0640175	NA	-0.124228	NA	0.0663926	NA	NA
bcat2.L	#N/A	#N/A	813.738	0.431946	0.273121	0.357865	0.246718	0.473704	0.0548285	0.27572
bccip.L	#N/A	#N/A	270.499	-0.0447921	0.997926	0.177172	0.818163	0.364957	0.438669	0.619821
bccip.S	#N/A	#N/A	1117.73	0.0497941	0.997926	0.0346351	0.96627	0.336858	0.324555	0.596593
bcdin3d.L	#N/A	#N/A	182.052	-0.145203	0.955679	-0.13547	0.814143	-0.24409	0.511715	0.819818
bckdha.L	#N/A	#N/A	449.687	0.0108164	0.99861	0.0813619	0.896089	0.253388	0.454069	0.726093
bckdha.S	#N/A	#N/A	1.3899	-0.15155	NA	-0.170798	NA	-0.151218	NA	NA
bckdhb.L	#N/A	#N/A	46.1286	0.00428103	0.998896	0.296742	0.702746	0.523929	0.311348	0.515526
bckdhb.S	#N/A	#N/A	206.547	0.12775	0.973175	0.145445	0.821157	0.372622	0.312978	0.627794
bckdk.L	#N/A	#N/A	210.309	0.181319	0.935494	0.258946	0.59275	-0.0519272	0.922325	0.630558
bckdk.S	#N/A	#N/A	404.064	0.00980442	0.99861	0.134911	0.742865	0.0955727	0.785751	0.88522
bcl10.L	#N/A	#N/A	18.7057	-0.0288561	0.99861	-0.101672	0.928649	-0.371908	0.524716	0.811022
bcl10.S	#N/A	#N/A	5.02151	0.210808	NA	0.178527	0.850392	0.268507	0.672053	0.940137
bcl11b.L	#N/A	#N/A	0.774965	-0.140292	NA	-0.0348173	NA	-0.139514	NA	NA
bcl11b.S	#N/A	#N/A	0.161936	-0.0300753	NA	-0.029816	NA	-0.0046102	NA	NA
bcl2.L	#N/A	#N/A	4.39418	0.0104196	NA	-0.0300798	0.979929	0.0711745	NA	0.995823
bcl2.S	#N/A	#N/A	1.18355	-0.0291815	NA	0.0735316	NA	-0.0916787	NA	NA
bcl2l1.L	#N/A	#N/A	1.77651	0.16525	NA	-0.152532	NA	0.0084859	NA	NA
bcl2l1.S	#N/A	#N/A	155.167	-0.0743384	0.992254	-0.106992	0.850392	0.215579	0.538447	0.518009
bcl2l10.L	2	Group 2	178.666	0.379807	0.694676	0.618189	0.0860521	1.01302	0.000307484	0.00117462
bcl2l10.S	#N/A	#N/A	56.375	0.471938	0.708074	0.816529	0.0663161	0.530314	0.271409	0.444763
bcl2l11.L	#N/A	#N/A	15.0392	-0.323057	0.905739	0.160429	0.871847	0.176701	0.807605	0.670279
bcl2l11.S	#N/A	#N/A	20.963	-0.0678697	0.997926	0.448791	0.499246	0.151082	0.830968	0.576868
bcl2l12.L	#N/A	#N/A	232.803	-0.039547	0.997926	-0.303338	0.473911	0.0286871	0.9575	0.573708
bcl2l12.S	#N/A	#N/A	14.9202	0.0834327	0.997926	0.0162074	0.990005	-0.374709	0.526997	0.693207
bcl2l13.L	#N/A	#N/A	1158.32	0.250442	0.636772	0.277058	0.282767	0.203375	0.405228	0.409225
bcl2l14.L	2	Group 2	254.128	-0.176688	0.92962	-0.02334	0.975371	0.439626	0.14358	0.0395532
bcl2l2.L	#N/A	#N/A	228.382	-0.0545256	0.997926	-0.155708	0.822467	0.321646	0.445619	0.444244
bcl2l2.S	#N/A	#N/A	145.828	0.0194393	0.99861	0.0944219	0.891768	0.219709	0.594888	0.887294
bcl3.L	2	Group 2	153.137	0.30698	0.770451	0.81007	0.00328939	1.12645	2.52535e-06	3.59511e-06
bcl3.S	#N/A	#N/A	13.0118	-0.480225	0.757218	-0.199517	0.833117	-0.0754302	0.926071	0.682409
bcl6.L	#N/A	#N/A	294.159	0.268912	0.788427	0.365382	0.317599	0.264862	0.440269	0.51899
[truncated: 43,037 more rows]

## Sheet: GO_Group1
GO Term	Description	P-value	FDR q-value	Enrichment	N	B	n	b	Genes
GO:0050817	coagulation	1.15e-08	0.000167	10.04	12763	126	111	11	[GP1BB - glycoprotein ib (platelet), beta polypeptide, FGG - fibrinogen gamma chain, GATA6 - gata binding protein 6, GATA4 - gata binding protein 4, NFE2 - nuclear factor (erythroid-derived 2), 45kda, GATA1 - gata binding protein 1 (globin transcription factor 1), GATA5 - gata binding protein 5, P2RX2 - purinergic receptor p2x, ligand-gated ion channel, 2, SERPINA1 - serpin peptidase inhibitor, c…
GO:0007596	blood coagulation	1.15e-08	8.34e-05	10.04	12763	126	111	11	[GP1BB - glycoprotein ib (platelet), beta polypeptide, FGG - fibrinogen gamma chain, GATA6 - gata binding protein 6, GATA4 - gata binding protein 4, NFE2 - nuclear factor (erythroid-derived 2), 45kda, GATA1 - gata binding protein 1 (globin transcription factor 1), GATA5 - gata binding protein 5, P2RX2 - purinergic receptor p2x, ligand-gated ion channel, 2, SERPINA1 - serpin peptidase inhibitor, c…
GO:0007599	hemostasis	1.87e-08	9.07e-05	9.58	12763	132	111	11	[GP1BB - glycoprotein ib (platelet), beta polypeptide, FGG - fibrinogen gamma chain, GATA6 - gata binding protein 6, GATA4 - gata binding protein 4, NFE2 - nuclear factor (erythroid-derived 2), 45kda, GATA1 - gata binding protein 1 (globin transcription factor 1), GATA5 - gata binding protein 5, P2RX2 - purinergic receptor p2x, ligand-gated ion channel, 2, SERPINA1 - serpin peptidase inhibitor, c…
GO:0006357	regulation of transcription by RNA polymerase II	3.17e-07	0.00115	2.46	12763	1589	111	34	[GFI1 - growth factor independent 1 transcription repressor, PITX3 - paired-like homeodomain 3, HOXB1 - homeobox b1, NKX2-3 - nk2 homeobox 3, ACVRL1 - activin a receptor type ii-like 1, GFI1B - growth factor independent 1b transcription repressor, RARB - retinoic acid receptor, beta, FST - follistatin, LYL1 - lymphoblastic leukemia derived sequence 1, TLX1 - t-cell leukemia homeobox 1, NFE2 - nuc…
GO:0050878	regulation of body fluid levels	9.86e-07	0.00286	5.3	12763	282	111	13	[DMTN - dematin actin binding protein, FGG - fibrinogen gamma chain, GATA6 - gata binding protein 6, GATA4 - gata binding protein 4, P2RX2 - purinergic receptor p2x, ligand-gated ion channel, 2, CPB2 - carboxypeptidase b2 (plasma), SERPINA1 - serpin peptidase inhibitor, clade a (alpha-1 antiproteinase, antitrypsin), member 1, GP1BB - glycoprotein ib (platelet), beta polypeptide, NFE2 - nuclear fa…
GO:0045944	positive regulation of transcription by RNA polymerase II	1.03e-06	0.00249	2.98	12763	926	111	24	[HNF4G - hepatocyte nuclear factor 4, gamma, PITX3 - paired-like homeodomain 3, GATA6 - gata binding protein 6, GATA4 - gata binding protein 4, IKZF1 - ikaros family zinc finger 1 (ikaros), HOXB1 - homeobox b1, NKX2-3 - nk2 homeobox 3, DMRT2 - doublesex and mab-3 related transcription factor 2, ACVRL1 - activin a receptor type ii-like 1, ONECUT2 - one cut homeobox 2, LMO4 - lim domain only 4, FOX…
GO:0048856	anatomical structure development	1.18e-06	0.00245	1.97	12763	2625	111	45	[DDIT4 - dna-damage-inducible transcript 4, GFI1 - growth factor independent 1 transcription repressor, PITX3 - paired-like homeodomain 3, GFRA3 - gdnf family receptor alpha 3, HOXB1 - homeobox b1, NKX2-3 - nk2 homeobox 3, DHH - desert hedgehog, ACVRL1 - activin a receptor type ii-like 1, TTLL7 - tubulin tyrosine ligase-like family, member 7, PODXL - podocalyxin-like, GFI1B - growth factor indepe…
GO:0009952	anterior/posterior pattern specification	1.88e-06	0.00342	7.96	12763	130	111	9	[GATA4 - gata binding protein 4, HOXB1 - homeobox b1, ALDH1A2 - aldehyde dehydrogenase 1 family, member a2, RIPPLY2 - ripply transcriptional repressor 2, LFNG - lfng o-fucosylpeptide 3-beta-n-acetylglucosaminyltransferase, BMPR2 - bone morphogenetic protein receptor, type ii (serine/threonine kinase), HHEX - hematopoietically expressed homeobox, FOXF1 - forkhead box f1, PCDH8 - protocadherin 8]
GO:0048468	cell development	2.24e-06	0.00362	3.77	12763	518	111	17	[DMTN - dematin actin binding protein, PITX3 - paired-like homeodomain 3, DHH - desert hedgehog, ONECUT2 - one cut homeobox 2, P2RX2 - purinergic receptor p2x, ligand-gated ion channel, 2, PODXL - podocalyxin-like, RUNX1 - runt-related transcription factor 1, RARB - retinoic acid receptor, beta, RAMP2 - receptor (g protein-coupled) activity modifying protein 2, ADAMTSL4 - adamts-like 4, ALDH1A2 -…
GO:0060841	venous blood vessel development	2.54e-06	0.0037	86.24	12763	4	111	3	[ACVRL1 - activin a receptor type ii-like 1, BMPR2 - bone morphogenetic protein receptor, type ii (serine/threonine kinase), FOXF1 - forkhead box f1]
GO:0045893	positive regulation of transcription, DNA-templated	2.63e-06	0.00348	2.6	12763	1193	111	27	[PITX3 - paired-like homeodomain 3, TRIM24 - tripartite motif containing 24, HOXB1 - homeobox b1, NKX2-3 - nk2 homeobox 3, ACVRL1 - activin a receptor type ii-like 1, RARB - retinoic acid receptor, beta, LYL1 - lymphoblastic leukemia derived sequence 1, TLX1 - t-cell leukemia homeobox 1, NFE2 - nuclear factor (erythroid-derived 2), 45kda, ZFPM1 - zinc finger protein, fog family member 1, TAL1 - t…
GO:1903508	positive regulation of nucleic acid-templated transcription	2.63e-06	0.00319	2.6	12763	1193	111	27	[PITX3 - paired-like homeodomain 3, TRIM24 - tripartite motif containing 24, HOXB1 - homeobox b1, NKX2-3 - nk2 homeobox 3, ACVRL1 - activin a receptor type ii-like 1, RARB - retinoic acid receptor, beta, LYL1 - lymphoblastic leukemia derived sequence 1, TLX1 - t-cell leukemia homeobox 1, NFE2 - nuclear factor (erythroid-derived 2), 45kda, ZFPM1 - zinc finger protein, fog family member 1, TAL1 - t…
GO:1902680	positive regulation of RNA biosynthetic process	2.67e-06	0.00299	2.6	12763	1194	111	27	[PITX3 - paired-like homeodomain 3, TRIM24 - tripartite motif containing 24, HOXB1 - homeobox b1, NKX2-3 - nk2 homeobox 3, ACVRL1 - activin a receptor type ii-like 1, RARB - retinoic acid receptor, beta, LYL1 - lymphoblastic leukemia derived sequence 1, TLX1 - t-cell leukemia homeobox 1, NFE2 - nuclear factor (erythroid-derived 2), 45kda, ZFPM1 - zinc finger protein, fog family member 1, TAL1 - t…
GO:0048646	anatomical structure formation involved in morphogenesis	3.71e-06	0.00385	3.46	12763	598	111	18	[GATA6 - gata binding protein 6, HOXB1 - homeobox b1, RIPPLY2 - ripply transcriptional repressor 2, ACVRL1 - activin a receptor type ii-like 1, LMO4 - lim domain only 4, FOXF1 - forkhead box f1, PODXL - podocalyxin-like, RAMP2 - receptor (g protein-coupled) activity modifying protein 2, STAB2 - stabilin 2, LFNG - lfng o-fucosylpeptide 3-beta-n-acetylglucosaminyltransferase, GATA1 - gata binding p…
GO:0071773	cellular response to BMP stimulus	5.45e-06	0.00528	19.16	12763	30	111	5	[GATA6 - gata binding protein 6, GATA5 - gata binding protein 5, BMPR2 - bone morphogenetic protein receptor, type ii (serine/threonine kinase), ACVRL1 - activin a receptor type ii-like 1, SMAD9 - smad family member 9]
GO:0071772	response to BMP	5.45e-06	0.00495	19.16	12763	30	111	5	[GATA6 - gata binding protein 6, GATA5 - gata binding protein 5, BMPR2 - bone morphogenetic protein receptor, type ii (serine/threonine kinase), ACVRL1 - activin a receptor type ii-like 1, SMAD9 - smad family member 9]
GO:0051254	positive regulation of RNA metabolic process	6.83e-06	0.00584	2.47	12763	1255	111	27	[PITX3 - paired-like homeodomain 3, TRIM24 - tripartite motif containing 24, HOXB1 - homeobox b1, NKX2-3 - nk2 homeobox 3, ACVRL1 - activin a receptor type ii-like 1, RARB - retinoic acid receptor, beta, LYL1 - lymphoblastic leukemia derived sequence 1, TLX1 - t-cell leukemia homeobox 1, NFE2 - nuclear factor (erythroid-derived 2), 45kda, ZFPM1 - zinc finger protein, fog family member 1, TAL1 - t…
GO:0048513	animal organ development	8.17e-06	0.0066	2.65	12763	1043	111	24	[DDIT4 - dna-damage-inducible transcript 4, GFI1 - growth factor independent 1 transcription repressor, PKDCC - protein kinase domain containing, cytoplasmic, GATA6 - gata binding protein 6, GATA4 - gata binding protein 4, NKX2-3 - nk2 homeobox 3, ONECUT2 - one cut homeobox 2, LMO4 - lim domain only 4, FOXF1 - forkhead box f1, CPB2 - carboxypeptidase b2 (plasma), RUNX1 - runt-related transcriptio…
GO:0006351	transcription, DNA-templated	9.45e-06	0.00723	2.24	12763	1594	111	31	[GFI1 - growth factor independent 1 transcription repressor, PITX3 - paired-like homeodomain 3, TRIM24 - tripartite motif containing 24, HOXB1 - homeobox b1, NKX2-3 - nk2 homeobox 3, GFI1B - growth factor independent 1b transcription repressor, ZNF710 - zinc finger protein 710, LYL1 - lymphoblastic leukemia derived sequence 1, TLX1 - t-cell leukemia homeobox 1, NFE2 - nuclear factor (erythroid-de…
GO:0097659	nucleic acid-templated transcription	9.57e-06	0.00695	2.23	12763	1595	111	31	[GFI1 - growth factor independent 1 transcription repressor, PITX3 - paired-like homeodomain 3, TRIM24 - tripartite motif containing 24, HOXB1 - homeobox b1, NKX2-3 - nk2 homeobox 3, GFI1B - growth factor independent 1b transcription repressor, ZNF710 - zinc finger protein 710, LYL1 - lymphoblastic leukemia derived sequence 1, TLX1 - t-cell leukemia homeobox 1, NFE2 - nuclear factor (erythroid-de…
GO:0048869	cellular developmental process	1.02e-05	0.00704	2.02	12763	2107	111	37	[DDIT4 - dna-damage-inducible transcript 4, FGG - fibrinogen gamma chain, PITX3 - paired-like homeodomain 3, NKX2-3 - nk2 homeobox 3, DHH - desert hedgehog, ACVRL1 - activin a receptor type ii-like 1, TTLL7 - tubulin tyrosine ligase-like family, member 7, PODXL - podocalyxin-like, RARB - retinoic acid receptor, beta, FST - follistatin, LYL1 - lymphoblastic leukemia derived sequence 1, LFNG - lfng…
GO:0030154	cell differentiation	1.03e-05	0.00683	2.32	12763	1440	111	29	[DDIT4 - dna-damage-inducible transcript 4, PITX3 - paired-like homeodomain 3, NKX2-3 - nk2 homeobox 3, DHH - desert hedgehog, TTLL7 - tubulin tyrosine ligase-like family, member 7, ACVRL1 - activin a receptor type ii-like 1, RARB - retinoic acid receptor, beta, FST - follistatin, LYL1 - lymphoblastic leukemia derived sequence 1, LFNG - lfng o-fucosylpeptide 3-beta-n-acetylglucosaminyltransferase…
GO:0032774	RNA biosynthetic process	1.08e-05	0.00683	2.14	12763	1770	111	33	[GFI1 - growth factor independent 1 transcription repressor, PITX3 - paired-like homeodomain 3, TRIM24 - tripartite motif containing 24, HOXB1 - homeobox b1, NKX2-3 - nk2 homeobox 3, GFI1B - growth factor independent 1b transcription repressor, ZNF710 - zinc finger protein 710, RARB - retinoic acid receptor, beta, LYL1 - lymphoblastic leukemia derived sequence 1, TLX1 - t-cell leukemia homeobox 1…
GO:0060411	cardiac septum morphogenesis	1.17e-05	0.00709	11.69	12763	59	111	6	[RARB - retinoic acid receptor, beta, GATA6 - gata binding protein 6, GATA4 - gata binding protein 4, BMPR2 - bone morphogenetic protein receptor, type ii (serine/threonine kinase), BMP5 - bone morphogenetic protein 5, ZFPM1 - zinc finger protein, fog family member 1]
GO:0030219	megakaryocyte differentiation	1.26e-05	0.0073	57.49	12763	6	111	3	[GATA1 - gata binding protein 1 (globin transcription factor 1), TAL1 - t-cell acute lymphocytic leukemia 1, ZFPM1 - zinc finger protein, fog family member 1]
GO:0010628	positive regulation of gene expression	1.82e-05	0.0102	2.25	12763	1483	111	29	[PITX3 - paired-like homeodomain 3, TRIM24 - tripartite motif containing 24, HOXB1 - homeobox b1, NKX2-3 - nk2 homeobox 3, ACVRL1 - activin a receptor type ii-like 1, RARB - retinoic acid receptor, beta, LYL1 - lymphoblastic leukemia derived sequence 1, TLX1 - t-cell leukemia homeobox 1, NFE2 - nuclear factor (erythroid-derived 2), 45kda, TAL1 - t-cell acute lymphocytic leukemia 1, ZFPM1 - zinc f…
GO:0060575	intestinal epithelial cell differentiation	2.18e-05	0.0118	49.28	12763	7	111	3	[GATA6 - gata binding protein 6, GATA4 - gata binding protein 4, GATA5 - gata binding protein 5]
GO:0045935	positive regulation of nucleobase-containing compound metabolic process	2.8e-05	0.0145	2.24	12763	1436	111	28	[PITX3 - paired-like homeodomain 3, TRIM24 - tripartite motif containing 24, HOXB1 - homeobox b1, NKX2-3 - nk2 homeobox 3, ACVRL1 - activin a receptor type ii-like 1, RARB - retinoic acid receptor, beta, LYL1 - lymphoblastic leukemia derived sequence 1, TLX1 - t-cell leukemia homeobox 1, NFE2 - nuclear factor (erythroid-derived 2), 45kda, TAL1 - t-cell acute lymphocytic leukemia 1, ZFPM1 - zinc f…
GO:0019219	regulation of nucleobase-containing compound metabolic process	3.72e-05	0.0186	1.74	12763	2975	111	45	[DDIT4 - dna-damage-inducible transcript 4, GFI1 - growth factor independent 1 transcription repressor, PITX3 - paired-like homeodomain 3, TRIM24 - tripartite motif containing 24, HOXB1 - homeobox b1, NKX2-3 - nk2 homeobox 3, ACVRL1 - activin a receptor type ii-like 1, GFI1B - growth factor independent 1b transcription repressor, ZNF710 - zinc finger protein 710, RARB - retinoic acid receptor, be…
GO:0010557	positive regulation of macromolecule biosynthetic process	3.87e-05	0.0187	2.25	12763	1381	111	27	[PITX3 - paired-like homeodomain 3, TRIM24 - tripartite motif containing 24, HOXB1 - homeobox b1, NKX2-3 - nk2 homeobox 3, ACVRL1 - activin a receptor type ii-like 1, RARB - retinoic acid receptor, beta, LYL1 - lymphoblastic leukemia derived sequence 1, TLX1 - t-cell leukemia homeobox 1, NFE2 - nuclear factor (erythroid-derived 2), 45kda, ZFPM1 - zinc finger protein, fog family member 1, TAL1 - t…
GO:0051252	regulation of RNA metabolic process	3.98e-05	0.0186	1.79	12763	2697	111	42	[GFI1 - growth factor independent 1 transcription repressor, PITX3 - paired-like homeodomain 3, TRIM24 - tripartite motif containing 24, HOXB1 - homeobox b1, NKX2-3 - nk2 homeobox 3, ACVRL1 - activin a receptor type ii-like 1, GFI1B - growth factor independent 1b transcription repressor, ZNF710 - zinc finger protein 710, RARB - retinoic acid receptor, beta, FST - follistatin, LYL1 - lymphoblastic…
GO:0006355	regulation of transcription, DNA-templated	4.23e-05	0.0192	1.83	12763	2517	111	40	[GFI1 - growth factor independent 1 transcription repressor, PITX3 - paired-like homeodomain 3, TRIM24 - tripartite motif containing 24, HOXB1 - homeobox b1, NKX2-3 - nk2 homeobox 3, ACVRL1 - activin a receptor type ii-like 1, GFI1B - growth factor independent 1b transcription repressor, ZNF710 - zinc finger protein 710, RARB - retinoic acid receptor, beta, FST - follistatin, LYL1 - lymphoblastic…
GO:1903506	regulation of nucleic acid-templated transcription	5.05e-05	0.0222	1.81	12763	2536	111	40	[GFI1 - growth factor independent 1 transcription repressor, PITX3 - paired-like homeodomain 3, TRIM24 - tripartite motif containing 24, HOXB1 - homeobox b1, NKX2-3 - nk2 homeobox 3, ACVRL1 - activin a receptor type ii-like 1, GFI1B - growth factor independent 1b transcription repressor, ZNF710 - zinc finger protein 710, RARB - retinoic acid receptor, beta, FST - follistatin, LYL1 - lymphoblastic…
GO:0003197	endocardial cushion development	5.18e-05	0.0221	38.33	12763	9	111	3	[GATA4 - gata binding protein 4, BMPR2 - bone morphogenetic protein receptor, type ii (serine/threonine kinase), FOXF1 - forkhead box f1]
GO:2001141	regulation of RNA biosynthetic process	5.34e-05	0.0222	1.81	12763	2542	111	40	[GFI1 - growth factor independent 1 transcription repressor, PITX3 - paired-like homeodomain 3, TRIM24 - tripartite motif containing 24, HOXB1 - homeobox b1, NKX2-3 - nk2 homeobox 3, ACVRL1 - activin a receptor type ii-like 1, GFI1B - growth factor independent 1b transcription repressor, ZNF710 - zinc finger protein 710, RARB - retinoic acid receptor, beta, FST - follistatin, LYL1 - lymphoblastic…
GO:0048534	hematopoietic or lymphoid organ development	5.52e-05	0.0223	6.01	12763	153	111	8	[GFI1 - growth factor independent 1 transcription repressor, LYL1 - lymphoblastic leukemia derived sequence 1, NKX2-3 - nk2 homeobox 3, GATA1 - gata binding protein 1 (globin transcription factor 1), LMO4 - lim domain only 4, RUNX1 - runt-related transcription factor 1, ZFPM1 - zinc finger protein, fog family member 1, TAL1 - t-cell acute lymphocytic leukemia 1]
GO:0018130	heterocycle biosynthetic process	5.83e-05	0.0229	1.92	12763	2096	111	35	[GFI1 - growth factor independent 1 transcription repressor, PITX3 - paired-like homeodomain 3, TRIM24 - tripartite motif containing 24, HOXB1 - homeobox b1, NKX2-3 - nk2 homeobox 3, GFI1B - growth factor independent 1b transcription repressor, ZNF710 - zinc finger protein 710, RARB - retinoic acid receptor, beta, LYL1 - lymphoblastic leukemia derived sequence 1, TLX1 - t-cell leukemia homeobox 1…
GO:0019438	aromatic compound biosynthetic process	6.45e-05	0.0247	1.91	12763	2106	111	35	[GFI1 - growth factor independent 1 transcription repressor, PITX3 - paired-like homeodomain 3, TRIM24 - tripartite motif containing 24, HOXB1 - homeobox b1, NKX2-3 - nk2 homeobox 3, GFI1B - growth factor independent 1b transcription repressor, ZNF710 - zinc finger protein 710, RARB - retinoic acid receptor, beta, LYL1 - lymphoblastic leukemia derived sequence 1, TLX1 - t-cell leukemia homeobox 1…
GO:0030097	hemopoiesis	6.73e-05	0.0251	8.62	12763	80	111	6	[GFI1 - growth factor independent 1 transcription repressor, LYL1 - lymphoblastic leukemia derived sequence 1, GATA1 - gata binding protein 1 (globin transcription factor 1), RUNX1 - runt-related transcription factor 1, ZFPM1 - zinc finger protein, fog family member 1, TAL1 - t-cell acute lymphocytic leukemia 1]
GO:0032501	multicellular organismal process	7.29e-05	0.0265	1.81	12763	2483	111	39	[FGG - fibrinogen gamma chain, HOXB1 - homeobox b1, ACVRL1 - activin a receptor type ii-like 1, LRRN4 - leucine rich repeat neuronal 4, GFI1B - growth factor independent 1b transcription repressor, GP1BB - glycoprotein ib (platelet), beta polypeptide, RARB - retinoic acid receptor, beta, OTOF - otoferlin, TLX1 - t-cell leukemia homeobox 1, NFE2 - nuclear factor (erythroid-derived 2), 45kda, ADCY6…
GO:0030221	basophil differentiation	7.5e-05	0.0266	114.98	12763	2	111	2	[GATA1 - gata binding protein 1 (globin transcription factor 1), TAL1 - t-cell acute lymphocytic leukemia 1]
GO:0060375	regulation of mast cell differentiation	7.5e-05	0.0259	114.98	12763	2	111	2	[ZFPM1 - zinc finger protein, fog family member 1, TAL1 - t-cell acute lymphocytic leukemia 1]
GO:0034654	nucleobase-containing compound biosynthetic process	8.11e-05	0.0274	1.92	12763	2040	111	34	[GFI1 - growth factor independent 1 transcription repressor, PITX3 - paired-like homeodomain 3, TRIM24 - tripartite motif containing 24, HOXB1 - homeobox b1, NKX2-3 - nk2 homeobox 3, GFI1B - growth factor independent 1b transcription repressor, ZNF710 - zinc finger protein 710, RARB - retinoic acid receptor, beta, LYL1 - lymphoblastic leukemia derived sequence 1, TLX1 - t-cell leukemia homeobox 1…
GO:0003002	regionalization	8.82e-05	0.0292	4.93	12763	210	111	9	[GATA4 - gata binding protein 4, HOXB1 - homeobox b1, RIPPLY2 - ripply transcriptional repressor 2, ALDH1A2 - aldehyde dehydrogenase 1 family, member a2, LFNG - lfng o-fucosylpeptide 3-beta-n-acetylglucosaminyltransferase, BMPR2 - bone morphogenetic protein receptor, type ii (serine/threonine kinase), FOXF1 - forkhead box f1, HHEX - hematopoietically expressed homeobox, PCDH8 - protocadherin 8]
GO:0006366	transcription by RNA polymerase II	9.08e-05	0.0293	3.1	12763	556	111	15	[PITX3 - paired-like homeodomain 3, GATA6 - gata binding protein 6, GATA4 - gata binding protein 4, TRIM24 - tripartite motif containing 24, HOXB1 - homeobox b1, ONECUT2 - one cut homeobox 2, LMO4 - lim domain only 4, FOXF1 - forkhead box f1, RUNX1 - runt-related transcription factor 1, GFI1B - growth factor independent 1b transcription repressor, TLX1 - t-cell leukemia homeobox 1, GATA5 - gata b…
GO:0071695	anatomical structure maturation	0.000101	0.0319	8.02	12763	86	111	6	[FGG - fibrinogen gamma chain, HBZ - hemoglobin, zeta, LYL1 - lymphoblastic leukemia derived sequence 1, ALDH1A2 - aldehyde dehydrogenase 1 family, member a2, ACVRL1 - activin a receptor type ii-like 1, TAL1 - t-cell acute lymphocytic leukemia 1]
GO:0007389	pattern specification process	0.000105	0.0326	3.95	12763	320	111	11	[GATA4 - gata binding protein 4, HOXB1 - homeobox b1, RIPPLY2 - ripply transcriptional repressor 2, ALDH1A2 - aldehyde dehydrogenase 1 family, member a2, LFNG - lfng o-fucosylpeptide 3-beta-n-acetylglucosaminyltransferase, BMPR2 - bone morphogenetic protein receptor, type ii (serine/threonine kinase), BMP5 - bone morphogenetic protein 5, FOXF1 - forkhead box f1, HHEX - hematopoietically expressed…
GO:0031328	positive regulation of cellular biosynthetic process	0.000107	0.0325	2.12	12763	1465	111	27	[PITX3 - paired-like homeodomain 3, TRIM24 - tripartite motif containing 24, HOXB1 - homeobox b1, NKX2-3 - nk2 homeobox 3, ACVRL1 - activin a receptor type ii-like 1, RARB - retinoic acid receptor, beta, LYL1 - lymphoblastic leukemia derived sequence 1, TLX1 - t-cell leukemia homeobox 1, NFE2 - nuclear factor (erythroid-derived 2), 45kda, ZFPM1 - zinc finger protein, fog family member 1, TAL1 - t…
GO:0032502	developmental process	0.000123	0.0364	1.56	12763	3822	111	52	[GFI1 - growth factor independent 1 transcription repressor, GFRA3 - gdnf family receptor alpha 3, NKX2-3 - nk2 homeobox 3, DHH - desert hedgehog, PODXL - podocalyxin-like, FST - follistatin, STAB2 - stabilin 2, LFNG - lfng o-fucosylpeptide 3-beta-n-acetylglucosaminyltransferase, PCDH8 - protocadherin 8, MBNL1 - muscleblind-like splicing regulator 1, SLA - src-like-adaptor, IKZF1 - ikaros family …
GO:0009891	positive regulation of biosynthetic process	0.000137	0.0397	2.09	12763	1486	111	27	[PITX3 - paired-like homeodomain 3, TRIM24 - tripartite motif containing 24, HOXB1 - homeobox b1, NKX2-3 - nk2 homeobox 3, ACVRL1 - activin a receptor type ii-like 1, RARB - retinoic acid receptor, beta, LYL1 - lymphoblastic leukemia derived sequence 1, TLX1 - t-cell leukemia homeobox 1, NFE2 - nuclear factor (erythroid-derived 2), 45kda, ZFPM1 - zinc finger protein, fog family member 1, TAL1 - t…
GO:0030513	positive regulation of BMP signaling pathway	0.000142	0.0405	14.84	12763	31	111	4	[GATA6 - gata binding protein 6, GATA4 - gata binding protein 4, BMPR2 - bone morphogenetic protein receptor, type ii (serine/threonine kinase), ACVRL1 - activin a receptor type ii-like 1]
GO:0030851	granulocyte differentiation	0.000172	0.048	26.53	12763	13	111	3	[GATA1 - gata binding protein 1 (globin transcription factor 1), ZFPM1 - zinc finger protein, fog family member 1, TAL1 - t-cell acute lymphocytic leukemia 1]
GO:1901362	organic cyclic compound biosynthetic process	0.000179	0.049	1.82	12763	2213	111	35	[GFI1 - growth factor independent 1 transcription repressor, PITX3 - paired-like homeodomain 3, TRIM24 - tripartite motif containing 24, HOXB1 - homeobox b1, NKX2-3 - nk2 homeobox 3, GFI1B - growth factor independent 1b transcription repressor, ZNF710 - zinc finger protein 710, RARB - retinoic acid receptor, beta, LYL1 - lymphoblastic leukemia derived sequence 1, TLX1 - t-cell leukemia homeobox 1…
GO:0090092	regulation of transmembrane receptor protein serine/threonine kinase signaling pathway	0.0002	0.0538	5	12763	184	111	8	[FST - follistatin, GATA6 - gata binding protein 6, SFRP5 - secreted frizzled-related protein 5, GATA4 - gata binding protein 4, ACVRL1 - activin a receptor type ii-like 1, BMPR2 - bone morphogenetic protein receptor, type ii (serine/threonine kinase), ONECUT2 - one cut homeobox 2, BMP5 - bone morphogenetic protein 5]
GO:0010468	regulation of gene expression	0.000202	0.0534	1.63	12763	3181	111	45	[GFI1 - growth factor independent 1 transcription repressor, PITX3 - paired-like homeodomain 3, TRIM24 - tripartite motif containing 24, HOXB1 - homeobox b1, NKX2-3 - nk2 homeobox 3, ACVRL1 - activin a receptor type ii-like 1, GFI1B - growth factor independent 1b transcription repressor, ZNF710 - zinc finger protein 710, RARB - retinoic acid receptor, beta, FST - follistatin, LYL1 - lymphoblastic…
GO:0071733	transcriptional activation by promoter-enhancer looping	0.000224	0.058	76.65	12763	3	111	2	[GATA1 - gata binding protein 1 (globin transcription factor 1), ZFPM1 - zinc finger protein, fog family member 1]
GO:0090202	gene looping	0.000224	0.057	76.65	12763	3	111	2	[GATA1 - gata binding protein 1 (globin transcription factor 1), ZFPM1 - zinc finger protein, fog family member 1]
GO:0090579	dsDNA loop formation	0.000224	0.056	76.65	12763	3	111	2	[GATA1 - gata binding protein 1 (globin transcription factor 1), ZFPM1 - zinc finger protein, fog family member 1]
GO:0080090	regulation of primary metabolic process	0.000256	0.063	1.48	12763	4346	111	56	[GFI1 - growth factor independent 1 transcription repressor, TRIM24 - tripartite motif containing 24, NKX2-3 - nk2 homeobox 3, DHH - desert hedgehog, ZNF710 - zinc finger protein 710, FST - follistatin, LCP2 - lymphocyte cytosolic protein 2 (sh2 domain containing leukocyte protein of 76kda), GCGR - glucagon receptor, ZNF581 - zinc finger protein 581, TRABD2B - trab domain containing 2b, MBNL1 - m…
GO:0048566	embryonic digestive tract development	0.00027	0.0654	23	12763	15	111	3	[RARB - retinoic acid receptor, beta, PKDCC - protein kinase domain containing, cytoplasmic, ALDH1A2 - aldehyde dehydrogenase 1 family, member a2]
GO:0030218	erythrocyte differentiation	0.000287	0.0684	12.43	12763	37	111	4	[IKZF1 - ikaros family zinc finger 1 (ikaros), GATA1 - gata binding protein 1 (globin transcription factor 1), TAL1 - t-cell acute lymphocytic leukemia 1, ZFPM1 - zinc finger protein, fog family member 1]
GO:0045652	regulation of megakaryocyte differentiation	0.000287	0.0672	12.43	12763	37	111	4	[NFE2 - nuclear factor (erythroid-derived 2), 45kda, GATA1 - gata binding protein 1 (globin transcription factor 1), RUNX1 - runt-related transcription factor 1, ZFPM1 - zinc finger protein, fog family member 1]
GO:0002573	myeloid leukocyte differentiation	0.000306	0.0707	8.45	12763	68	111	5	[NKX2-3 - nk2 homeobox 3, GATA1 - gata binding protein 1 (globin transcription factor 1), HHEX - hematopoietically expressed homeobox, TAL1 - t-cell acute lymphocytic leukemia 1, ZFPM1 - zinc finger protein, fog family member 1]
GO:0035162	embryonic hemopoiesis	0.00033	0.075	21.56	12763	16	111	3	[GATA1 - gata binding protein 1 (globin transcription factor 1), TAL1 - t-cell acute lymphocytic leukemia 1, ZFPM1 - zinc finger protein, fog family member 1]
GO:0060413	atrial septum morphogenesis	0.00033	0.0738	21.56	12763	16	111	3	[GATA4 - gata binding protein 4, BMPR2 - bone morphogenetic protein receptor, type ii (serine/threonine kinase), ZFPM1 - zinc finger protein, fog family member 1]
GO:0001756	somitogenesis	0.000353	0.0776	11.79	12763	39	111	4	[RIPPLY2 - ripply transcriptional repressor 2, LFNG - lfng o-fucosylpeptide 3-beta-n-acetylglucosaminyltransferase, FOXF1 - forkhead box f1, PCDH8 - protocadherin 8]
GO:0061515	myeloid cell development	0.000353	0.0765	11.79	12763	39	111	4	[DMTN - dematin actin binding protein, GATA1 - gata binding protein 1 (globin transcription factor 1), ZFPM1 - zinc finger protein, fog family member 1, TAL1 - t-cell acute lymphocytic leukemia 1]
GO:0030220	platelet formation	0.000398	0.0851	20.29	12763	17	111	3	[GATA1 - gata binding protein 1 (globin transcription factor 1), TAL1 - t-cell acute lymphocytic leukemia 1, ZFPM1 - zinc finger protein, fog family member 1]
GO:0030902	hindbrain development	0.000398	0.0839	20.29	12763	17	111	3	[ALDH1A2 - aldehyde dehydrogenase 1 family, member a2, SMAD9 - smad family member 9, BMP5 - bone morphogenetic protein 5]
GO:0035282	segmentation	0.000428	0.0889	11.22	12763	41	111	4	[RIPPLY2 - ripply transcriptional repressor 2, LFNG - lfng o-fucosylpeptide 3-beta-n-acetylglucosaminyltransferase, FOXF1 - forkhead box f1, PCDH8 - protocadherin 8]
GO:0010724	regulation of definitive erythrocyte differentiation	0.000445	0.091	57.49	12763	4	111	2	[GATA1 - gata binding protein 1 (globin transcription factor 1), ZFPM1 - zinc finger protein, fog family member 1]
GO:0048568	embryonic organ development	0.000449	0.0906	6.11	12763	113	111	6	[RARB - retinoic acid receptor, beta, PKDCC - protein kinase domain containing, cytoplasmic, ALDH1A2 - aldehyde dehydrogenase 1 family, member a2, GATA1 - gata binding protein 1 (globin transcription factor 1), ZFPM1 - zinc finger protein, fog family member 1, TAL1 - t-cell acute lymphocytic leukemia 1]
GO:0051171	regulation of nitrogen compound metabolic process	0.000469	0.0934	1.47	12763	4225	111	54	[GFI1 - growth factor independent 1 transcription repressor, TRIM24 - tripartite motif containing 24, NKX2-3 - nk2 homeobox 3, ZNF710 - zinc finger protein 710, FST - follistatin, LCP2 - lymphocyte cytosolic protein 2 (sh2 domain containing leukocyte protein of 76kda), ZNF581 - zinc finger protein 581, TRABD2B - trab domain containing 2b, MBNL1 - muscleblind-like splicing regulator 1, PPP1R14D - …
GO:0002521	leukocyte differentiation	0.000472	0.0926	4.4	12763	209	111	8	[LYL1 - lymphoblastic leukemia derived sequence 1, IKZF1 - ikaros family zinc finger 1 (ikaros), NKX2-3 - nk2 homeobox 3, GATA1 - gata binding protein 1 (globin transcription factor 1), LFNG - lfng o-fucosylpeptide 3-beta-n-acetylglucosaminyltransferase, HHEX - hematopoietically expressed homeobox, TAL1 - t-cell acute lymphocytic leukemia 1, ZFPM1 - zinc finger protein, fog family member 1]
GO:0044271	cellular nitrogen compound biosynthetic process	0.000485	0.0939	1.73	12763	2328	111	35	[GFI1 - growth factor independent 1 transcription repressor, PITX3 - paired-like homeodomain 3, TRIM24 - tripartite motif containing 24, HOXB1 - homeobox b1, NKX2-3 - nk2 homeobox 3, GFI1B - growth factor independent 1b transcription repressor, ZNF710 - zinc finger protein 710, RARB - retinoic acid receptor, beta, LYL1 - lymphoblastic leukemia derived sequence 1, TLX1 - t-cell leukemia homeobox 1…
GO:0007275	multicellular organism development	0.000502	0.0961	2.91	12763	513	111	13	[MBNL1 - muscleblind-like splicing regulator 1, GATA6 - gata binding protein 6, SFRP5 - secreted frizzled-related protein 5, HOXB1 - homeobox b1, HUNK - hormonally up-regulated neu-associated kinase, ACVRL1 - activin a receptor type ii-like 1, FOXF1 - forkhead box f1, GFI1B - growth factor independent 1b transcription repressor, TLX1 - t-cell leukemia homeobox 1, NFE2 - nuclear factor (erythroid-…
GO:0060255	regulation of macromolecule metabolic process	0.000577	0.109	1.45	12763	4364	111	55	[GFI1 - growth factor independent 1 transcription repressor, TRIM24 - tripartite motif containing 24, NKX2-3 - nk2 homeobox 3, ZNF710 - zinc finger protein 710, FST - follistatin, LCP2 - lymphocyte cytosolic protein 2 (sh2 domain containing leukocyte protein of 76kda), GCGR - glucagon receptor, ZNF581 - zinc finger protein 581, TRABD2B - trab domain containing 2b, MBNL1 - muscleblind-like splicin…
GO:0071310	cellular response to organic substance	0.000578	0.108	2.21	12763	1039	111	20	[DMTN - dematin actin binding protein, FGG - fibrinogen gamma chain, GFI1 - growth factor independent 1 transcription repressor, DDIT4 - dna-damage-inducible transcript 4, PITX3 - paired-like homeodomain 3, GATA6 - gata binding protein 6, GATA4 - gata binding protein 4, ACVRL1 - activin a receptor type ii-like 1, FOXF1 - forkhead box f1, CPB2 - carboxypeptidase b2 (plasma), RAMP2 - receptor (g pr…
GO:0009887	animal organ morphogenesis	0.000628	0.115	3.21	12763	394	111	11	[RARB - retinoic acid receptor, beta, PITX3 - paired-like homeodomain 3, HOXB1 - homeobox b1, RIPPLY2 - ripply transcriptional repressor 2, ALDH1A2 - aldehyde dehydrogenase 1 family, member a2, NKX2-3 - nk2 homeobox 3, LFNG - lfng o-fucosylpeptide 3-beta-n-acetylglucosaminyltransferase, BMPR2 - bone morphogenetic protein receptor, type ii (serine/threonine kinase), TBX4 - t-box 4, ONECUT2 - one c…
GO:0030510	regulation of BMP signaling pathway	0.000651	0.118	7.19	12763	80	111	5	[GATA6 - gata binding protein 6, GATA4 - gata binding protein 4, SFRP5 - secreted frizzled-related protein 5, ACVRL1 - activin a receptor type ii-like 1, BMPR2 - bone morphogenetic protein receptor, type ii (serine/threonine kinase)]
GO:0030099	myeloid cell differentiation	0.000704	0.126	5.61	12763	123	111	6	[IKZF1 - ikaros family zinc finger 1 (ikaros), NKX2-3 - nk2 homeobox 3, GATA1 - gata binding protein 1 (globin transcription factor 1), HHEX - hematopoietically expressed homeobox, ZFPM1 - zinc finger protein, fog family member 1, TAL1 - t-cell acute lymphocytic leukemia 1]
GO:0051891	positive regulation of cardioblast differentiation	0.000737	0.131	45.99	12763	5	111	2	[GATA6 - gata binding protein 6, GATA4 - gata binding protein 4]
GO:0060836	lymphatic endothelial cell differentiation	0.000737	0.129	45.99	12763	5	111	2	[ACVRL1 - activin a receptor type ii-like 1, BMPR2 - bone morphogenetic protein receptor, type ii (serine/threonine kinase)]
GO:2000112	regulation of cellular macromolecule biosynthetic process	0.000767	0.133	1.6	12763	2867	111	40	[GFI1 - growth factor independent 1 transcription repressor, PITX3 - paired-like homeodomain 3, TRIM24 - tripartite motif containing 24, HOXB1 - homeobox b1, NKX2-3 - nk2 homeobox 3, ACVRL1 - activin a receptor type ii-like 1, GFI1B - growth factor independent 1b transcription repressor, ZNF710 - zinc finger protein 710, RARB - retinoic acid receptor, beta, FST - follistatin, LYL1 - lymphoblastic…
GO:0009653	anatomical structure morphogenesis	0.00078	0.133	2.11	12763	1145	111	21	[MBNL1 - muscleblind-like splicing regulator 1, PITX3 - paired-like homeodomain 3, PKDCC - protein kinase domain containing, cytoplasmic, GATA6 - gata binding protein 6, SFRP5 - secreted frizzled-related protein 5, GATA4 - gata binding protein 4, HOXB1 - homeobox b1, NKX2-3 - nk2 homeobox 3, RIPPLY2 - ripply transcriptional repressor 2, ACVRL1 - activin a receptor type ii-like 1, ONECUT2 - one cu…
GO:0048565	digestive tract development	0.000785	0.133	9.58	12763	48	111	4	[RARB - retinoic acid receptor, beta, PKDCC - protein kinase domain containing, cytoplasmic, ALDH1A2 - aldehyde dehydrogenase 1 family, member a2, FOXF1 - forkhead box f1]
GO:0051093	negative regulation of developmental process	0.000809	0.135	2.53	12763	682	111	15	[DMTN - dematin actin binding protein, GFI1 - growth factor independent 1 transcription repressor, PITX3 - paired-like homeodomain 3, SFRP5 - secreted frizzled-related protein 5, ACVRL1 - activin a receptor type ii-like 1, RUNX1T1 - runt-related transcription factor 1; translocated to, 1 (cyclin d-related), CPB2 - carboxypeptidase b2 (plasma), RARB - retinoic acid receptor, beta, ADCY6 - adenylat…
GO:0034645	cellular macromolecule biosynthetic process	0.00081	0.134	1.77	12763	2019	111	31	[GFI1 - growth factor independent 1 transcription repressor, PITX3 - paired-like homeodomain 3, TRIM24 - tripartite motif containing 24, HOXB1 - homeobox b1, NKX2-3 - nk2 homeobox 3, GFI1B - growth factor independent 1b transcription repressor, ZNF710 - zinc finger protein 710, LYL1 - lymphoblastic leukemia derived sequence 1, TLX1 - t-cell leukemia homeobox 1, NFE2 - nuclear factor (erythroid-de…
GO:0031016	pancreas development	0.000874	0.143	15.68	12763	22	111	3	[ALDH1A2 - aldehyde dehydrogenase 1 family, member a2, HHEX - hematopoietically expressed homeobox, FOXF1 - forkhead box f1]
GO:0031323	regulation of cellular metabolic process	0.000946	0.153	1.42	12763	4444	111	55	[GFI1 - growth factor independent 1 transcription repressor, TRIM24 - tripartite motif containing 24, NKX2-3 - nk2 homeobox 3, ZNF710 - zinc finger protein 710, FST - follistatin, LCP2 - lymphocyte cytosolic protein 2 (sh2 domain containing leukocyte protein of 76kda), GCGR - glucagon receptor, ZNF581 - zinc finger protein 581, TRABD2B - trab domain containing 2b, MBNL1 - muscleblind-like splicin…
GO:0035107	appendage morphogenesis	0.000953	0.152	6.61	12763	87	111	5	[MBNL1 - muscleblind-like splicing regulator 1, RARB - retinoic acid receptor, beta, PKDCC - protein kinase domain containing, cytoplasmic, ALDH1A2 - aldehyde dehydrogenase 1 family, member a2, TBX4 - t-box 4]
GO:0035108	limb morphogenesis	0.000953	0.151	6.61	12763	87	111	5	[MBNL1 - muscleblind-like splicing regulator 1, RARB - retinoic acid receptor, beta, PKDCC - protein kinase domain containing, cytoplasmic, ALDH1A2 - aldehyde dehydrogenase 1 family, member a2, TBX4 - t-box 4]
GO:0045934	negative regulation of nucleobase-containing compound metabolic process	0.000995	0.156	2.12	12763	1085	111	20	[DDIT4 - dna-damage-inducible transcript 4, GFI1 - growth factor independent 1 transcription repressor, GATA6 - gata binding protein 6, HBZ - hemoglobin, zeta, PDZD3 - pdz domain containing 3, TRIM24 - tripartite motif containing 24, IKZF1 - ikaros family zinc finger 1 (ikaros), RIPPLY2 - ripply transcriptional repressor 2, ACVRL1 - activin a receptor type ii-like 1, FOXF1 - forkhead box f1, RUNX…
GO:0016331	morphogenesis of embryonic epithelium	0.000999	0.154	15	12763	23	111	3	[ALDH1A2 - aldehyde dehydrogenase 1 family, member a2, HHEX - hematopoietically expressed homeobox, PCDH8 - protocadherin 8]

## Sheet: GO_Group2
GO Term	Description	P-value	FDR q-value	Enrichment	N	B	n	b	Genes
GO:0042127	regulation of cell proliferation	4.04e-09	5.87e-05	1.78	12765	1221	600	102	[DNAJB2 - dnaj (hsp40) homolog, subfamily b, member 2, PAX2 - paired box 2, BIRC5 - baculoviral iap repeat containing 5, BIRC2 - baculoviral iap repeat containing 2, CDH3 - cadherin 3, type 1, p-cadherin (placental), PRTN3 - proteinase 3, AKR1C2 - aldo-keto reductase family 1, member c2, CDC25B - cell division cycle 25b, SDC4 - syndecan 4, GCNT2 - glucosaminyl (n-acetyl) transferase 2, i-branchin…
GO:0010941	regulation of cell death	1.1e-08	8.03e-05	1.73	12765	1294	600	105	[PAX2 - paired box 2, BIRC5 - baculoviral iap repeat containing 5, BIRC2 - baculoviral iap repeat containing 2, DDIT3 - dna-damage-inducible transcript 3, GSN - gelsolin, GADD45A - growth arrest and dna-damage-inducible, alpha, ARHGAP10 - rho gtpase activating protein 10, TBK1 - tank-binding kinase 1, FOXO3 - forkhead box o3, TRAF4 - tnf receptor-associated factor 4, CYCS - cytochrome c, somatic,…
GO:0042221	response to chemical	1.21e-08	5.86e-05	1.55	12765	2021	600	147	[DNAJB2 - dnaj (hsp40) homolog, subfamily b, member 2, PAX2 - paired box 2, BIRC2 - baculoviral iap repeat containing 2, DDOST - dolichyl-diphosphooligosaccharide--protein glycosyltransferase subunit (non-catalytic), GSR - glutathione reductase, DDIT3 - dna-damage-inducible transcript 3, CDH3 - cadherin 3, type 1, p-cadherin (placental), SCFD1 - sec1 family domain containing 1, GSN - gelsolin, AK…
GO:0006950	response to stress	1.23e-08	4.47e-05	1.53	12765	2093	600	151	[DST - dystonin, DNAJB2 - dnaj (hsp40) homolog, subfamily b, member 2, RFC5 - replication factor c (activator 1) 5, 36.5kda, GFPT1 - glutamine--fructose-6-phosphate transaminase 1, PAX2 - paired box 2, BIRC2 - baculoviral iap repeat containing 2, GSR - glutathione reductase, RFWD3 - ring finger and wd repeat domain 3, DDIT3 - dna-damage-inducible transcript 3, PDIA4 - protein disulfide isomerase …
GO:0048518	positive regulation of biological process	1.74e-08	5.07e-05	1.32	12765	4257	600	264	[RFC5 - replication factor c (activator 1) 5, 36.5kda, ITLN1 - intelectin 1 (galactofuranose binding), TMEM101 - transmembrane protein 101, IER2 - immediate early response 2, GCNT2 - glucosaminyl (n-acetyl) transferase 2, i-branching enzyme (i blood group), DERL1 - derlin 1, TBK1 - tank-binding kinase 1, TRAF4 - tnf receptor-associated factor 4, RELB - v-rel avian reticuloendotheliosis viral onco…
GO:2000026	regulation of multicellular organismal development	2.99e-08	7.25e-05	1.64	12765	1505	600	116	[PAX2 - paired box 2, DDIT3 - dna-damage-inducible transcript 3, CDH3 - cadherin 3, type 1, p-cadherin (placental), ENC1 - ectodermal-neural cortex 1 (with btb domain), GCNT2 - glucosaminyl (n-acetyl) transferase 2, i-branching enzyme (i blood group), DCN - decorin, SOSTDC1 - sclerostin domain containing 1, NDFIP1 - nedd4 family interacting protein 1, FOXO3 - forkhead box o3, ERRFI1 - erbb recept…
GO:0031324	negative regulation of cellular metabolic process	4.54e-08	9.43e-05	1.54	12765	1901	600	138	[VPS72 - vacuolar protein sorting 72 homolog (s. cerevisiae), PAX2 - paired box 2, BIRC5 - baculoviral iap repeat containing 5, BIRC2 - baculoviral iap repeat containing 2, GCFC2 - gc-rich sequence dna-binding factor 2, DDIT3 - dna-damage-inducible transcript 3, SCFD1 - sec1 family domain containing 1, GADD45A - growth arrest and dna-damage-inducible, alpha, ENC1 - ectodermal-neural cortex 1 (wit…
GO:0045944	positive regulation of transcription by RNA polymerase II	6.05e-08	0.00011	1.84	12765	926	600	80	[PAX2 - paired box 2, SBNO2 - strawberry notch homolog 2 (drosophila), DDIT3 - dna-damage-inducible transcript 3, ADRB2 - adrenoceptor beta 2, surface, NME2 - nme/nm23 nucleoside diphosphate kinase 2, IER2 - immediate early response 2, RBMX - rna binding motif protein, x-linked, DCN - decorin, TBK1 - tank-binding kinase 1, ATF3 - activating transcription factor 3, XBP1 - x-box binding protein 1, …
GO:0010033	response to organic substance	7.07e-08	0.000114	1.59	12765	1650	600	123	[DNAJB2 - dnaj (hsp40) homolog, subfamily b, member 2, PAX2 - paired box 2, BIRC2 - baculoviral iap repeat containing 2, DDOST - dolichyl-diphosphooligosaccharide--protein glycosyltransferase subunit (non-catalytic), DDIT3 - dna-damage-inducible transcript 3, GSN - gelsolin, AKR1C2 - aldo-keto reductase family 1, member c2, IER2 - immediate early response 2, RBMX - rna binding motif protein, x-li…
GO:0051093	negative regulation of developmental process	7.64e-08	0.000111	2	12765	682	600	64	[TIMP1 - timp metallopeptidase inhibitor 1, PAX2 - paired box 2, DDIT3 - dna-damage-inducible transcript 3, CDH3 - cadherin 3, type 1, p-cadherin (placental), ADRB2 - adrenoceptor beta 2, surface, SEMA4A - sema domain, immunoglobulin domain (ig), transmembrane domain (tm) and short cytoplasmic domain, (semaphorin) 4a, PLK2 - polo-like kinase 2, FRZB - frizzled-related protein, TLL2 - tolloid-like…
GO:0042981	regulation of apoptotic process	1.13e-07	0.00015	1.71	12765	1185	600	95	[TIMP1 - timp metallopeptidase inhibitor 1, BCL2L14 - bcl2-like 14 (apoptosis facilitator), BIRC5 - baculoviral iap repeat containing 5, PAX2 - paired box 2, ACAA2 - acetyl-coa acyltransferase 2, BIRC2 - baculoviral iap repeat containing 2, DDIT3 - dna-damage-inducible transcript 3, GSN - gelsolin, GADD45A - growth arrest and dna-damage-inducible, alpha, NME2 - nme/nm23 nucleoside diphosphate kin…
GO:0017144	drug metabolic process	1.25e-07	0.000152	2.31	12765	414	600	45	[UQCRC2 - ubiquinol-cytochrome c reductase core protein ii, TCN2 - transcobalamin ii, MCCC1 - methylcrotonoyl-coa carboxylase 1 (alpha), TPI1 - triosephosphate isomerase 1, HSD17B4 - hydroxysteroid (17-beta) dehydrogenase 4, PGM1 - phosphoglucomutase 1, SHMT1 - serine hydroxymethyltransferase 1 (soluble), GPX3 - glutathione peroxidase 3 (plasma), AKR1C2 - aldo-keto reductase family 1, member c2, …
GO:0002009	morphogenesis of an epithelium	1.56e-07	0.000175	2.72	12765	258	600	33	[HOXA11 - homeobox a11, OSR1 - odd-skipped related 1 (drosophila), PAX2 - paired box 2, FZD5 - frizzled family receptor 5, WNT10A - wingless-type mmtv integration site family, member 10a, RARG - retinoic acid receptor, gamma, RHOB - ras homolog family member b, RIPK4 - receptor-interacting serine-threonine kinase 4, FRZB - frizzled-related protein, SOSTDC1 - sclerostin domain containing 1, MYCN -…
GO:0043067	regulation of programmed cell death	1.89e-07	0.000197	1.69	12765	1198	600	95	[TIMP1 - timp metallopeptidase inhibitor 1, BCL2L14 - bcl2-like 14 (apoptosis facilitator), BIRC5 - baculoviral iap repeat containing 5, PAX2 - paired box 2, ACAA2 - acetyl-coa acyltransferase 2, BIRC2 - baculoviral iap repeat containing 2, DDIT3 - dna-damage-inducible transcript 3, GSN - gelsolin, GADD45A - growth arrest and dna-damage-inducible, alpha, NME2 - nme/nm23 nucleoside diphosphate kin…
GO:0051239	regulation of multicellular organismal process	2.93e-07	0.000284	1.46	12765	2215	600	152	[PAX2 - paired box 2, BIRC2 - baculoviral iap repeat containing 2, DDIT3 - dna-damage-inducible transcript 3, CDH3 - cadherin 3, type 1, p-cadherin (placental), ENC1 - ectodermal-neural cortex 1 (with btb domain), APOC1 - apolipoprotein c-i, GCNT2 - glucosaminyl (n-acetyl) transferase 2, i-branching enzyme (i blood group), SOSTDC1 - sclerostin domain containing 1, DCN - decorin, NDFIP1 - nedd4 fa…
GO:0009888	tissue development	2.94e-07	0.000267	2.18	12765	469	600	48	[EMP1 - epithelial membrane protein 1, OSR1 - odd-skipped related 1 (drosophila), PAX2 - paired box 2, SBNO2 - strawberry notch homolog 2 (drosophila), GSN - gelsolin, SDC4 - syndecan 4, RARG - retinoic acid receptor, gamma, COL1A1 - collagen, type i, alpha 1, FRZB - frizzled-related protein, DCN - decorin, ETS2 - v-ets avian erythroblastosis virus e26 oncogene homolog 2, XBP1 - x-box binding pro…
GO:0051241	negative regulation of multicellular organismal process	4.05e-07	0.000346	1.83	12765	824	600	71	[KREMEN2 - kringle containing transmembrane protein 2, TIMP1 - timp metallopeptidase inhibitor 1, PAX2 - paired box 2, DDIT3 - dna-damage-inducible transcript 3, ATP1A1 - atpase, na+/k+ transporting, alpha 1 polypeptide, CDH3 - cadherin 3, type 1, p-cadherin (placental), ADRB2 - adrenoceptor beta 2, surface, APOC1 - apolipoprotein c-i, SEMA4A - sema domain, immunoglobulin domain (ig), transmembra…
GO:0048729	tissue morphogenesis	4.36e-07	0.000352	2.44	12765	322	600	37	[HOXA11 - homeobox a11, OSR1 - odd-skipped related 1 (drosophila), PAX2 - paired box 2, FZD5 - frizzled family receptor 5, WNT10A - wingless-type mmtv integration site family, member 10a, ISL1 - isl lim homeobox 1, MYH6 - myosin, heavy chain 6, cardiac muscle, alpha, RARG - retinoic acid receptor, gamma, RHOB - ras homolog family member b, RIPK4 - receptor-interacting serine-threonine kinase 4, F…
GO:0006986	response to unfolded protein	5.51e-07	0.000422	5.8	12765	44	600	12	[DNAJB4 - dnaj (hsp40) homolog, subfamily b, member 4, DNAJB2 - dnaj (hsp40) homolog, subfamily b, member 2, THBS1 - thrombospondin 1, SERPINH1 - serpin peptidase inhibitor, clade h (heat shock protein 47), member 1, (collagen binding protein 1), MANF - mesencephalic astrocyte-derived neurotrophic factor, DNAJB5 - dnaj (hsp40) homolog, subfamily b, member 5, DDIT3 - dna-damage-inducible transcrip…
GO:0050793	regulation of developmental process	5.77e-07	0.000419	1.49	12765	1947	600	136	[PAX2 - paired box 2, BIRC2 - baculoviral iap repeat containing 2, DDIT3 - dna-damage-inducible transcript 3, CDH3 - cadherin 3, type 1, p-cadherin (placental), ENC1 - ectodermal-neural cortex 1 (with btb domain), GCNT2 - glucosaminyl (n-acetyl) transferase 2, i-branching enzyme (i blood group), TBCCD1 - tbcc domain containing 1, DCN - decorin, SOSTDC1 - sclerostin domain containing 1, NDFIP1 - n…
GO:0044283	small molecule biosynthetic process	6.41e-07	0.000444	2.31	12765	368	600	40	[GLUD1 - glutamate dehydrogenase 1, ACAA2 - acetyl-coa acyltransferase 2, TPI1 - triosephosphate isomerase 1, HSD17B4 - hydroxysteroid (17-beta) dehydrogenase 4, PGM1 - phosphoglucomutase 1, SHMT1 - serine hydroxymethyltransferase 1 (soluble), MDH1 - malate dehydrogenase 1, nad (soluble), TKT - transketolase, EBP - emopamil binding protein (sterol isomerase), GOT1 - glutamic-oxaloacetic transamin…
GO:0048523	negative regulation of cellular process	6.59e-07	0.000435	1.33	12765	3442	600	215	[DNAJB2 - dnaj (hsp40) homolog, subfamily b, member 2, SPDL1 - spindle apparatus coiled-coil protein 1, GCNT2 - glucosaminyl (n-acetyl) transferase 2, i-branching enzyme (i blood group), RELB - v-rel avian reticuloendotheliosis viral oncogene homolog b, EPHA2 - eph receptor a2, APCDD1 - adenomatosis polyposis coli down-regulated 1, EIF4A2 - eukaryotic translation initiation factor 4a2, BGN - bigl…
GO:0001501	skeletal system development	9.51e-07	0.000601	3.25	12765	144	600	22	[HOXA11 - homeobox a11, OSR1 - odd-skipped related 1 (drosophila), IGF2 - insulin-like growth factor 2 (somatomedin a), SOX11 - sry (sex determining region y)-box 11, SOX4 - sry (sex determining region y)-box 4, MMP9 - matrix metallopeptidase 9 (gelatinase b, 92kda gelatinase, 92kda type iv collagenase), EBP - emopamil binding protein (sterol isomerase), WNT5A - wingless-type mmtv integration sit…
GO:0051246	regulation of protein metabolic process	1e-06	0.000607	1.45	12765	2112	600	144	[DNAJB2 - dnaj (hsp40) homolog, subfamily b, member 2, BIRC5 - baculoviral iap repeat containing 5, PAX2 - paired box 2, DDX25 - dead (asp-glu-ala-asp) box helicase 25, BIRC2 - baculoviral iap repeat containing 2, ITLN1 - intelectin 1 (galactofuranose binding), GSN - gelsolin, GADD45A - growth arrest and dna-damage-inducible, alpha, ENC1 - ectodermal-neural cortex 1 (with btb domain), HEXIM1 - he…
GO:0009954	proximal/distal pattern formation	1.09e-06	0.000637	7.66	12765	25	600	9	[HOXD10 - homeobox d10, HOXD9 - homeobox d9, HOXA11 - homeobox a11, HOXC11 - homeobox c11, HOXA9 - homeobox a9, SP8 - sp8 transcription factor, HOXA10 - homeobox a10, HOXC10 - homeobox c10, CTNNB1 - catenin (cadherin-associated protein), beta 1, 88kda]
GO:0030856	regulation of epithelial cell differentiation	1.37e-06	0.000764	3.55	12765	114	600	19	[ERRFI1 - erbb receptor feedback inhibitor 1, ARNTL - aryl hydrocarbon receptor nuclear translocator-like, OSR1 - odd-skipped related 1 (drosophila), PAX2 - paired box 2, ZFP36 - zfp36 ring finger protein, GATA3 - gata binding protein 3, SRSF6 - serine/arginine-rich splicing factor 6, NME2 - nme/nm23 nucleoside diphosphate kinase 2, MAFF - v-maf avian musculoaponeurotic fibrosarcoma oncogene homo…
GO:0019221	cytokine-mediated signaling pathway	1.41e-06	0.00076	2.12	12765	451	600	45	[TIMP1 - timp metallopeptidase inhibitor 1, IL17RE - interleukin 17 receptor e, BIRC5 - baculoviral iap repeat containing 5, CXCR4 - chemokine (c-x-c motif) receptor 4, MYD88 - myeloid differentiation primary response 88, BIRC2 - baculoviral iap repeat containing 2, IL1R2 - interleukin 1 receptor, type ii, RHOU - ras homolog family member u, TRIM62 - tripartite motif containing 62, PRTN3 - protei…
GO:0009892	negative regulation of metabolic process	1.53e-06	0.000793	1.44	12765	2109	600	143	[VPS72 - vacuolar protein sorting 72 homolog (s. cerevisiae), PAX2 - paired box 2, BIRC5 - baculoviral iap repeat containing 5, BIRC2 - baculoviral iap repeat containing 2, GCFC2 - gc-rich sequence dna-binding factor 2, DDIT3 - dna-damage-inducible transcript 3, SCFD1 - sec1 family domain containing 1, GADD45A - growth arrest and dna-damage-inducible, alpha, ENC1 - ectodermal-neural cortex 1 (wit…
GO:0048522	positive regulation of cellular process	1.99e-06	0.000998	1.29	12765	3847	600	233	[RFC5 - replication factor c (activator 1) 5, 36.5kda, ITLN1 - intelectin 1 (galactofuranose binding), TMEM101 - transmembrane protein 101, IER2 - immediate early response 2, GCNT2 - glucosaminyl (n-acetyl) transferase 2, i-branching enzyme (i blood group), DERL1 - derlin 1, TBK1 - tank-binding kinase 1, TRAF4 - tnf receptor-associated factor 4, RELB - v-rel avian reticuloendotheliosis viral onco…
GO:0060548	negative regulation of cell death	2.32e-06	0.00112	1.8	12765	767	600	65	[TIMP1 - timp metallopeptidase inhibitor 1, CACYBP - calcyclin binding protein, BIRC5 - baculoviral iap repeat containing 5, PAX2 - paired box 2, ACAA2 - acetyl-coa acyltransferase 2, BIRC2 - baculoviral iap repeat containing 2, NME2 - nme/nm23 nucleoside diphosphate kinase 2, HIGD2A - hig1 hypoxia inducible domain family, member 2a, CTH - cystathionase (cystathionine gamma-lyase), ARHGAP10 - rho…
GO:1901342	regulation of vasculature development	2.41e-06	0.00113	2.59	12765	238	600	29	[ISL1 - isl lim homeobox 1, RHOB - ras homolog family member b, SEMA4A - sema domain, immunoglobulin domain (ig), transmembrane domain (tm) and short cytoplasmic domain, (semaphorin) 4a, CTH - cystathionase (cystathionine gamma-lyase), TWIST1 - twist basic helix-loop-helix transcription factor 1, PLK2 - polo-like kinase 2, JAK1 - janus kinase 1, DCN - decorin, ETS1 - v-ets avian erythroblastosis …
GO:0035966	response to topologically incorrect protein	2.45e-06	0.00111	5.11	12765	50	600	12	[DNAJB4 - dnaj (hsp40) homolog, subfamily b, member 4, DNAJB2 - dnaj (hsp40) homolog, subfamily b, member 2, THBS1 - thrombospondin 1, SERPINH1 - serpin peptidase inhibitor, clade h (heat shock protein 47), member 1, (collagen binding protein 1), MANF - mesencephalic astrocyte-derived neurotrophic factor, DNAJB5 - dnaj (hsp40) homolog, subfamily b, member 5, DDIT3 - dna-damage-inducible transcrip…
GO:0007389	pattern specification process	2.62e-06	0.00115	2.33	12765	319	600	35	[HOXA11 - homeobox a11, OSR1 - odd-skipped related 1 (drosophila), PAX2 - paired box 2, FZD5 - frizzled family receptor 5, ISL1 - isl lim homeobox 1, HOXC4 - homeobox c4, RARG - retinoic acid receptor, gamma, DNAI2 - dynein, axonemal, intermediate chain 2, SOSTDC1 - sclerostin domain containing 1, CDX1 - caudal type homeobox 1, HOXA9 - homeobox a9, AXIN2 - axin 2, HOXA10 - homeobox a10, CTNNB1 - …
GO:0051172	negative regulation of nitrogen compound metabolic process	2.75e-06	0.00118	1.48	12765	1784	600	124	[VPS72 - vacuolar protein sorting 72 homolog (s. cerevisiae), BIRC5 - baculoviral iap repeat containing 5, PAX2 - paired box 2, BIRC2 - baculoviral iap repeat containing 2, GCFC2 - gc-rich sequence dna-binding factor 2, DDIT3 - dna-damage-inducible transcript 3, GADD45A - growth arrest and dna-damage-inducible, alpha, HEXIM1 - hexamethylene bis-acetamide inducible 1, APOC1 - apolipoprotein c-i, E…
GO:0008284	positive regulation of cell proliferation	3.65e-06	0.00152	1.85	12765	666	600	58	[TIMP1 - timp metallopeptidase inhibitor 1, BIRC5 - baculoviral iap repeat containing 5, PAX2 - paired box 2, CAPNS1 - calpain, small subunit 1, CDH3 - cadherin 3, type 1, p-cadherin (placental), PRTN3 - proteinase 3, AKR1C2 - aldo-keto reductase family 1, member c2, CDC25B - cell division cycle 25b, NME2 - nme/nm23 nucleoside diphosphate kinase 2, GCNT2 - glucosaminyl (n-acetyl) transferase 2, i…
GO:0050790	regulation of catalytic activity	3.76e-06	0.00152	1.47	12765	1795	600	124	[DNAJB2 - dnaj (hsp40) homolog, subfamily b, member 2, RFC5 - replication factor c (activator 1) 5, 36.5kda, PAX2 - paired box 2, BIRC5 - baculoviral iap repeat containing 5, BIRC2 - baculoviral iap repeat containing 2, PNLIP - pancreatic lipase, CDH3 - cadherin 3, type 1, p-cadherin (placental), GSN - gelsolin, PRTN3 - proteinase 3, GADD45A - growth arrest and dna-damage-inducible, alpha, HEXIM1…
GO:0045765	regulation of angiogenesis	3.93e-06	0.00154	2.63	12765	218	600	27	[ISL1 - isl lim homeobox 1, RHOB - ras homolog family member b, SEMA4A - sema domain, immunoglobulin domain (ig), transmembrane domain (tm) and short cytoplasmic domain, (semaphorin) 4a, TWIST1 - twist basic helix-loop-helix transcription factor 1, PLK2 - polo-like kinase 2, JAK1 - janus kinase 1, DCN - decorin, ETS1 - v-ets avian erythroblastosis virus e26 oncogene homolog 1, XBP1 - x-box bindin…
GO:0050896	response to stimulus	3.93e-06	0.0015	1.29	12765	3582	600	218	[DST - dystonin, DNAJB2 - dnaj (hsp40) homolog, subfamily b, member 2, GFPT1 - glutamine--fructose-6-phosphate transaminase 1, RFC5 - replication factor c (activator 1) 5, 36.5kda, ITLN1 - intelectin 1 (galactofuranose binding), PDIA4 - protein disulfide isomerase family a, member 4, IER2 - immediate early response 2, TBK1 - tank-binding kinase 1, DERL1 - derlin 1, RELB - v-rel avian reticuloendo…
GO:0032268	regulation of cellular protein metabolic process	3.96e-06	0.00148	1.44	12765	1979	600	134	[DNAJB2 - dnaj (hsp40) homolog, subfamily b, member 2, BIRC5 - baculoviral iap repeat containing 5, PAX2 - paired box 2, DDX25 - dead (asp-glu-ala-asp) box helicase 25, BIRC2 - baculoviral iap repeat containing 2, ITLN1 - intelectin 1 (galactofuranose binding), GSN - gelsolin, GADD45A - growth arrest and dna-damage-inducible, alpha, ENC1 - ectodermal-neural cortex 1 (with btb domain), HEXIM1 - he…
GO:0048519	negative regulation of biological process	4.09e-06	0.00149	1.28	12765	3782	600	228	[DNAJB2 - dnaj (hsp40) homolog, subfamily b, member 2, SPDL1 - spindle apparatus coiled-coil protein 1, GCNT2 - glucosaminyl (n-acetyl) transferase 2, i-branching enzyme (i blood group), TBK1 - tank-binding kinase 1, RELB - v-rel avian reticuloendotheliosis viral oncogene homolog b, EPHA2 - eph receptor a2, APCDD1 - adenomatosis polyposis coli down-regulated 1, EIF4A2 - eukaryotic translation ini…
GO:0050678	regulation of epithelial cell proliferation	4.26e-06	0.00151	2.47	12765	258	600	30	[PAX2 - paired box 2, OSR1 - odd-skipped related 1 (drosophila), CDH3 - cadherin 3, type 1, p-cadherin (placental), ISL1 - isl lim homeobox 1, NME2 - nme/nm23 nucleoside diphosphate kinase 2, TWIST1 - twist basic helix-loop-helix transcription factor 1, DEAF1 - deaf1 transcription factor, MYC - v-myc avian myelocytomatosis viral oncogene homolog, XBP1 - x-box binding protein 1, PPARG - peroxisome…
GO:0051173	positive regulation of nitrogen compound metabolic process	4.41e-06	0.00153	1.39	12765	2354	600	154	[RFC5 - replication factor c (activator 1) 5, 36.5kda, PAX2 - paired box 2, BIRC2 - baculoviral iap repeat containing 2, ITLN1 - intelectin 1 (galactofuranose binding), DDIT3 - dna-damage-inducible transcript 3, GSN - gelsolin, GADD45A - growth arrest and dna-damage-inducible, alpha, IER2 - immediate early response 2, CDC25B - cell division cycle 25b, RBMX - rna binding motif protein, x-linked, S…
GO:0035239	tube morphogenesis	4.81e-06	0.00163	2.73	12765	195	600	25	[HOXA11 - homeobox a11, PAX2 - paired box 2, OSR1 - odd-skipped related 1 (drosophila), RHOB - ras homolog family member b, MYCN - v-myc avian myelocytomatosis viral oncogene neuroblastoma derived homolog, MYC - v-myc avian myelocytomatosis viral oncogene homolog, CTNNB1 - catenin (cadherin-associated protein), beta 1, 88kda, EPHA2 - eph receptor a2, FOXC2 - forkhead box c2 (mfh-1, mesenchyme for…
GO:0043122	regulation of I-kappaB kinase/NF-kappaB signaling	5e-06	0.00165	2.79	12765	183	600	24	[ZC3H12A - zinc finger ccch-type containing 12a, MAP3K14 - mitogen-activated protein kinase kinase kinase 14, MUL1 - mitochondrial e3 ubiquitin protein ligase 1, MYD88 - myeloid differentiation primary response 88, BIRC2 - baculoviral iap repeat containing 2, NEK6 - nima-related kinase 6, NFKBIA - nuclear factor of kappa light polypeptide gene enhancer in b-cells inhibitor, alpha, TRIM62 - tripar…
GO:0043066	negative regulation of apoptotic process	5.08e-06	0.00164	1.82	12765	689	600	59	[TIMP1 - timp metallopeptidase inhibitor 1, PAX2 - paired box 2, BIRC5 - baculoviral iap repeat containing 5, ACAA2 - acetyl-coa acyltransferase 2, BIRC2 - baculoviral iap repeat containing 2, HIGD2A - hig1 hypoxia inducible domain family, member 2a, NME2 - nme/nm23 nucleoside diphosphate kinase 2, CTH - cystathionase (cystathionine gamma-lyase), ARHGAP10 - rho gtpase activating protein 10, PLK2 …
GO:0051240	positive regulation of multicellular organismal process	5.51e-06	0.00174	1.59	12765	1206	600	90	[PAX2 - paired box 2, DDIT3 - dna-damage-inducible transcript 3, ATP1A1 - atpase, na+/k+ transporting, alpha 1 polypeptide, ADRB2 - adrenoceptor beta 2, surface, ENC1 - ectodermal-neural cortex 1 (with btb domain), NME2 - nme/nm23 nucleoside diphosphate kinase 2, CTH - cystathionase (cystathionine gamma-lyase), GCNT2 - glucosaminyl (n-acetyl) transferase 2, i-branching enzyme (i blood group), TBK…
GO:0003002	regionalization	5.95e-06	0.00184	2.63	12765	210	600	26	[HOXA11 - homeobox a11, PAX2 - paired box 2, OSR1 - odd-skipped related 1 (drosophila), ISL1 - isl lim homeobox 1, HOXC4 - homeobox c4, RARG - retinoic acid receptor, gamma, HOXA9 - homeobox a9, AXIN2 - axin 2, HOXA10 - homeobox a10, CTNNB1 - catenin (cadherin-associated protein), beta 1, 88kda, FOXD1 - forkhead box d1, DMRTA2 - dmrt-like family a2, FOXC2 - forkhead box c2 (mfh-1, mesenchyme fork…
GO:0070887	cellular response to chemical stimulus	5.98e-06	0.00181	1.57	12765	1243	600	92	[CACYBP - calcyclin binding protein, SBNO2 - strawberry notch homolog 2 (drosophila), PAX2 - paired box 2, ACAA2 - acetyl-coa acyltransferase 2, GSR - glutathione reductase, ATP1A1 - atpase, na+/k+ transporting, alpha 1 polypeptide, GSN - gelsolin, ADRB2 - adrenoceptor beta 2, surface, AKR1C2 - aldo-keto reductase family 1, member c2, GOT1 - glutamic-oxaloacetic transaminase 1, soluble, RBMX - rn…
GO:0010604	positive regulation of macromolecule metabolic process	6.15e-06	0.00182	1.38	12765	2424	600	157	[RFC5 - replication factor c (activator 1) 5, 36.5kda, PAX2 - paired box 2, BIRC2 - baculoviral iap repeat containing 2, ITLN1 - intelectin 1 (galactofuranose binding), DDIT3 - dna-damage-inducible transcript 3, CDH3 - cadherin 3, type 1, p-cadherin (placental), GSN - gelsolin, GADD45A - growth arrest and dna-damage-inducible, alpha, IER2 - immediate early response 2, CDC25B - cell division cycle…
GO:0032502	developmental process	6.16e-06	0.00179	1.27	12765	3822	600	229	[EMP1 - epithelial membrane protein 1, ACSBG2 - acyl-coa synthetase bubblegum family member 2, HSD17B4 - hydroxysteroid (17-beta) dehydrogenase 4, DDX25 - dead (asp-glu-ala-asp) box helicase 25, IER2 - immediate early response 2, GCNT2 - glucosaminyl (n-acetyl) transferase 2, i-branching enzyme (i blood group), TRAF4 - tnf receptor-associated factor 4, RELB - v-rel avian reticuloendotheliosis vir…
GO:0046364	monosaccharide biosynthetic process	6.7e-06	0.00191	5.09	12765	46	600	11	[SLC25A1 - solute carrier family 25 (mitochondrial carrier; citrate transporter), member 1, CHST15 - carbohydrate (n-acetylgalactosamine 4-sulfate 6-o) sulfotransferase 15, GOT2 - glutamic-oxaloacetic transaminase 2, mitochondrial, PCK2 - phosphoenolpyruvate carboxykinase 2 (mitochondrial), TPI1 - triosephosphate isomerase 1, PGM1 - phosphoglucomutase 1, MDH1 - malate dehydrogenase 1, nad (solubl…
GO:0045682	regulation of epidermis development	6.9e-06	0.00193	4.32	12765	64	600	13	[ERRFI1 - erbb receptor feedback inhibitor 1, ZFP36 - zfp36 ring finger protein, CDH3 - cadherin 3, type 1, p-cadherin (placental), SRSF6 - serine/arginine-rich splicing factor 6, NME2 - nme/nm23 nucleoside diphosphate kinase 2, MAFF - v-maf avian musculoaponeurotic fibrosarcoma oncogene homolog f, WNT5A - wingless-type mmtv integration site family, member 5a, CYP27B1 - cytochrome p450, family 27…
GO:0009653	anatomical structure morphogenesis	7.16e-06	0.00196	1.6	12765	1145	600	86	[SBNO2 - strawberry notch homolog 2 (drosophila), PAX2 - paired box 2, SCFD1 - sec1 family domain containing 1, SEMA4A - sema domain, immunoglobulin domain (ig), transmembrane domain (tm) and short cytoplasmic domain, (semaphorin) 4a, FRZB - frizzled-related protein, DKK3 - dickkopf wnt signaling pathway inhibitor 3, DCN - decorin, SOSTDC1 - sclerostin domain containing 1, FOXO3 - forkhead box o3…
GO:0060272	embryonic skeletal joint morphogenesis	7.62e-06	0.00205	10.64	12765	12	600	6	[HOXA11 - homeobox a11, OSR1 - odd-skipped related 1 (drosophila), HOXC11 - homeobox c11, NOG - noggin, BMP4 - bone morphogenetic protein 4, CTNNB1 - catenin (cadherin-associated protein), beta 1, 88kda]
GO:0006457	protein folding	7.99e-06	0.00211	2.72	12765	188	600	24	[PPIC - peptidylprolyl isomerase c (cyclophilin c), SEP15 - 15 kda selenoprotein, DNAJB2 - dnaj (hsp40) homolog, subfamily b, member 2, PPIB - peptidylprolyl isomerase b (cyclophilin b), PPIF - peptidylprolyl isomerase f, FKBP4 - fk506 binding protein 4, 59kda, PDIA4 - protein disulfide isomerase family a, member 4, HSPD1 - heat shock 60kda protein 1 (chaperonin), HSPBP1 - hspa (heat shock 70kda)…
GO:0043069	negative regulation of programmed cell death	8.29e-06	0.00215	1.79	12765	700	600	59	[TIMP1 - timp metallopeptidase inhibitor 1, BIRC5 - baculoviral iap repeat containing 5, PAX2 - paired box 2, ACAA2 - acetyl-coa acyltransferase 2, BIRC2 - baculoviral iap repeat containing 2, HIGD2A - hig1 hypoxia inducible domain family, member 2a, NME2 - nme/nm23 nucleoside diphosphate kinase 2, CTH - cystathionase (cystathionine gamma-lyase), ARHGAP10 - rho gtpase activating protein 10, PLK2 …
GO:0006357	regulation of transcription by RNA polymerase II	8.39e-06	0.00214	1.49	12765	1589	600	111	[VPS72 - vacuolar protein sorting 72 homolog (s. cerevisiae), PAX2 - paired box 2, GCFC2 - gc-rich sequence dna-binding factor 2, DDIT3 - dna-damage-inducible transcript 3, HEXIM1 - hexamethylene bis-acetamide inducible 1, IER2 - immediate early response 2, RBMX - rna binding motif protein, x-linked, SOSTDC1 - sclerostin domain containing 1, DCN - decorin, TBK1 - tank-binding kinase 1, FOXO3 - fo…
GO:0034097	response to cytokine	8.41e-06	0.00211	2.09	12765	408	600	40	[TIMP1 - timp metallopeptidase inhibitor 1, CACYBP - calcyclin binding protein, SBNO2 - strawberry notch homolog 2 (drosophila), CXCR4 - chemokine (c-x-c motif) receptor 4, MYD88 - myeloid differentiation primary response 88, DDOST - dolichyl-diphosphooligosaccharide--protein glycosyltransferase subunit (non-catalytic), SHMT1 - serine hydroxymethyltransferase 1 (soluble), GSN - gelsolin, JUND - j…
GO:0031327	negative regulation of cellular biosynthetic process	8.57e-06	0.00211	1.6	12765	1116	600	84	[VPS72 - vacuolar protein sorting 72 homolog (s. cerevisiae), PAX2 - paired box 2, BIRC5 - baculoviral iap repeat containing 5, SBNO2 - strawberry notch homolog 2 (drosophila), GCFC2 - gc-rich sequence dna-binding factor 2, DDIT3 - dna-damage-inducible transcript 3, ATP1A1 - atpase, na+/k+ transporting, alpha 1 polypeptide, APOC1 - apolipoprotein c-i, ENC1 - ectodermal-neural cortex 1 (with btb d…
GO:0009890	negative regulation of biosynthetic process	8.82e-06	0.00214	1.59	12765	1134	600	85	[VPS72 - vacuolar protein sorting 72 homolog (s. cerevisiae), PAX2 - paired box 2, BIRC5 - baculoviral iap repeat containing 5, SBNO2 - strawberry notch homolog 2 (drosophila), GCFC2 - gc-rich sequence dna-binding factor 2, DDIT3 - dna-damage-inducible transcript 3, ATP1A1 - atpase, na+/k+ transporting, alpha 1 polypeptide, APOC1 - apolipoprotein c-i, ENC1 - ectodermal-neural cortex 1 (with btb d…
GO:0080090	regulation of primary metabolic process	9.15e-06	0.00218	1.24	12765	4345	600	254	[DNAJB2 - dnaj (hsp40) homolog, subfamily b, member 2, RFC5 - replication factor c (activator 1) 5, 36.5kda, DDX25 - dead (asp-glu-ala-asp) box helicase 25, ITLN1 - intelectin 1 (galactofuranose binding), IER2 - immediate early response 2, GCNT2 - glucosaminyl (n-acetyl) transferase 2, i-branching enzyme (i blood group), DERL1 - derlin 1, TBK1 - tank-binding kinase 1, TRAF4 - tnf receptor-associa…
GO:0031325	positive regulation of cellular metabolic process	9.66e-06	0.00226	1.37	12765	2443	600	157	[RFC5 - replication factor c (activator 1) 5, 36.5kda, PAX2 - paired box 2, BIRC2 - baculoviral iap repeat containing 2, ITLN1 - intelectin 1 (galactofuranose binding), DDIT3 - dna-damage-inducible transcript 3, CDH3 - cadherin 3, type 1, p-cadherin (placental), GSN - gelsolin, GADD45A - growth arrest and dna-damage-inducible, alpha, APOC1 - apolipoprotein c-i, IER2 - immediate early response 2, …
GO:0065009	regulation of molecular function	1.11e-05	0.00257	1.35	12765	2582	600	164	[DNAJB2 - dnaj (hsp40) homolog, subfamily b, member 2, RFC5 - replication factor c (activator 1) 5, 36.5kda, PAX2 - paired box 2, BIRC5 - baculoviral iap repeat containing 5, PNLIP - pancreatic lipase, BIRC2 - baculoviral iap repeat containing 2, DDIT3 - dna-damage-inducible transcript 3, GSN - gelsolin, CDH3 - cadherin 3, type 1, p-cadherin (placental), PRTN3 - proteinase 3, GADD45A - growth arr…
GO:0045893	positive regulation of transcription, DNA-templated	1.12e-05	0.00255	1.57	12765	1193	600	88	[PAX2 - paired box 2, SBNO2 - strawberry notch homolog 2 (drosophila), DDIT3 - dna-damage-inducible transcript 3, ADRB2 - adrenoceptor beta 2, surface, NME2 - nme/nm23 nucleoside diphosphate kinase 2, IER2 - immediate early response 2, RBMX - rna binding motif protein, x-linked, DCN - decorin, TBK1 - tank-binding kinase 1, XBP1 - x-box binding protein 1, ATF3 - activating transcription factor 3, …
GO:1903508	positive regulation of nucleic acid-templated transcription	1.12e-05	0.00251	1.57	12765	1193	600	88	[PAX2 - paired box 2, SBNO2 - strawberry notch homolog 2 (drosophila), DDIT3 - dna-damage-inducible transcript 3, ADRB2 - adrenoceptor beta 2, surface, NME2 - nme/nm23 nucleoside diphosphate kinase 2, IER2 - immediate early response 2, RBMX - rna binding motif protein, x-linked, DCN - decorin, TBK1 - tank-binding kinase 1, ATF3 - activating transcription factor 3, XBP1 - x-box binding protein 1, …
GO:0019319	hexose biosynthetic process	1.15e-05	0.00254	5.32	12765	40	600	10	[SLC25A1 - solute carrier family 25 (mitochondrial carrier; citrate transporter), member 1, CHST15 - carbohydrate (n-acetylgalactosamine 4-sulfate 6-o) sulfotransferase 15, GOT2 - glutamic-oxaloacetic transaminase 2, mitochondrial, PCK2 - phosphoenolpyruvate carboxykinase 2 (mitochondrial), TPI1 - triosephosphate isomerase 1, PGM1 - phosphoglucomutase 1, MDH1 - malate dehydrogenase 1, nad (solubl…
GO:1902680	positive regulation of RNA biosynthetic process	1.16e-05	0.00252	1.57	12765	1194	600	88	[PAX2 - paired box 2, SBNO2 - strawberry notch homolog 2 (drosophila), DDIT3 - dna-damage-inducible transcript 3, ADRB2 - adrenoceptor beta 2, surface, NME2 - nme/nm23 nucleoside diphosphate kinase 2, IER2 - immediate early response 2, RBMX - rna binding motif protein, x-linked, DCN - decorin, TBK1 - tank-binding kinase 1, XBP1 - x-box binding protein 1, ATF3 - activating transcription factor 3, …
GO:0055114	oxidation-reduction process	1.17e-05	0.0025	1.77	12765	708	600	59	[UQCRC2 - ubiquinol-cytochrome c reductase core protein ii, GFPT1 - glutamine--fructose-6-phosphate transaminase 1, PAX2 - paired box 2, ACAA2 - acetyl-coa acyltransferase 2, HSD17B4 - hydroxysteroid (17-beta) dehydrogenase 4, PGM1 - phosphoglucomutase 1, GSR - glutathione reductase, PDIA4 - protein disulfide isomerase family a, member 4, AKR1C2 - aldo-keto reductase family 1, member c2, HIGD2A -…
GO:0044281	small molecule metabolic process	1.38e-05	0.00291	1.51	12765	1410	600	100	[GFPT1 - glutamine--fructose-6-phosphate transaminase 1, MCCC1 - methylcrotonoyl-coa carboxylase 1 (alpha), TCN2 - transcobalamin ii, HSD17B4 - hydroxysteroid (17-beta) dehydrogenase 4, ACSBG2 - acyl-coa synthetase bubblegum family member 2, GSR - glutathione reductase, APOC1 - apolipoprotein c-i, AKR1C2 - aldo-keto reductase family 1, member c2, PNPO - pyridoxamine 5'-phosphate oxidase, DCN - de…
GO:0016051	carbohydrate biosynthetic process	1.39e-05	0.00288	3.44	12765	99	600	16	[CHST15 - carbohydrate (n-acetylgalactosamine 4-sulfate 6-o) sulfotransferase 15, PCK2 - phosphoenolpyruvate carboxykinase 2 (mitochondrial), TPI1 - triosephosphate isomerase 1, PGM1 - phosphoglucomutase 1, PGP - phosphoglycolate phosphatase, MDH1 - malate dehydrogenase 1, nad (soluble), TKT - transketolase, GOT1 - glutamic-oxaloacetic transaminase 1, soluble, PPP1R3C - protein phosphatase 1, reg…
GO:0051253	negative regulation of RNA metabolic process	1.45e-05	0.00296	1.64	12765	961	600	74	[VPS72 - vacuolar protein sorting 72 homolog (s. cerevisiae), PAX2 - paired box 2, BIRC5 - baculoviral iap repeat containing 5, SBNO2 - strawberry notch homolog 2 (drosophila), GCFC2 - gc-rich sequence dna-binding factor 2, DDIT3 - dna-damage-inducible transcript 3, HEXIM1 - hexamethylene bis-acetamide inducible 1, RBMX - rna binding motif protein, x-linked, DKK3 - dickkopf wnt signaling pathway …
GO:0007166	cell surface receptor signaling pathway	1.47e-05	0.00297	1.46	12765	1645	600	113	[DST - dystonin, BIRC5 - baculoviral iap repeat containing 5, BIRC2 - baculoviral iap repeat containing 2, DDIT3 - dna-damage-inducible transcript 3, CDH3 - cadherin 3, type 1, p-cadherin (placental), PRTN3 - proteinase 3, GCNT2 - glucosaminyl (n-acetyl) transferase 2, i-branching enzyme (i blood group), SOSTDC1 - sclerostin domain containing 1, DCN - decorin, FOXO3 - forkhead box o3, RELB - v-re…
GO:0051254	positive regulation of RNA metabolic process	1.54e-05	0.00306	1.54	12765	1255	600	91	[PAX2 - paired box 2, SBNO2 - strawberry notch homolog 2 (drosophila), DDIT3 - dna-damage-inducible transcript 3, ADRB2 - adrenoceptor beta 2, surface, NME2 - nme/nm23 nucleoside diphosphate kinase 2, IER2 - immediate early response 2, RBMX - rna binding motif protein, x-linked, DCN - decorin, TBK1 - tank-binding kinase 1, ATF3 - activating transcription factor 3, XBP1 - x-box binding protein 1, …
GO:0033993	response to lipid	1.55e-05	0.00304	1.85	12765	587	600	51	[SBNO2 - strawberry notch homolog 2 (drosophila), PAX2 - paired box 2, ATP1A1 - atpase, na+/k+ transporting, alpha 1 polypeptide, AKR1C2 - aldo-keto reductase family 1, member c2, GOT1 - glutamic-oxaloacetic transaminase 1, soluble, DCN - decorin, XBP1 - x-box binding protein 1, AACS - acetoacetyl-coa synthetase, FOXO3 - forkhead box o3, CTNNB1 - catenin (cadherin-associated protein), beta 1, 88k…
GO:0022603	regulation of anatomical structure morphogenesis	1.6e-05	0.0031	1.69	12765	830	600	66	[PAX2 - paired box 2, SEMA4A - sema domain, immunoglobulin domain (ig), transmembrane domain (tm) and short cytoplasmic domain, (semaphorin) 4a, PLK2 - polo-like kinase 2, TBCCD1 - tbcc domain containing 1, DCN - decorin, XBP1 - x-box binding protein 1, CTNNB1 - catenin (cadherin-associated protein), beta 1, 88kda, CDC42EP4 - cdc42 effector protein (rho gtpase binding) 4, EPHA2 - eph receptor a2,…
GO:0010942	positive regulation of cell death	1.6e-05	0.00306	1.92	12765	510	600	46	[MUL1 - mitochondrial e3 ubiquitin protein ligase 1, SLC9A3R1 - solute carrier family 9, subfamily a (nhe3, cation proton antiporter 3), member 3 regulator 1, DDIT3 - dna-damage-inducible transcript 3, GSN - gelsolin, GADD45A - growth arrest and dna-damage-inducible, alpha, SQSTM1 - sequestosome 1, IP6K2 - inositol hexakisphosphate kinase 2, RARG - retinoic acid receptor, gamma, RHOB - ras homolo…
GO:0009966	regulation of signal transduction	1.61e-05	0.00303	1.36	12765	2446	600	156	[RFC5 - replication factor c (activator 1) 5, 36.5kda, BIRC5 - baculoviral iap repeat containing 5, BIRC2 - baculoviral iap repeat containing 2, DDIT3 - dna-damage-inducible transcript 3, CDH3 - cadherin 3, type 1, p-cadherin (placental), GSN - gelsolin, GADD45A - growth arrest and dna-damage-inducible, alpha, TMEM101 - transmembrane protein 101, HEXIM1 - hexamethylene bis-acetamide inducible 1, …
GO:0048705	skeletal system morphogenesis	1.8e-05	0.00335	3.37	12765	101	600	16	[HOXA11 - homeobox a11, OSR1 - odd-skipped related 1 (drosophila), SOX11 - sry (sex determining region y)-box 11, HOXD10 - homeobox d10, TIPARP - tcdd-inducible poly(adp-ribose) polymerase, HOXD9 - homeobox d9, TWIST1 - twist basic helix-loop-helix transcription factor 1, MYCN - v-myc avian myelocytomatosis viral oncogene neuroblastoma derived homolog, FAM101B - family with sequence similarity 10…
GO:0042733	embryonic digit morphogenesis	1.93e-05	0.00355	4.59	12765	51	600	11	[SALL1 - sal-like 1 (drosophila), TWIST1 - twist basic helix-loop-helix transcription factor 1, HOXA11 - homeobox a11, OSR1 - odd-skipped related 1 (drosophila), SMAD4 - smad family member 4, MYCN - v-myc avian myelocytomatosis viral oncogene neuroblastoma derived homolog, HOXC11 - homeobox c11, NOG - noggin, BMP4 - bone morphogenetic protein 4, WNT5A - wingless-type mmtv integration site family,…
GO:0030154	cell differentiation	1.98e-05	0.00359	1.49	12765	1440	600	101	[PAX2 - paired box 2, HSD17B4 - hydroxysteroid (17-beta) dehydrogenase 4, ACSBG2 - acyl-coa synthetase bubblegum family member 2, PRTN3 - proteinase 3, AKR1C2 - aldo-keto reductase family 1, member c2, IER2 - immediate early response 2, RBMX - rna binding motif protein, x-linked, RELB - v-rel avian reticuloendotheliosis viral oncogene homolog b, EPHA2 - eph receptor a2, FOXD1 - forkhead box d1, S…
GO:0048583	regulation of response to stimulus	1.99e-05	0.00357	1.31	12765	3013	600	185	[RFC5 - replication factor c (activator 1) 5, 36.5kda, BIRC5 - baculoviral iap repeat containing 5, BIRC2 - baculoviral iap repeat containing 2, RFWD3 - ring finger and wd repeat domain 3, DDIT3 - dna-damage-inducible transcript 3, GSN - gelsolin, CDH3 - cadherin 3, type 1, p-cadherin (placental), GADD45A - growth arrest and dna-damage-inducible, alpha, TMEM101 - transmembrane protein 101, HEXIM1…
GO:0009887	animal organ morphogenesis	2.05e-05	0.00363	2.05	12765	394	600	38	[HOXA11 - homeobox a11, OSR1 - odd-skipped related 1 (drosophila), PAX2 - paired box 2, FZD5 - frizzled family receptor 5, SLC9A3R1 - solute carrier family 9, subfamily a (nhe3, cation proton antiporter 3), member 3 regulator 1, WNT10A - wingless-type mmtv integration site family, member 10a, HOXC4 - homeobox c4, RARG - retinoic acid receptor, gamma, COL1A1 - collagen, type i, alpha 1, TWIST1 - t…
GO:0008219	cell death	2.28e-05	0.004	1.85	12765	564	600	49	[EMP1 - epithelial membrane protein 1, BCL2L14 - bcl2-like 14 (apoptosis facilitator), BIRC5 - baculoviral iap repeat containing 5, CAPNS1 - calpain, small subunit 1, BIRC2 - baculoviral iap repeat containing 2, NEK6 - nima-related kinase 6, GSN - gelsolin, GADD45A - growth arrest and dna-damage-inducible, alpha, PRSS8 - protease, serine, 8, DYNLL1 - dynein, light chain, lc8-type 1, TRAF4 - tnf r…
GO:0060065	uterus development	2.28e-05	0.00395	9.12	12765	14	600	6	[HOXA11 - homeobox a11, GATA3 - gata binding protein 3, SMAD4 - smad family member 4, HOXA9 - homeobox a9, HOXA10 - homeobox a10, WNT5A - wingless-type mmtv integration site family, member 5a]
GO:0001649	osteoblast differentiation	2.63e-05	0.00449	3.43	12765	93	600	15	[EPHA2 - eph receptor a2, HSD17B4 - hydroxysteroid (17-beta) dehydrogenase 4, HSPE1 - heat shock 10kda protein 1 (chaperonin 10), COL6A1 - collagen, type vi, alpha 1, RBMX - rna binding motif protein, x-linked, COL1A1 - collagen, type i, alpha 1, CYR61 - cysteine-rich, angiogenic inducer, 61, TWIST1 - twist basic helix-loop-helix transcription factor 1, MEF2D - myocyte enhancer factor 2d, RRAS2 -…
GO:1901700	response to oxygen-containing compound	2.67e-05	0.00451	1.58	12765	1064	600	79	[TIMP1 - timp metallopeptidase inhibitor 1, CACYBP - calcyclin binding protein, SBNO2 - strawberry notch homolog 2 (drosophila), PAX2 - paired box 2, BIRC2 - baculoviral iap repeat containing 2, ATP1A1 - atpase, na+/k+ transporting, alpha 1 polypeptide, GSN - gelsolin, ADRB2 - adrenoceptor beta 2, surface, AKR1C2 - aldo-keto reductase family 1, member c2, GOT1 - glutamic-oxaloacetic transaminase …
GO:0010557	positive regulation of macromolecule biosynthetic process	2.81e-05	0.0047	1.49	12765	1381	600	97	[RFC5 - replication factor c (activator 1) 5, 36.5kda, PAX2 - paired box 2, DDIT3 - dna-damage-inducible transcript 3, IER2 - immediate early response 2, RBMX - rna binding motif protein, x-linked, DCN - decorin, TBK1 - tank-binding kinase 1, FOXO3 - forkhead box o3, RELB - v-rel avian reticuloendotheliosis viral oncogene homolog b, FOXD1 - forkhead box d1, SOX15 - sry (sex determining region y)-…
GO:0009893	positive regulation of metabolic process	2.83e-05	0.00468	1.33	12765	2605	600	163	[RFC5 - replication factor c (activator 1) 5, 36.5kda, PAX2 - paired box 2, BIRC2 - baculoviral iap repeat containing 2, ITLN1 - intelectin 1 (galactofuranose binding), DDIT3 - dna-damage-inducible transcript 3, CDH3 - cadherin 3, type 1, p-cadherin (placental), GSN - gelsolin, GADD45A - growth arrest and dna-damage-inducible, alpha, APOC1 - apolipoprotein c-i, IER2 - immediate early response 2, …
GO:0043068	positive regulation of programmed cell death	2.92e-05	0.00478	1.92	12765	476	600	43	[MUL1 - mitochondrial e3 ubiquitin protein ligase 1, SLC9A3R1 - solute carrier family 9, subfamily a (nhe3, cation proton antiporter 3), member 3 regulator 1, DDIT3 - dna-damage-inducible transcript 3, GSN - gelsolin, GADD45A - growth arrest and dna-damage-inducible, alpha, SQSTM1 - sequestosome 1, IP6K2 - inositol hexakisphosphate kinase 2, RARG - retinoic acid receptor, gamma, RHOB - ras homolo…
GO:0048585	negative regulation of response to stimulus	2.99e-05	0.00483	1.54	12765	1189	600	86	[KREMEN2 - kringle containing transmembrane protein 2, ACAA2 - acetyl-coa acyltransferase 2, DDIT3 - dna-damage-inducible transcript 3, ADRB2 - adrenoceptor beta 2, surface, CTH - cystathionase (cystathionine gamma-lyase), FRZB - frizzled-related protein, BCL2L10 - bcl2-like 10 (apoptosis facilitator), DKK3 - dickkopf wnt signaling pathway inhibitor 3, DCN - decorin, SOSTDC1 - sclerostin domain c…
GO:0005996	monosaccharide metabolic process	3.85e-05	0.00615	2.75	12765	155	600	20	[GALE - udp-galactose-4-epimerase, CHST15 - carbohydrate (n-acetylgalactosamine 4-sulfate 6-o) sulfotransferase 15, PCK2 - phosphoenolpyruvate carboxykinase 2 (mitochondrial), IGF2 - insulin-like growth factor 2 (somatomedin a), TPI1 - triosephosphate isomerase 1, PGM1 - phosphoglucomutase 1, MDH1 - malate dehydrogenase 1, nad (soluble), NUDT5 - nudix (nucleoside diphosphate linked moiety x)-type…
GO:0050679	positive regulation of epithelial cell proliferation	3.98e-05	0.00628	2.83	12765	143	600	19	[OSR1 - odd-skipped related 1 (drosophila), PAX2 - paired box 2, SOX11 - sry (sex determining region y)-box 11, NRARP - notch-regulated ankyrin repeat protein, CDH3 - cadherin 3, type 1, p-cadherin (placental), SRSF6 - serine/arginine-rich splicing factor 6, NME2 - nme/nm23 nucleoside diphosphate kinase 2, WNT5A - wingless-type mmtv integration site family, member 5a, TWIST1 - twist basic helix-l…
GO:0010628	positive regulation of gene expression	3.99e-05	0.00624	1.46	12765	1483	600	102	[PAX2 - paired box 2, DDIT3 - dna-damage-inducible transcript 3, CDH3 - cadherin 3, type 1, p-cadherin (placental), GSN - gelsolin, IER2 - immediate early response 2, RBMX - rna binding motif protein, x-linked, DCN - decorin, TBK1 - tank-binding kinase 1, FOXO3 - forkhead box o3, RELB - v-rel avian reticuloendotheliosis viral oncogene homolog b, FOXD1 - forkhead box d1, SOX15 - sry (sex determini…
GO:0006094	gluconeogenesis	4.02e-05	0.00621	5.18	12765	37	600	9	[SLC25A1 - solute carrier family 25 (mitochondrial carrier; citrate transporter), member 1, GOT2 - glutamic-oxaloacetic transaminase 2, mitochondrial, PCK2 - phosphoenolpyruvate carboxykinase 2 (mitochondrial), TPI1 - triosephosphate isomerase 1, PGM1 - phosphoglucomutase 1, MDH1 - malate dehydrogenase 1, nad (soluble), ATF3 - activating transcription factor 3, GOT1 - glutamic-oxaloacetic transam…
GO:0051171	regulation of nitrogen compound metabolic process	4.11e-05	0.00629	1.23	12765	4224	600	244	[DNAJB2 - dnaj (hsp40) homolog, subfamily b, member 2, RFC5 - replication factor c (activator 1) 5, 36.5kda, DDX25 - dead (asp-glu-ala-asp) box helicase 25, ITLN1 - intelectin 1 (galactofuranose binding), IER2 - immediate early response 2, GCNT2 - glucosaminyl (n-acetyl) transferase 2, i-branching enzyme (i blood group), DERL1 - derlin 1, TBK1 - tank-binding kinase 1, TRAF4 - tnf receptor-associa…
GO:0030326	embryonic limb morphogenesis	4.13e-05	0.00626	3.69	12765	75	600	13	[HOXA11 - homeobox a11, OSR1 - odd-skipped related 1 (drosophila), SP8 - sp8 transcription factor, HOXD10 - homeobox d10, RARG - retinoic acid receptor, gamma, HOXD9 - homeobox d9, TWIST1 - twist basic helix-loop-helix transcription factor 1, SALL4 - sal-like 4 (drosophila), HOXA9 - homeobox a9, BMP4 - bone morphogenetic protein 4, HOXA10 - homeobox a10, HOXC10 - homeobox c10, CTNNB1 - catenin (c…
GO:1903317	regulation of protein maturation	4.13e-05	0.00619	3.69	12765	75	600	13	[C9 - complement component 9, BIRC5 - baculoviral iap repeat containing 5, BIRC2 - baculoviral iap repeat containing 2, CFB - complement factor b, IL1R2 - interleukin 1 receptor, type ii, CTSZ - cathepsin z, GSN - gelsolin, SOX4 - sry (sex determining region y)-box 4, C3 - complement component 3, THBS1 - thrombospondin 1, CFP - complement factor properdin, C6 - complement component 6, PHB - prohi…
GO:0035113	embryonic appendage morphogenesis	4.13e-05	0.00613	3.69	12765	75	600	13	[HOXA11 - homeobox a11, OSR1 - odd-skipped related 1 (drosophila), SP8 - sp8 transcription factor, HOXD10 - homeobox d10, RARG - retinoic acid receptor, gamma, HOXD9 - homeobox d9, TWIST1 - twist basic helix-loop-helix transcription factor 1, SALL4 - sal-like 4 (drosophila), HOXA9 - homeobox a9, BMP4 - bone morphogenetic protein 4, HOXA10 - homeobox a10, HOXC10 - homeobox c10, CTNNB1 - catenin (c…
GO:1903507	negative regulation of nucleic acid-templated transcription	4.55e-05	0.00668	1.62	12765	892	600	68	[VPS72 - vacuolar protein sorting 72 homolog (s. cerevisiae), BIRC5 - baculoviral iap repeat containing 5, PAX2 - paired box 2, SBNO2 - strawberry notch homolog 2 (drosophila), GCFC2 - gc-rich sequence dna-binding factor 2, DDIT3 - dna-damage-inducible transcript 3, HEXIM1 - hexamethylene bis-acetamide inducible 1, DKK3 - dickkopf wnt signaling pathway inhibitor 3, ATF3 - activating transcription…
GO:2000027	regulation of organ morphogenesis	4.57e-05	0.00664	2.4	12765	222	600	25	[HOXA11 - homeobox a11, PAX2 - paired box 2, FZD5 - frizzled family receptor 5, ISL1 - isl lim homeobox 1, WNT10A - wingless-type mmtv integration site family, member 10a, SP6 - sp6 transcription factor, TWIST1 - twist basic helix-loop-helix transcription factor 1, MYC - v-myc avian myelocytomatosis viral oncogene homolog, XBP1 - x-box binding protein 1, CTNNB1 - catenin (cadherin-associated prot…
GO:1902679	negative regulation of RNA biosynthetic process	4.71e-05	0.00678	1.62	12765	893	600	68	[VPS72 - vacuolar protein sorting 72 homolog (s. cerevisiae), PAX2 - paired box 2, BIRC5 - baculoviral iap repeat containing 5, SBNO2 - strawberry notch homolog 2 (drosophila), GCFC2 - gc-rich sequence dna-binding factor 2, DDIT3 - dna-damage-inducible transcript 3, HEXIM1 - hexamethylene bis-acetamide inducible 1, DKK3 - dickkopf wnt signaling pathway inhibitor 3, ATF3 - activating transcription…
GO:0009968	negative regulation of signal transduction	4.84e-05	0.0069	1.59	12765	979	600	73	[KREMEN2 - kringle containing transmembrane protein 2, ACAA2 - acetyl-coa acyltransferase 2, DDIT3 - dna-damage-inducible transcript 3, ADRB2 - adrenoceptor beta 2, surface, CTH - cystathionase (cystathionine gamma-lyase), FRZB - frizzled-related protein, BCL2L10 - bcl2-like 10 (apoptosis facilitator), DKK3 - dickkopf wnt signaling pathway inhibitor 3, SOSTDC1 - sclerostin domain containing 1, DC…
GO:0045892	negative regulation of transcription, DNA-templated	4.84e-05	0.00683	1.63	12765	860	600	66	[VPS72 - vacuolar protein sorting 72 homolog (s. cerevisiae), PAX2 - paired box 2, BIRC5 - baculoviral iap repeat containing 5, SBNO2 - strawberry notch homolog 2 (drosophila), GCFC2 - gc-rich sequence dna-binding factor 2, DDIT3 - dna-damage-inducible transcript 3, HEXIM1 - hexamethylene bis-acetamide inducible 1, DKK3 - dickkopf wnt signaling pathway inhibitor 3, ATF3 - activating transcription…
GO:0043065	positive regulation of apoptotic process	4.89e-05	0.00684	1.9	12765	471	600	42	[MUL1 - mitochondrial e3 ubiquitin protein ligase 1, SLC9A3R1 - solute carrier family 9, subfamily a (nhe3, cation proton antiporter 3), member 3 regulator 1, DDIT3 - dna-damage-inducible transcript 3, GSN - gelsolin, GADD45A - growth arrest and dna-damage-inducible, alpha, SQSTM1 - sequestosome 1, IP6K2 - inositol hexakisphosphate kinase 2, RARG - retinoic acid receptor, gamma, RHOB - ras homolo…
GO:0048584	positive regulation of response to stimulus	4.91e-05	0.00679	1.44	12765	1563	600	106	[BIRC2 - baculoviral iap repeat containing 2, DDIT3 - dna-damage-inducible transcript 3, CDH3 - cadherin 3, type 1, p-cadherin (placental), GSN - gelsolin, GADD45A - growth arrest and dna-damage-inducible, alpha, AKR1C2 - aldo-keto reductase family 1, member c2, HEXIM1 - hexamethylene bis-acetamide inducible 1, TMEM101 - transmembrane protein 101, GCNT2 - glucosaminyl (n-acetyl) transferase 2, i-…
GO:0035107	appendage morphogenesis	4.99e-05	0.00684	3.42	12765	87	600	14	[HOXA11 - homeobox a11, OSR1 - odd-skipped related 1 (drosophila), ASPH - aspartate beta-hydroxylase, SP8 - sp8 transcription factor, HOXD10 - homeobox d10, RARG - retinoic acid receptor, gamma, HOXD9 - homeobox d9, TWIST1 - twist basic helix-loop-helix transcription factor 1, SALL4 - sal-like 4 (drosophila), HOXA9 - homeobox a9, BMP4 - bone morphogenetic protein 4, HOXA10 - homeobox a10, HOXC10 …
GO:0035108	limb morphogenesis	4.99e-05	0.00677	3.42	12765	87	600	14	[HOXA11 - homeobox a11, OSR1 - odd-skipped related 1 (drosophila), ASPH - aspartate beta-hydroxylase, SP8 - sp8 transcription factor, HOXD10 - homeobox d10, RARG - retinoic acid receptor, gamma, HOXD9 - homeobox d9, TWIST1 - twist basic helix-loop-helix transcription factor 1, SALL4 - sal-like 4 (drosophila), HOXA9 - homeobox a9, BMP4 - bone morphogenetic protein 4, HOXA10 - homeobox a10, HOXC10 …
GO:0003156	regulation of animal organ formation	5.3e-05	0.00714	5.67	12765	30	600	8	[GNG5 - guanine nucleotide binding protein (g protein), gamma 5, HOXA11 - homeobox a11, SPRY1 - sprouty homolog 1, antagonist of fgf signaling (drosophila), HOXC11 - homeobox c11, ISL1 - isl lim homeobox 1, BMP4 - bone morphogenetic protein 4, WNT5A - wingless-type mmtv integration site family, member 5a, CTNNB1 - catenin (cadherin-associated protein), beta 1, 88kda]
GO:0031323	regulation of cellular metabolic process	5.4e-05	0.0072	1.22	12765	4443	600	254	[DNAJB2 - dnaj (hsp40) homolog, subfamily b, member 2, RFC5 - replication factor c (activator 1) 5, 36.5kda, DDX25 - dead (asp-glu-ala-asp) box helicase 25, ITLN1 - intelectin 1 (galactofuranose binding), IER2 - immediate early response 2, GCNT2 - glucosaminyl (n-acetyl) transferase 2, i-branching enzyme (i blood group), DERL1 - derlin 1, TBK1 - tank-binding kinase 1, TRAF4 - tnf receptor-associa…
GO:0030968	endoplasmic reticulum unfolded protein response	5.68e-05	0.0075	3.38	12765	88	600	14	[GFPT1 - glutamine--fructose-6-phosphate transaminase 1, IGFBP1 - insulin-like growth factor binding protein 1, DDIT3 - dna-damage-inducible transcript 3, GOSR2 - golgi snap receptor complex member 2, CTH - cystathionase (cystathionine gamma-lyase), FKBP14 - fk506 binding protein 14, 22 kda, STC2 - stanniocalcin 2, HSP90B1 - heat shock protein 90kda beta (grp94), member 1, CCND1 - cyclin d1, HSPA…
GO:0048562	embryonic organ morphogenesis	5.93e-05	0.00777	3.07	12765	111	600	16	[HOXA11 - homeobox a11, FZD5 - frizzled family receptor 5, OSR1 - odd-skipped related 1 (drosophila), SOX11 - sry (sex determining region y)-box 11, HOXC4 - homeobox c4, WNT5A - wingless-type mmtv integration site family, member 5a, RARG - retinoic acid receptor, gamma, HOXD10 - homeobox d10, HOXD9 - homeobox d9, TWIST1 - twist basic helix-loop-helix transcription factor 1, MYCN - v-myc avian mye…
GO:0051716	cellular response to stimulus	6.57e-05	0.00852	1.35	12765	2168	600	138	[RFC5 - replication factor c (activator 1) 5, 36.5kda, GFPT1 - glutamine--fructose-6-phosphate transaminase 1, PAX2 - paired box 2, GSR - glutathione reductase, RFWD3 - ring finger and wd repeat domain 3, DDIT3 - dna-damage-inducible transcript 3, PDIA4 - protein disulfide isomerase family a, member 4, GSN - gelsolin, GADD45A - growth arrest and dna-damage-inducible, alpha, AKR1C2 - aldo-keto red…
GO:0006366	transcription by RNA polymerase II	6.62e-05	0.00852	1.8	12765	556	600	47	[ARNTL - aryl hydrocarbon receptor nuclear translocator-like, PAX2 - paired box 2, DDIT3 - dna-damage-inducible transcript 3, JUND - jun d proto-oncogene, ISL1 - isl lim homeobox 1, HOXC4 - homeobox c4, IER2 - immediate early response 2, RBMX - rna binding motif protein, x-linked, TFAP2E - transcription factor ap-2 epsilon (activating enhancer binding protein 2 epsilon), MEF2D - myocyte enhancer …
GO:2000826	regulation of heart morphogenesis	6.86e-05	0.00874	5.49	12765	31	600	8	[GNG5 - guanine nucleotide binding protein (g protein), gamma 5, TWIST1 - twist basic helix-loop-helix transcription factor 1, FOXC2 - forkhead box c2 (mfh-1, mesenchyme forkhead 1), SMAD4 - smad family member 4, NOG - noggin, ISL1 - isl lim homeobox 1, BMP4 - bone morphogenetic protein 4, CTNNB1 - catenin (cadherin-associated protein), beta 1, 88kda]
GO:0010558	negative regulation of macromolecule biosynthetic process	6.89e-05	0.0087	1.55	12765	1059	600	77	[VPS72 - vacuolar protein sorting 72 homolog (s. cerevisiae), PAX2 - paired box 2, BIRC5 - baculoviral iap repeat containing 5, SBNO2 - strawberry notch homolog 2 (drosophila), GCFC2 - gc-rich sequence dna-binding factor 2, DDIT3 - dna-damage-inducible transcript 3, ENC1 - ectodermal-neural cortex 1 (with btb domain), HEXIM1 - hexamethylene bis-acetamide inducible 1, DKK3 - dickkopf wnt signaling…
GO:0048754	branching morphogenesis of an epithelial tube	7.39e-05	0.00926	3.01	12765	113	600	16	[EPHA2 - eph receptor a2, HOXA11 - homeobox a11, PAX2 - paired box 2, FOXC2 - forkhead box c2 (mfh-1, mesenchyme forkhead 1), NRARP - notch-regulated ankyrin repeat protein, CTSZ - cathepsin z, AREG - amphiregulin, WNT5A - wingless-type mmtv integration site family, member 5a, PHB2 - prohibitin 2, SALL1 - sal-like 1 (drosophila), HOXD11 - homeobox d11, SMAD4 - smad family member 4, MYCN - v-myc a…
GO:0045766	positive regulation of angiogenesis	7.46e-05	0.00927	2.89	12765	125	600	17	[ZC3H12A - zinc finger ccch-type containing 12a, ANGPTL4 - angiopoietin-like 4, FOXC2 - forkhead box c2 (mfh-1, mesenchyme forkhead 1), ISL1 - isl lim homeobox 1, WNT5A - wingless-type mmtv integration site family, member 5a, RHOB - ras homolog family member b, C3 - complement component 3, TWIST1 - twist basic helix-loop-helix transcription factor 1, FIGF - c-fos induced growth factor (vascular e…
GO:0032270	positive regulation of cellular protein metabolic process	7.63e-05	0.0094	1.51	12765	1185	600	84	[ITLN1 - intelectin 1 (galactofuranose binding), BIRC2 - baculoviral iap repeat containing 2, DND1 - dnd microrna-mediated repression inhibitor 1, GSN - gelsolin, GADD45A - growth arrest and dna-damage-inducible, alpha, ADRB2 - adrenoceptor beta 2, surface, CDC25B - cell division cycle 25b, SDC4 - syndecan 4, PLK2 - polo-like kinase 2, BCL2L10 - bcl2-like 10 (apoptosis facilitator), GCNT2 - gluco…
GO:0010605	negative regulation of macromolecule metabolic process	7.87e-05	0.00961	1.38	12765	1932	600	125	[VPS72 - vacuolar protein sorting 72 homolog (s. cerevisiae), PAX2 - paired box 2, BIRC5 - baculoviral iap repeat containing 5, BIRC2 - baculoviral iap repeat containing 2, GCFC2 - gc-rich sequence dna-binding factor 2, DDIT3 - dna-damage-inducible transcript 3, GADD45A - growth arrest and dna-damage-inducible, alpha, HEXIM1 - hexamethylene bis-acetamide inducible 1, ENC1 - ectodermal-neural cort…
GO:0019222	regulation of metabolic process	7.95e-05	0.00963	1.2	12765	4753	600	268	[DNAJB2 - dnaj (hsp40) homolog, subfamily b, member 2, GFPT1 - glutamine--fructose-6-phosphate transaminase 1, RFC5 - replication factor c (activator 1) 5, 36.5kda, DDX25 - dead (asp-glu-ala-asp) box helicase 25, ITLN1 - intelectin 1 (galactofuranose binding), IER2 - immediate early response 2, GCNT2 - glucosaminyl (n-acetyl) transferase 2, i-branching enzyme (i blood group), DERL1 - derlin 1, TB…
GO:1904018	positive regulation of vasculature development	8.06e-05	0.00968	2.78	12765	138	600	18	[ZC3H12A - zinc finger ccch-type containing 12a, ANGPTL4 - angiopoietin-like 4, FOXC2 - forkhead box c2 (mfh-1, mesenchyme forkhead 1), ISL1 - isl lim homeobox 1, WNT5A - wingless-type mmtv integration site family, member 5a, RHOB - ras homolog family member b, C3 - complement component 3, CTH - cystathionase (cystathionine gamma-lyase), TWIST1 - twist basic helix-loop-helix transcription factor …
GO:0010092	specification of animal organ identity	8.23e-05	0.0098	9.67	12765	11	600	5	[PAX2 - paired box 2, FOXH1 - forkhead box h1, ISL1 - isl lim homeobox 1, BMP4 - bone morphogenetic protein 4, AXIN2 - axin 2]
GO:0045596	negative regulation of cell differentiation	8.4e-05	0.00992	1.84	12765	498	600	43	[ARNTL - aryl hydrocarbon receptor nuclear translocator-like, OSR1 - odd-skipped related 1 (drosophila), TRIB1 - tribbles homolog 1 (drosophila), DDIT3 - dna-damage-inducible transcript 3, TRIM62 - tripartite motif containing 62, ISL1 - isl lim homeobox 1, RARG - retinoic acid receptor, gamma, TWIST1 - twist basic helix-loop-helix transcription factor 1, FRZB - frizzled-related protein, SOSTDC1 -…
GO:1902531	regulation of intracellular signal transduction	8.74e-05	0.0102	1.45	12765	1440	600	98	[RFC5 - replication factor c (activator 1) 5, 36.5kda, BIRC2 - baculoviral iap repeat containing 2, DDIT3 - dna-damage-inducible transcript 3, GADD45A - growth arrest and dna-damage-inducible, alpha, TMEM101 - transmembrane protein 101, HEXIM1 - hexamethylene bis-acetamide inducible 1, AKR1C2 - aldo-keto reductase family 1, member c2, ARHGAP10 - rho gtpase activating protein 10, GCNT2 - glucosami…
GO:0045934	negative regulation of nucleobase-containing compound metabolic process	8.96e-05	0.0104	1.53	12765	1085	600	78	[VPS72 - vacuolar protein sorting 72 homolog (s. cerevisiae), BIRC5 - baculoviral iap repeat containing 5, PAX2 - paired box 2, SBNO2 - strawberry notch homolog 2 (drosophila), GCFC2 - gc-rich sequence dna-binding factor 2, DDIT3 - dna-damage-inducible transcript 3, HEXIM1 - hexamethylene bis-acetamide inducible 1, RBMX - rna binding motif protein, x-linked, DKK3 - dickkopf wnt signaling pathway …
GO:0051336	regulation of hydrolase activity	9.18e-05	0.0106	1.57	12765	947	600	70	[TIMP1 - timp metallopeptidase inhibitor 1, DNAJB2 - dnaj (hsp40) homolog, subfamily b, member 2, PAX2 - paired box 2, BIRC5 - baculoviral iap repeat containing 5, PNLIP - pancreatic lipase, BIRC2 - baculoviral iap repeat containing 2, RCAN1 - regulator of calcineurin 1, GSN - gelsolin, PRTN3 - proteinase 3, APOC1 - apolipoprotein c-i, ATP1B1 - atpase, na+/k+ transporting, beta 1 polypeptide, ARH…
GO:0045917	positive regulation of complement activation	0.000103	0.0118	21.28	12765	3	600	3	[C3 - complement component 3, C6 - complement component 6, PHB - prohibitin]
GO:2000259	positive regulation of protein activation cascade	0.000103	0.0117	21.28	12765	3	600	3	[C3 - complement component 3, C6 - complement component 6, PHB - prohibitin]
GO:0012501	programmed cell death	0.000106	0.012	1.79	12765	535	600	45	[BCL2L14 - bcl2-like 14 (apoptosis facilitator), CAPNS1 - calpain, small subunit 1, BIRC5 - baculoviral iap repeat containing 5, RASSF7 - ras association (ralgds/af-6) domain family (n-terminal) member 7, FZD5 - frizzled family receptor 5, MUL1 - mitochondrial e3 ubiquitin protein ligase 1, CXCR4 - chemokine (c-x-c motif) receptor 4, MYD88 - myeloid differentiation primary response 88, NEK6 - nim…
GO:0001763	morphogenesis of a branching structure	0.000107	0.0119	2.72	12765	141	600	18	[EPHA2 - eph receptor a2, HOXA11 - homeobox a11, PAX2 - paired box 2, FOXC2 - forkhead box c2 (mfh-1, mesenchyme forkhead 1), FZD5 - frizzled family receptor 5, PRDM1 - pr domain containing 1, with znf domain, CTSZ - cathepsin z, NRARP - notch-regulated ankyrin repeat protein, AREG - amphiregulin, WNT5A - wingless-type mmtv integration site family, member 5a, PHB2 - prohibitin 2, SALL1 - sal-like…
GO:0001932	regulation of protein phosphorylation	0.000111	0.0123	1.53	12765	1057	600	76	[ITLN1 - intelectin 1 (galactofuranose binding), ADRB2 - adrenoceptor beta 2, surface, GADD45A - growth arrest and dna-damage-inducible, alpha, HEXIM1 - hexamethylene bis-acetamide inducible 1, CDC25B - cell division cycle 25b, SDC4 - syndecan 4, GCNT2 - glucosaminyl (n-acetyl) transferase 2, i-branching enzyme (i blood group), DCN - decorin, CTF1 - cardiotrophin 1, TBK1 - tank-binding kinase 1, …
GO:1902532	negative regulation of intracellular signal transduction	0.000116	0.0128	1.89	12765	427	600	38	[ARNTL - aryl hydrocarbon receptor nuclear translocator-like, MUL1 - mitochondrial e3 ubiquitin protein ligase 1, SLC9A3R1 - solute carrier family 9, subfamily a (nhe3, cation proton antiporter 3), member 3 regulator 1, DDIT3 - dna-damage-inducible transcript 3, TWIST1 - twist basic helix-loop-helix transcription factor 1, BCL2L10 - bcl2-like 10 (apoptosis facilitator), DCN - decorin, TXNDC12 - t…
GO:0052548	regulation of endopeptidase activity	0.000122	0.0133	2.18	12765	264	600	27	[TIMP1 - timp metallopeptidase inhibitor 1, BIRC5 - baculoviral iap repeat containing 5, PAX2 - paired box 2, MUL1 - mitochondrial e3 ubiquitin protein ligase 1, BIRC2 - baculoviral iap repeat containing 2, GSN - gelsolin, CYFIP2 - cytoplasmic fmr1 interacting protein 2, BCL2L10 - bcl2-like 10 (apoptosis facilitator), ACER2 - alkaline ceramidase 2, MYC - v-myc avian myelocytomatosis viral oncogen…
GO:0009952	anterior/posterior pattern specification	0.000122	0.0133	2.78	12765	130	600	17	[HOXA11 - homeobox a11, FOXC2 - forkhead box c2 (mfh-1, mesenchyme forkhead 1), OSR1 - odd-skipped related 1 (drosophila), FOXH1 - forkhead box h1, ZIC3 - zic family member 3, WNT5A - wingless-type mmtv integration site family, member 5a, HOXC4 - homeobox c4, RARG - retinoic acid receptor, gamma, HOXD10 - homeobox d10, HOXD9 - homeobox d9, HOXC11 - homeobox c11, HOXA9 - homeobox a9, HOXA10 - home…
GO:2000113	negative regulation of cellular macromolecule biosynthetic process	0.000122	0.0132	1.54	12765	1008	600	73	[VPS72 - vacuolar protein sorting 72 homolog (s. cerevisiae), BIRC5 - baculoviral iap repeat containing 5, PAX2 - paired box 2, SBNO2 - strawberry notch homolog 2 (drosophila), GCFC2 - gc-rich sequence dna-binding factor 2, DDIT3 - dna-damage-inducible transcript 3, ENC1 - ectodermal-neural cortex 1 (with btb domain), HEXIM1 - hexamethylene bis-acetamide inducible 1, DKK3 - dickkopf wnt signaling…
GO:0048732	gland development	0.000123	0.0131	2.3	12765	222	600	24	[PCNA - proliferating cell nuclear antigen, CCNB2 - cyclin b2, GATA3 - gata binding protein 3, FKBP4 - fk506 binding protein 4, 59kda, MDK - midkine (neurite growth-promoting factor 2), NFKBIA - nuclear factor of kappa light polypeptide gene enhancer in b-cells inhibitor, alpha, WNT10A - wingless-type mmtv integration site family, member 10a, ACO2 - aconitase 2, mitochondrial, EPHB3 - eph recepto…
GO:0005975	carbohydrate metabolic process	0.000123	0.0131	1.97	12765	367	600	34	[GALE - udp-galactose-4-epimerase, ST8SIA5 - st8 alpha-n-acetyl-neuraminide alpha-2,8-sialyltransferase 5, PGM3 - phosphoglucomutase 3, TPI1 - triosephosphate isomerase 1, PGM1 - phosphoglucomutase 1, MDH1 - malate dehydrogenase 1, nad (soluble), TKT - transketolase, GOT1 - glutamic-oxaloacetic transaminase 1, soluble, MGAT4B - mannosyl (alpha-1,3-)-glycoprotein beta-1,4-n-acetylglucosaminyltrans…
GO:0003006	developmental process involved in reproduction	0.000124	0.013	1.84	12765	475	600	41	[HOXA11 - homeobox a11, OSR1 - odd-skipped related 1 (drosophila), FZD5 - frizzled family receptor 5, HSD17B4 - hydroxysteroid (17-beta) dehydrogenase 4, BIRC2 - baculoviral iap repeat containing 2, DDX25 - dead (asp-glu-ala-asp) box helicase 25, DND1 - dnd microrna-mediated repression inhibitor 1, CDC25B - cell division cycle 25b, RARG - retinoic acid receptor, gamma, KRT8 - keratin 8, DYNLL1 - …
GO:0023051	regulation of signaling	0.000126	0.0132	1.29	12765	2736	600	166	[RFC5 - replication factor c (activator 1) 5, 36.5kda, BIRC5 - baculoviral iap repeat containing 5, BIRC2 - baculoviral iap repeat containing 2, DDIT3 - dna-damage-inducible transcript 3, GSN - gelsolin, CDH3 - cadherin 3, type 1, p-cadherin (placental), GADD45A - growth arrest and dna-damage-inducible, alpha, TMEM101 - transmembrane protein 101, HEXIM1 - hexamethylene bis-acetamide inducible 1, …
GO:0023057	negative regulation of signaling	0.000129	0.0134	1.52	12765	1062	600	76	[KREMEN2 - kringle containing transmembrane protein 2, ACAA2 - acetyl-coa acyltransferase 2, DDIT3 - dna-damage-inducible transcript 3, ADRB2 - adrenoceptor beta 2, surface, MIDN - midnolin, CTH - cystathionase (cystathionine gamma-lyase), FRZB - frizzled-related protein, PLK2 - polo-like kinase 2, BCL2L10 - bcl2-like 10 (apoptosis facilitator), DKK3 - dickkopf wnt signaling pathway inhibitor 3, …
GO:0043462	regulation of ATPase activity	0.000129	0.0133	3.77	12765	62	600	11	[DNAJB4 - dnaj (hsp40) homolog, subfamily b, member 4, DNAJB2 - dnaj (hsp40) homolog, subfamily b, member 2, DYNC1I2 - dynein, cytoplasmic 1, intermediate chain 2, PFN1 - profilin 1, DYNLL1 - dynein, light chain, lc8-type 1, PPIF - peptidylprolyl isomerase f, DNAJB1 - dnaj (hsp40) homolog, subfamily b, member 1, MYH6 - myosin, heavy chain 6, cardiac muscle, alpha, PLSCR1 - phospholipid scramblase…
GO:0051247	positive regulation of protein metabolic process	0.00013	0.0133	1.47	12765	1257	600	87	[ITLN1 - intelectin 1 (galactofuranose binding), BIRC2 - baculoviral iap repeat containing 2, DND1 - dnd microrna-mediated repression inhibitor 1, GSN - gelsolin, GADD45A - growth arrest and dna-damage-inducible, alpha, ADRB2 - adrenoceptor beta 2, surface, DTL - denticleless e3 ubiquitin protein ligase homolog (drosophila), CDC25B - cell division cycle 25b, SDC4 - syndecan 4, PLK2 - polo-like ki…
GO:0033598	mammary gland epithelial cell proliferation	0.000136	0.0138	8.86	12765	12	600	5	[EPHA2 - eph receptor a2, AREG - amphiregulin, CCND1 - cyclin d1, CEBPB - ccaat/enhancer binding protein (c/ebp), beta, WNT5A - wingless-type mmtv integration site family, member 5a]
GO:0070613	regulation of protein processing	0.000138	0.0139	3.5	12765	73	600	12	[C3 - complement component 3, C9 - complement component 9, BIRC5 - baculoviral iap repeat containing 5, THBS1 - thrombospondin 1, IL1R2 - interleukin 1 receptor, type ii, CFB - complement factor b, BIRC2 - baculoviral iap repeat containing 2, CFP - complement factor properdin, CTSZ - cathepsin z, GSN - gelsolin, C6 - complement component 6, PHB - prohibitin]
GO:0040036	regulation of fibroblast growth factor receptor signaling pathway	0.000147	0.0148	5.73	12765	26	600	7	[THBS1 - thrombospondin 1, DUSP6 - dual specificity phosphatase 6, GATA3 - gata binding protein 3, SPRY1 - sprouty homolog 1, antagonist of fgf signaling (drosophila), NOG - noggin, WNT5A - wingless-type mmtv integration site family, member 5a, CTNNB1 - catenin (cadherin-associated protein), beta 1, 88kda]
GO:0051094	positive regulation of developmental process	0.000147	0.0147	1.52	12765	1049	600	75	[PAX2 - paired box 2, ADRB2 - adrenoceptor beta 2, surface, ENC1 - ectodermal-neural cortex 1 (with btb domain), NME2 - nme/nm23 nucleoside diphosphate kinase 2, CTH - cystathionase (cystathionine gamma-lyase), FRZB - frizzled-related protein, GCNT2 - glucosaminyl (n-acetyl) transferase 2, i-branching enzyme (i blood group), DCN - decorin, XBP1 - x-box binding protein 1, FOXO3 - forkhead box o3, …
GO:0061138	morphogenesis of a branching epithelium	0.000148	0.0146	2.74	12765	132	600	17	[EPHA2 - eph receptor a2, HOXA11 - homeobox a11, PAX2 - paired box 2, FOXC2 - forkhead box c2 (mfh-1, mesenchyme forkhead 1), FZD5 - frizzled family receptor 5, NRARP - notch-regulated ankyrin repeat protein, CTSZ - cathepsin z, AREG - amphiregulin, WNT5A - wingless-type mmtv integration site family, member 5a, PHB2 - prohibitin 2, SALL1 - sal-like 1 (drosophila), HOXD11 - homeobox d11, SMAD4 - s…
GO:0042325	regulation of phosphorylation	0.000148	0.0146	1.49	12765	1155	600	81	[ITLN1 - intelectin 1 (galactofuranose binding), GADD45A - growth arrest and dna-damage-inducible, alpha, ADRB2 - adrenoceptor beta 2, surface, HEXIM1 - hexamethylene bis-acetamide inducible 1, MIDN - midnolin, CDC25B - cell division cycle 25b, SDC4 - syndecan 4, GCNT2 - glucosaminyl (n-acetyl) transferase 2, i-branching enzyme (i blood group), DCN - decorin, DYNLL1 - dynein, light chain, lc8-typ…
GO:0071345	cellular response to cytokine stimulus	0.000151	0.0147	2.05	12765	311	600	30	[CACYBP - calcyclin binding protein, SBNO2 - strawberry notch homolog 2 (drosophila), CXCR4 - chemokine (c-x-c motif) receptor 4, SHMT1 - serine hydroxymethyltransferase 1 (soluble), GSN - gelsolin, RBMX - rna binding motif protein, x-linked, RARG - retinoic acid receptor, gamma, COL1A1 - collagen, type i, alpha 1, TNFRSF21 - tumor necrosis factor receptor superfamily, member 21, CTH - cystathion…
GO:0006538	glutamate catabolic process	0.000151	0.0146	12.16	12765	7	600	4	[GOT2 - glutamic-oxaloacetic transaminase 2, mitochondrial, GLUD1 - glutamate dehydrogenase 1, GOT1 - glutamic-oxaloacetic transaminase 1, soluble, GAD1 - glutamate decarboxylase 1 (brain, 67kda)]
GO:0003139	secondary heart field specification	0.000151	0.0145	12.16	12765	7	600	4	[FOXH1 - forkhead box h1, ISL1 - isl lim homeobox 1, BMP4 - bone morphogenetic protein 4, AXIN2 - axin 2]
GO:0003128	heart field specification	0.000151	0.0144	12.16	12765	7	600	4	[FOXH1 - forkhead box h1, ISL1 - isl lim homeobox 1, AXIN2 - axin 2, BMP4 - bone morphogenetic protein 4]
GO:0061077	chaperone-mediated protein folding	0.000153	0.0145	4.01	12765	53	600	10	[DNAJB2 - dnaj (hsp40) homolog, subfamily b, member 2, FKBP14 - fk506 binding protein 14, 22 kda, PPIB - peptidylprolyl isomerase b (cyclophilin b), FKBP4 - fk506 binding protein 4, 59kda, HSPD1 - heat shock 60kda protein 1 (chaperonin), PDIA4 - protein disulfide isomerase family a, member 4, FKBP9 - fk506 binding protein 9, 63 kda, HSPE1 - heat shock 10kda protein 1 (chaperonin 10), DNAJB1 - dna…
GO:0052547	regulation of peptidase activity	0.000153	0.0144	2.11	12765	282	600	28	[TIMP1 - timp metallopeptidase inhibitor 1, BIRC5 - baculoviral iap repeat containing 5, PAX2 - paired box 2, MUL1 - mitochondrial e3 ubiquitin protein ligase 1, BIRC2 - baculoviral iap repeat containing 2, GSN - gelsolin, CYFIP2 - cytoplasmic fmr1 interacting protein 2, BCL2L10 - bcl2-like 10 (apoptosis facilitator), ACER2 - alkaline ceramidase 2, MYC - v-myc avian myelocytomatosis viral oncogen…
GO:0000122	negative regulation of transcription by RNA polymerase II	0.000158	0.0148	1.69	12765	642	600	51	[VPS72 - vacuolar protein sorting 72 homolog (s. cerevisiae), GCFC2 - gc-rich sequence dna-binding factor 2, DDIT3 - dna-damage-inducible transcript 3, HEXIM1 - hexamethylene bis-acetamide inducible 1, ATF3 - activating transcription factor 3, FOXO3 - forkhead box o3, RELB - v-rel avian reticuloendotheliosis viral oncogene homolog b, PHB - prohibitin, CTNNB1 - catenin (cadherin-associated protein…
GO:0031328	positive regulation of cellular biosynthetic process	0.000166	0.0155	1.42	12765	1465	600	98	[RFC5 - replication factor c (activator 1) 5, 36.5kda, PAX2 - paired box 2, DDIT3 - dna-damage-inducible transcript 3, CDH3 - cadherin 3, type 1, p-cadherin (placental), IER2 - immediate early response 2, RBMX - rna binding motif protein, x-linked, DCN - decorin, TBK1 - tank-binding kinase 1, FOXO3 - forkhead box o3, RELB - v-rel avian reticuloendotheliosis viral oncogene homolog b, FOXD1 - forkh…
GO:0032501	multicellular organismal process	0.000176	0.0163	1.3	12765	2482	600	152	[EMP1 - epithelial membrane protein 1, VPS72 - vacuolar protein sorting 72 homolog (s. cerevisiae), GFPT1 - glutamine--fructose-6-phosphate transaminase 1, PAX2 - paired box 2, BIRC5 - baculoviral iap repeat containing 5, ACSBG2 - acyl-coa synthetase bubblegum family member 2, DDX25 - dead (asp-glu-ala-asp) box helicase 25, PNLIP - pancreatic lipase, PNLIPRP2 - pancreatic lipase-related protein 2…
GO:0048598	embryonic morphogenesis	0.000179	0.0164	1.96	12765	359	600	33	[HOXA11 - homeobox a11, OSR1 - odd-skipped related 1 (drosophila), PAX2 - paired box 2, FZD5 - frizzled family receptor 5, HOXC4 - homeobox c4, RARG - retinoic acid receptor, gamma, FRZB - frizzled-related protein, TWIST1 - twist basic helix-loop-helix transcription factor 1, SALL4 - sal-like 4 (drosophila), MYCN - v-myc avian myelocytomatosis viral oncogene neuroblastoma derived homolog, HOXA9 -…
GO:0030278	regulation of ossification	0.000183	0.0168	2.53	12765	160	600	19	[KREMEN2 - kringle containing transmembrane protein 2, OSR1 - odd-skipped related 1 (drosophila), SOX11 - sry (sex determining region y)-box 11, JUND - jun d proto-oncogene, AREG - amphiregulin, ATRAID - all-trans retinoic acid-induced differentiation factor, ADRB2 - adrenoceptor beta 2, surface, WNT5A - wingless-type mmtv integration site family, member 5a, CYP27B1 - cytochrome p450, family 27, …
GO:0010648	negative regulation of cell communication	0.000198	0.018	1.51	12765	1059	600	75	[KREMEN2 - kringle containing transmembrane protein 2, ACAA2 - acetyl-coa acyltransferase 2, DDIT3 - dna-damage-inducible transcript 3, ADRB2 - adrenoceptor beta 2, surface, MIDN - midnolin, CTH - cystathionase (cystathionine gamma-lyase), FRZB - frizzled-related protein, PLK2 - polo-like kinase 2, BCL2L10 - bcl2-like 10 (apoptosis facilitator), DKK3 - dickkopf wnt signaling pathway inhibitor 3, …
GO:0048869	cellular developmental process	0.0002	0.018	1.33	12765	2106	600	132	[PAX2 - paired box 2, ACSBG2 - acyl-coa synthetase bubblegum family member 2, HSD17B4 - hydroxysteroid (17-beta) dehydrogenase 4, DDX25 - dead (asp-glu-ala-asp) box helicase 25, SCFD1 - sec1 family domain containing 1, GSN - gelsolin, PRTN3 - proteinase 3, AKR1C2 - aldo-keto reductase family 1, member c2, IER2 - immediate early response 2, CDC25B - cell division cycle 25b, RBMX - rna binding moti…
GO:0045935	positive regulation of nucleobase-containing compound metabolic process	0.0002	0.018	1.42	12765	1436	600	96	[CACYBP - calcyclin binding protein, RFC5 - replication factor c (activator 1) 5, 36.5kda, PAX2 - paired box 2, SBNO2 - strawberry notch homolog 2 (drosophila), DDIT3 - dna-damage-inducible transcript 3, ADRB2 - adrenoceptor beta 2, surface, NME2 - nme/nm23 nucleoside diphosphate kinase 2, IER2 - immediate early response 2, RBMX - rna binding motif protein, x-linked, DCN - decorin, TBK1 - tank-bi…
GO:0045604	regulation of epidermal cell differentiation	0.000204	0.0182	4.26	12765	45	600	9	[CYP27B1 - cytochrome p450, family 27, subfamily b, polypeptide 1, ERRFI1 - erbb receptor feedback inhibitor 1, ZFP36 - zfp36 ring finger protein, MYCN - v-myc avian myelocytomatosis viral oncogene neuroblastoma derived homolog, SRSF6 - serine/arginine-rich splicing factor 6, KEAP1 - kelch-like ech-associated protein 1, BMP4 - bone morphogenetic protein 4, MAFF - v-maf avian musculoaponeurotic fi…
GO:0048762	mesenchymal cell differentiation	0.000205	0.0182	3.36	12765	76	600	12	[FRZB - frizzled-related protein, OSR1 - odd-skipped related 1 (drosophila), PAX2 - paired box 2, SMAD4 - smad family member 4, FAM101B - family with sequence similarity 101, member b, SPRY1 - sprouty homolog 1, antagonist of fgf signaling (drosophila), NOG - noggin, WNT10A - wingless-type mmtv integration site family, member 10a, ISL1 - isl lim homeobox 1, BMP4 - bone morphogenetic protein 4, WN…
GO:0048704	embryonic skeletal system morphogenesis	0.000205	0.018	3.36	12765	76	600	12	[HOXD10 - homeobox d10, HOXD9 - homeobox d9, TWIST1 - twist basic helix-loop-helix transcription factor 1, HOXA11 - homeobox a11, OSR1 - odd-skipped related 1 (drosophila), SOX11 - sry (sex determining region y)-box 11, MYCN - v-myc avian myelocytomatosis viral oncogene neuroblastoma derived homolog, HOXC11 - homeobox c11, COL11A1 - collagen, type xi, alpha 1, NOG - noggin, BMP4 - bone morphogene…
GO:0032692	negative regulation of interleukin-1 production	0.000212	0.0186	8.18	12765	13	600	5	[ERRFI1 - erbb receptor feedback inhibitor 1, ZC3H12A - zinc finger ccch-type containing 12a, TNFAIP3 - tumor necrosis factor, alpha-induced protein 3, IL1R2 - interleukin 1 receptor, type ii, ACP5 - acid phosphatase 5, tartrate resistant]
GO:0060255	regulation of macromolecule metabolic process	0.000214	0.0187	1.2	12765	4363	600	246	[DNAJB2 - dnaj (hsp40) homolog, subfamily b, member 2, GFPT1 - glutamine--fructose-6-phosphate transaminase 1, RFC5 - replication factor c (activator 1) 5, 36.5kda, DDX25 - dead (asp-glu-ala-asp) box helicase 25, ITLN1 - intelectin 1 (galactofuranose binding), IER2 - immediate early response 2, GCNT2 - glucosaminyl (n-acetyl) transferase 2, i-branching enzyme (i blood group), DERL1 - derlin 1, TB…
GO:0070482	response to oxygen levels	0.000223	0.0193	2.17	12765	245	600	25	[ACAA2 - acetyl-coa acyltransferase 2, CXCR4 - chemokine (c-x-c motif) receptor 4, BIRC2 - baculoviral iap repeat containing 2, SCFD1 - sec1 family domain containing 1, ATP1B1 - atpase, na+/k+ transporting, beta 1 polypeptide, COL1A1 - collagen, type i, alpha 1, TWIST1 - twist basic helix-loop-helix transcription factor 1, ETS1 - v-ets avian erythroblastosis virus e26 oncogene homolog 1, MYC - v-…
GO:0098869	cellular oxidant detoxification	0.00023	0.0197	3.55	12765	66	600	11	[PXDN - peroxidasin homolog (drosophila), TXNRD3 - thioredoxin reductase 3, GPX7 - glutathione peroxidase 7, PRDX1 - peroxiredoxin 1, GSR - glutathione reductase, GPX3 - glutathione peroxidase 3 (plasma), GSTZ1 - glutathione s-transferase zeta 1, FAM213A - family with sequence similarity 213, member a, MGST1 - microsomal glutathione s-transferase 1, GSTO1 - glutathione s-transferase omega 1, TXN …
GO:0032781	positive regulation of ATPase activity	0.000244	0.0208	4.16	12765	46	600	9	[DNAJB4 - dnaj (hsp40) homolog, subfamily b, member 4, DNAJB2 - dnaj (hsp40) homolog, subfamily b, member 2, DYNC1I2 - dynein, cytoplasmic 1, intermediate chain 2, PFN1 - profilin 1, DYNLL1 - dynein, light chain, lc8-type 1, DNAJB1 - dnaj (hsp40) homolog, subfamily b, member 1, PLSCR1 - phospholipid scramblase 1, AHSA1 - aha1, activator of heat shock 90kda protein atpase homolog 1 (yeast), ATP1B1…
GO:0042326	negative regulation of phosphorylation	0.000255	0.0217	1.92	12765	366	600	33	[SLC9A3R1 - solute carrier family 9, subfamily a (nhe3, cation proton antiporter 3), member 3 regulator 1, NTF3 - neurotrophin 3, TRIB1 - tribbles homolog 1 (drosophila), GADD45A - growth arrest and dna-damage-inducible, alpha, HEXIM1 - hexamethylene bis-acetamide inducible 1, MIDN - midnolin, TWIST1 - twist basic helix-loop-helix transcription factor 1, DYNLL1 - dynein, light chain, lc8-type 1, …
GO:1990748	cellular detoxification	0.000263	0.0222	3.49	12765	67	600	11	[PXDN - peroxidasin homolog (drosophila), TXNRD3 - thioredoxin reductase 3, GPX7 - glutathione peroxidase 7, PRDX1 - peroxiredoxin 1, GSR - glutathione reductase, GPX3 - glutathione peroxidase 3 (plasma), GSTZ1 - glutathione s-transferase zeta 1, FAM213A - family with sequence similarity 213, member a, MGST1 - microsomal glutathione s-transferase 1, GSTO1 - glutathione s-transferase omega 1, TXN …
GO:0009891	positive regulation of biosynthetic process	0.000279	0.0234	1.4	12765	1486	600	98	[RFC5 - replication factor c (activator 1) 5, 36.5kda, PAX2 - paired box 2, DDIT3 - dna-damage-inducible transcript 3, CDH3 - cadherin 3, type 1, p-cadherin (placental), IER2 - immediate early response 2, RBMX - rna binding motif protein, x-linked, DCN - decorin, TBK1 - tank-binding kinase 1, FOXO3 - forkhead box o3, RELB - v-rel avian reticuloendotheliosis viral oncogene homolog b, FOXD1 - forkh…
GO:2000116	regulation of cysteine-type endopeptidase activity	0.000286	0.0239	2.38	12765	179	600	20	[CYCS - cytochrome c, somatic, NGFR - nerve growth factor receptor, PAX2 - paired box 2, BIRC5 - baculoviral iap repeat containing 5, MUL1 - mitochondrial e3 ubiquitin protein ligase 1, BIRC2 - baculoviral iap repeat containing 2, GSN - gelsolin, HSPD1 - heat shock 60kda protein 1 (chaperonin), MMP9 - matrix metallopeptidase 9 (gelatinase b, 92kda gelatinase, 92kda type iv collagenase), HSPE1 - h…
GO:0009628	response to abiotic stimulus	0.000289	0.024	1.56	12765	845	600	62	[ACAA2 - acetyl-coa acyltransferase 2, BIRC2 - baculoviral iap repeat containing 2, RFWD3 - ring finger and wd repeat domain 3, SCFD1 - sec1 family domain containing 1, ATP1A1 - atpase, na+/k+ transporting, alpha 1 polypeptide, ADRB2 - adrenoceptor beta 2, surface, GADD45A - growth arrest and dna-damage-inducible, alpha, DTL - denticleless e3 ubiquitin protein ligase homolog (drosophila), ATP1B1 …
GO:0080134	regulation of response to stress	0.00029	0.0239	1.5	12765	1037	600	73	[SBNO2 - strawberry notch homolog 2 (drosophila), BIRC2 - baculoviral iap repeat containing 2, NEK6 - nima-related kinase 6, RFWD3 - ring finger and wd repeat domain 3, DDIT3 - dna-damage-inducible transcript 3, GADD45A - growth arrest and dna-damage-inducible, alpha, HEXIM1 - hexamethylene bis-acetamide inducible 1, IFNGR2 - interferon gamma receptor 2 (interferon gamma transducer 1), NDFIP1 - n…
GO:0036500	ATF6-mediated unfolded protein response	0.000291	0.0239	10.64	12765	8	600	4	[HSP90B1 - heat shock protein 90kda beta (grp94), member 1, DDIT3 - dna-damage-inducible transcript 3, HSPA5 - heat shock 70kda protein 5 (glucose-regulated protein, 78kda), XBP1 - x-box binding protein 1]
GO:0071310	cellular response to organic substance	0.000298	0.0243	1.5	12765	1038	600	73	[CACYBP - calcyclin binding protein, SBNO2 - strawberry notch homolog 2 (drosophila), PAX2 - paired box 2, ATP1A1 - atpase, na+/k+ transporting, alpha 1 polypeptide, GSN - gelsolin, ADRB2 - adrenoceptor beta 2, surface, AKR1C2 - aldo-keto reductase family 1, member c2, GOT1 - glutamic-oxaloacetic transaminase 1, soluble, RBMX - rna binding motif protein, x-linked, CTH - cystathionase (cystathioni…
GO:0009605	response to external stimulus	0.000315	0.0256	1.52	12765	952	600	68	[SBNO2 - strawberry notch homolog 2 (drosophila), PAX2 - paired box 2, ITLN1 - intelectin 1 (galactofuranose binding), DDIT3 - dna-damage-inducible transcript 3, ATP1A1 - atpase, na+/k+ transporting, alpha 1 polypeptide, GSN - gelsolin, PRTN3 - proteinase 3, GADD45A - growth arrest and dna-damage-inducible, alpha, DCN - decorin, IFNGR2 - interferon gamma receptor 2 (interferon gamma transducer 1)…
GO:0001817	regulation of cytokine production	0.00032	0.0258	1.82	12765	433	600	37	[FZD5 - frizzled family receptor 5, MUL1 - mitochondrial e3 ubiquitin protein ligase 1, MYD88 - myeloid differentiation primary response 88, IL1R2 - interleukin 1 receptor, type ii, BIRC2 - baculoviral iap repeat containing 2, RNF128 - ring finger protein 128, e3 ubiquitin protein ligase, DDIT3 - dna-damage-inducible transcript 3, CDH3 - cadherin 3, type 1, p-cadherin (placental), ISL1 - isl lim …
GO:0030198	extracellular matrix organization	0.000333	0.0267	2.08	12765	266	600	26	[TIMP1 - timp metallopeptidase inhibitor 1, CAPNS1 - calpain, small subunit 1, COL1A1 - collagen, type i, alpha 1, ITGB5 - integrin, beta 5, PXDN - peroxidasin homolog (drosophila), TLL2 - tolloid-like 2, LUM - lumican, DCN - decorin, CAPNS2 - calpain, small subunit 2, NID2 - nidogen 2 (osteonidogen), COL6A2 - collagen, type vi, alpha 2, BGN - biglycan, FOXC2 - forkhead box c2 (mfh-1, mesenchyme …
GO:0060070	canonical Wnt signaling pathway	0.000335	0.0268	3.19	12765	80	600	12	[RARG - retinoic acid receptor, gamma, FZD5 - frizzled family receptor 5, GATA3 - gata binding protein 3, PPAP2B - phosphatidic acid phosphatase type 2b, CCND1 - cyclin d1, SOX4 - sry (sex determining region y)-box 4, CDH3 - cadherin 3, type 1, p-cadherin (placental), WNT10A - wingless-type mmtv integration site family, member 10a, MYC - v-myc avian myelocytomatosis viral oncogene homolog, WNT5A …
GO:0010629	negative regulation of gene expression	0.000356	0.0283	1.44	12765	1223	600	83	[VPS72 - vacuolar protein sorting 72 homolog (s. cerevisiae), BIRC5 - baculoviral iap repeat containing 5, PAX2 - paired box 2, SBNO2 - strawberry notch homolog 2 (drosophila), BIRC2 - baculoviral iap repeat containing 2, GCFC2 - gc-rich sequence dna-binding factor 2, DDIT3 - dna-damage-inducible transcript 3, ENC1 - ectodermal-neural cortex 1 (with btb domain), HEXIM1 - hexamethylene bis-acetami…
GO:0001818	negative regulation of cytokine production	0.000372	0.0294	2.39	12765	169	600	19	[ERRFI1 - erbb receptor feedback inhibitor 1, ZC3H12A - zinc finger ccch-type containing 12a, ZFP36 - zfp36 ring finger protein, MUL1 - mitochondrial e3 ubiquitin protein ligase 1, GATA3 - gata binding protein 3, IL1R2 - interleukin 1 receptor, type ii, RNF128 - ring finger protein 128, e3 ubiquitin protein ligase, CDH3 - cadherin 3, type 1, p-cadherin (placental), ACP5 - acid phosphatase 5, tart…
GO:0044092	negative regulation of molecular function	0.000379	0.0298	1.54	12765	871	600	63	[TIMP1 - timp metallopeptidase inhibitor 1, DNAJB2 - dnaj (hsp40) homolog, subfamily b, member 2, BIRC5 - baculoviral iap repeat containing 5, PAX2 - paired box 2, BIRC2 - baculoviral iap repeat containing 2, DDIT3 - dna-damage-inducible transcript 3, ADRB2 - adrenoceptor beta 2, surface, GADD45A - growth arrest and dna-damage-inducible, alpha, HEXIM1 - hexamethylene bis-acetamide inducible 1, AP…
GO:0043062	extracellular structure organization	0.000381	0.0298	2	12765	298	600	28	[TIMP1 - timp metallopeptidase inhibitor 1, CAPNS1 - calpain, small subunit 1, APOC1 - apolipoprotein c-i, COL1A1 - collagen, type i, alpha 1, ITGB5 - integrin, beta 5, PXDN - peroxidasin homolog (drosophila), TLL2 - tolloid-like 2, LUM - lumican, DCN - decorin, CAPNS2 - calpain, small subunit 2, NID2 - nidogen 2 (osteonidogen), COL6A2 - collagen, type vi, alpha 2, BGN - biglycan, FOXC2 - forkhea…
GO:0061035	regulation of cartilage development	0.000382	0.0297	3.61	12765	59	600	10	[RARG - retinoic acid receptor, gamma, CYR61 - cysteine-rich, angiogenic inducer, 61, FRZB - frizzled-related protein, HOXA11 - homeobox a11, FAM101B - family with sequence similarity 101, member b, NOG - noggin, AXIN2 - axin 2, BMP4 - bone morphogenetic protein 4, WNT5A - wingless-type mmtv integration site family, member 5a, CTNNB1 - catenin (cadherin-associated protein), beta 1, 88kda]
GO:0019318	hexose metabolic process	0.000387	0.0299	2.62	12765	130	600	16	[GALE - udp-galactose-4-epimerase, CHST15 - carbohydrate (n-acetylgalactosamine 4-sulfate 6-o) sulfotransferase 15, PCK2 - phosphoenolpyruvate carboxykinase 2 (mitochondrial), IGF2 - insulin-like growth factor 2 (somatomedin a), TPI1 - triosephosphate isomerase 1, PGM1 - phosphoglucomutase 1, MDH1 - malate dehydrogenase 1, nad (soluble), GOT1 - glutamic-oxaloacetic transaminase 1, soluble, PFKFB3…
GO:0098754	detoxification	0.00039	0.03	3.34	12765	70	600	11	[PXDN - peroxidasin homolog (drosophila), TXNRD3 - thioredoxin reductase 3, GPX7 - glutathione peroxidase 7, PRDX1 - peroxiredoxin 1, GSR - glutathione reductase, GPX3 - glutathione peroxidase 3 (plasma), GSTZ1 - glutathione s-transferase zeta 1, FAM213A - family with sequence similarity 213, member a, MGST1 - microsomal glutathione s-transferase 1, GSTO1 - glutathione s-transferase omega 1, TXN …
GO:0010646	regulation of cell communication	0.00039	0.0299	1.27	12765	2699	600	161	[RFC5 - replication factor c (activator 1) 5, 36.5kda, BIRC5 - baculoviral iap repeat containing 5, BIRC2 - baculoviral iap repeat containing 2, DDIT3 - dna-damage-inducible transcript 3, GSN - gelsolin, CDH3 - cadherin 3, type 1, p-cadherin (placental), GADD45A - growth arrest and dna-damage-inducible, alpha, TMEM101 - transmembrane protein 101, HEXIM1 - hexamethylene bis-acetamide inducible 1, …
GO:2000015	regulation of determination of dorsal identity	0.000399	0.0304	15.96	12765	4	600	3	[SOSTDC1 - sclerostin domain containing 1, DDIT3 - dna-damage-inducible transcript 3, CTNNB1 - catenin (cadherin-associated protein), beta 1, 88kda]
GO:0061043	regulation of vascular wound healing	0.000399	0.0302	15.96	12765	4	600	3	[FOXC2 - forkhead box c2 (mfh-1, mesenchyme forkhead 1), TNFAIP3 - tumor necrosis factor, alpha-induced protein 3, XBP1 - x-box binding protein 1]
GO:0044093	positive regulation of molecular function	0.000406	0.0306	1.4	12765	1410	600	93	[DNAJB2 - dnaj (hsp40) homolog, subfamily b, member 2, RFC5 - replication factor c (activator 1) 5, 36.5kda, PNLIP - pancreatic lipase, DDIT3 - dna-damage-inducible transcript 3, GSN - gelsolin, CDH3 - cadherin 3, type 1, p-cadherin (placental), GADD45A - growth arrest and dna-damage-inducible, alpha, ADRB2 - adrenoceptor beta 2, surface, PRTN3 - proteinase 3, APOC1 - apolipoprotein c-i, CDC25B -…
GO:0040012	regulation of locomotion	0.000408	0.0305	1.62	12765	668	600	51	[TIMP1 - timp metallopeptidase inhibitor 1, SDC4 - syndecan 4, SEMA4A - sema domain, immunoglobulin domain (ig), transmembrane domain (tm) and short cytoplasmic domain, (semaphorin) 4a, GCNT2 - glucosaminyl (n-acetyl) transferase 2, i-branching enzyme (i blood group), FAM110C - family with sequence similarity 110, member c, DCN - decorin, TBCCD1 - tbcc domain containing 1, XBP1 - x-box binding pr…
GO:0001838	embryonic epithelial tube formation	0.000411	0.0306	5.8	12765	22	600	6	[PAX2 - paired box 2, GATA3 - gata binding protein 3, SOX11 - sry (sex determining region y)-box 11, NOG - noggin, SOX4 - sry (sex determining region y)-box 4, CTNNB1 - catenin (cadherin-associated protein), beta 1, 88kda]
GO:0031128	developmental induction	0.000411	0.0305	5.8	12765	22	600	6	[SALL1 - sal-like 1 (drosophila), HOXA11 - homeobox a11, SPRY1 - sprouty homolog 1, antagonist of fgf signaling (drosophila), HOXC11 - homeobox c11, BMP4 - bone morphogenetic protein 4, CTNNB1 - catenin (cadherin-associated protein), beta 1, 88kda]
GO:0050728	negative regulation of inflammatory response	0.000423	0.0312	3.11	12765	82	600	12	[PTGER4 - prostaglandin e receptor 4 (subtype ep4), ZC3H12A - zinc finger ccch-type containing 12a, TNFRSF1A - tumor necrosis factor receptor superfamily, member 1a, GATA3 - gata binding protein 3, TNFAIP3 - tumor necrosis factor, alpha-induced protein 3, MVK - mevalonate kinase, IL1R2 - interleukin 1 receptor, type ii, ETS1 - v-ets avian erythroblastosis virus e26 oncogene homolog 1, ISL1 - isl …
GO:2001056	positive regulation of cysteine-type endopeptidase activity	0.000429	0.0315	2.81	12765	106	600	14	[CYCS - cytochrome c, somatic, NGFR - nerve growth factor receptor, MUL1 - mitochondrial e3 ubiquitin protein ligase 1, GSN - gelsolin, HSPD1 - heat shock 60kda protein 1 (chaperonin), HSPE1 - heat shock 10kda protein 1 (chaperonin 10), ASPH - aspartate beta-hydroxylase, CYFIP2 - cytoplasmic fmr1 interacting protein 2, CYR61 - cysteine-rich, angiogenic inducer, 61, BCL2L10 - bcl2-like 10 (apoptos…
GO:0008285	negative regulation of cell proliferation	0.000454	0.0332	1.7	12765	538	600	43	[DNAJB2 - dnaj (hsp40) homolog, subfamily b, member 2, ADAMTS1 - adam metallopeptidase with thrombospondin type 1 motif, 1, FZD5 - frizzled family receptor 5, SLC9A3R1 - solute carrier family 9, subfamily a (nhe3, cation proton antiporter 3), member 3 regulator 1, TRIB1 - tribbles homolog 1 (drosophila), ISL1 - isl lim homeobox 1, SDC4 - syndecan 4, RARG - retinoic acid receptor, gamma, TNFRSF21 …
GO:0002294	CD4-positive, alpha-beta T cell differentiation involved in immune response	0.000457	0.0332	7.09	12765	15	600	5	[SEMA4A - sema domain, immunoglobulin domain (ig), transmembrane domain (tm) and short cytoplasmic domain, (semaphorin) 4a, PTGER4 - prostaglandin e receptor 4 (subtype ep4), BCL3 - b-cell cll/lymphoma 3, GATA3 - gata binding protein 3, RELB - v-rel avian reticuloendotheliosis viral oncogene homolog b]
GO:2000136	regulation of cell proliferation involved in heart morphogenesis	0.000457	0.0331	7.09	12765	15	600	5	[GNG5 - guanine nucleotide binding protein (g protein), gamma 5, SMAD4 - smad family member 4, ISL1 - isl lim homeobox 1, BMP4 - bone morphogenetic protein 4, CTNNB1 - catenin (cadherin-associated protein), beta 1, 88kda]
GO:0042093	T-helper cell differentiation	0.000457	0.0329	7.09	12765	15	600	5	[SEMA4A - sema domain, immunoglobulin domain (ig), transmembrane domain (tm) and short cytoplasmic domain, (semaphorin) 4a, PTGER4 - prostaglandin e receptor 4 (subtype ep4), BCL3 - b-cell cll/lymphoma 3, GATA3 - gata binding protein 3, RELB - v-rel avian reticuloendotheliosis viral oncogene homolog b]
GO:0010718	positive regulation of epithelial to mesenchymal transition	0.00046	0.0329	4.26	12765	40	600	8	[COL1A1 - collagen, type i, alpha 1, TWIST1 - twist basic helix-loop-helix transcription factor 1, GCNT2 - glucosaminyl (n-acetyl) transferase 2, i-branching enzyme (i blood group), SMAD4 - smad family member 4, ISL1 - isl lim homeobox 1, BMP4 - bone morphogenetic protein 4, AXIN2 - axin 2, CTNNB1 - catenin (cadherin-associated protein), beta 1, 88kda]
GO:0001658	branching involved in ureteric bud morphogenesis	0.00046	0.0328	4.26	12765	40	600	8	[SALL1 - sal-like 1 (drosophila), HOXD11 - homeobox d11, HOXA11 - homeobox a11, PAX2 - paired box 2, SMAD4 - smad family member 4, MYC - v-myc avian myelocytomatosis viral oncogene homolog, BMP4 - bone morphogenetic protein 4, CTNNB1 - catenin (cadherin-associated protein), beta 1, 88kda]
GO:0032652	regulation of interleukin-1 production	0.00046	0.0326	4.26	12765	40	600	8	[ERRFI1 - erbb receptor feedback inhibitor 1, ZC3H12A - zinc finger ccch-type containing 12a, FZD5 - frizzled family receptor 5, TNFAIP3 - tumor necrosis factor, alpha-induced protein 3, IL1R2 - interleukin 1 receptor, type ii, ISL1 - isl lim homeobox 1, WNT5A - wingless-type mmtv integration site family, member 5a, ACP5 - acid phosphatase 5, tartrate resistant]
GO:0050727	regulation of inflammatory response	0.000463	0.0327	2.15	12765	228	600	23	[ZC3H12A - zinc finger ccch-type containing 12a, C9 - complement component 9, SBNO2 - strawberry notch homolog 2 (drosophila), MYD88 - myeloid differentiation primary response 88, GATA3 - gata binding protein 3, CFB - complement factor b, BIRC2 - baculoviral iap repeat containing 2, IL1R2 - interleukin 1 receptor, type ii, NFKBIA - nuclear factor of kappa light polypeptide gene enhancer in b-cell…
GO:0048706	embryonic skeletal system development	0.000479	0.0337	4.8	12765	31	600	7	[COL1A1 - collagen, type i, alpha 1, OSR1 - odd-skipped related 1 (drosophila), DEAF1 - deaf1 transcription factor, NOG - noggin, HOXA9 - homeobox a9, HOXC6 - homeobox c6, WNT5A - wingless-type mmtv integration site family, member 5a]
GO:0010950	positive regulation of endopeptidase activity	0.000494	0.0345	2.66	12765	120	600	15	[CYCS - cytochrome c, somatic, NGFR - nerve growth factor receptor, MUL1 - mitochondrial e3 ubiquitin protein ligase 1, GSN - gelsolin, HSPD1 - heat shock 60kda protein 1 (chaperonin), HSPE1 - heat shock 10kda protein 1 (chaperonin 10), EPHA4 - eph receptor a4, ASPH - aspartate beta-hydroxylase, CYFIP2 - cytoplasmic fmr1 interacting protein 2, CYR61 - cysteine-rich, angiogenic inducer, 61, BCL2L1…
GO:0045859	regulation of protein kinase activity	0.000496	0.0345	1.63	12765	640	600	49	[ADRB2 - adrenoceptor beta 2, surface, GADD45A - growth arrest and dna-damage-inducible, alpha, HEXIM1 - hexamethylene bis-acetamide inducible 1, CDC25B - cell division cycle 25b, SDC4 - syndecan 4, DCN - decorin, TRAF4 - tnf receptor-associated factor 4, ERRFI1 - erbb receptor feedback inhibitor 1, BGN - biglycan, DUSP5 - dual specificity phosphatase 5, DUSP6 - dual specificity phosphatase 6, MA…
GO:1902533	positive regulation of intracellular signal transduction	0.000501	0.0347	1.58	12765	742	600	55	[NEK6 - nima-related kinase 6, BIRC2 - baculoviral iap repeat containing 2, DDIT3 - dna-damage-inducible transcript 3, GADD45A - growth arrest and dna-damage-inducible, alpha, ADRB2 - adrenoceptor beta 2, surface, AKR1C2 - aldo-keto reductase family 1, member c2, TMEM101 - transmembrane protein 101, HEXIM1 - hexamethylene bis-acetamide inducible 1, CTH - cystathionase (cystathionine gamma-lyase),…
GO:0006957	complement activation, alternative pathway	0.000504	0.0347	9.46	12765	9	600	4	[C3 - complement component 3, C9 - complement component 9, CFB - complement factor b, CFP - complement factor properdin]
GO:0006048	UDP-N-acetylglucosamine biosynthetic process	0.000504	0.0345	9.46	12765	9	600	4	[UAP1L1 - udp-n-acteylglucosamine pyrophosphorylase 1-like 1, GFPT1 - glutamine--fructose-6-phosphate transaminase 1, PGM3 - phosphoglucomutase 3, UAP1 - udp-n-acteylglucosamine pyrophosphorylase 1]
GO:0036499	PERK-mediated unfolded protein response	0.000504	0.0344	9.46	12765	9	600	4	[IGFBP1 - insulin-like growth factor binding protein 1, DDIT3 - dna-damage-inducible transcript 3, HSPA5 - heat shock 70kda protein 5 (glucose-regulated protein, 78kda), ATF3 - activating transcription factor 3]
GO:0032691	negative regulation of interleukin-1 beta production	0.000504	0.0342	9.46	12765	9	600	4	[ERRFI1 - erbb receptor feedback inhibitor 1, ZC3H12A - zinc finger ccch-type containing 12a, TNFAIP3 - tumor necrosis factor, alpha-induced protein 3, ACP5 - acid phosphatase 5, tartrate resistant]
GO:0061004	pattern specification involved in kidney development	0.000504	0.0341	9.46	12765	9	600	4	[FOXD1 - forkhead box d1, OSR1 - odd-skipped related 1 (drosophila), PAX2 - paired box 2, BMP4 - bone morphogenetic protein 4]
GO:0009612	response to mechanical stimulus	0.000522	0.0351	2.39	12765	160	600	18	[MAP3K14 - mitogen-activated protein kinase kinase kinase 14, MYD88 - myeloid differentiation primary response 88, NFKBIA - nuclear factor of kappa light polypeptide gene enhancer in b-cells inhibitor, alpha, JUND - jun d proto-oncogene, ATP1A1 - atpase, na+/k+ transporting, alpha 1 polypeptide, GADD45A - growth arrest and dna-damage-inducible, alpha, COL1A1 - collagen, type i, alpha 1, PTGER4 - …
GO:0009967	positive regulation of signal transduction	0.000525	0.0352	1.44	12765	1184	600	80	[BIRC2 - baculoviral iap repeat containing 2, NEK6 - nima-related kinase 6, DDIT3 - dna-damage-inducible transcript 3, GSN - gelsolin, CDH3 - cadherin 3, type 1, p-cadherin (placental), GADD45A - growth arrest and dna-damage-inducible, alpha, ADRB2 - adrenoceptor beta 2, surface, AKR1C2 - aldo-keto reductase family 1, member c2, HEXIM1 - hexamethylene bis-acetamide inducible 1, TMEM101 - transmem…
GO:0061037	negative regulation of cartilage development	0.000534	0.0356	5.55	12765	23	600	6	[RARG - retinoic acid receptor, gamma, FRZB - frizzled-related protein, FAM101B - family with sequence similarity 101, member b, NOG - noggin, BMP4 - bone morphogenetic protein 4, CTNNB1 - catenin (cadherin-associated protein), beta 1, 88kda]
GO:0032102	negative regulation of response to external stimulus	0.000543	0.036	2.21	12765	202	600	21	[ZC3H12A - zinc finger ccch-type containing 12a, MUL1 - mitochondrial e3 ubiquitin protein ligase 1, GATA3 - gata binding protein 3, IL1R2 - interleukin 1 receptor, type ii, PRDM1 - pr domain containing 1, with znf domain, TRIB1 - tribbles homolog 1 (drosophila), ISL1 - isl lim homeobox 1, WNT5A - wingless-type mmtv integration site family, member 5a, EPHA4 - eph receptor a4, ACP5 - acid phosphat…
GO:0043123	positive regulation of I-kappaB kinase/NF-kappaB signaling	0.000545	0.036	2.54	12765	134	600	16	[MAP3K14 - mitogen-activated protein kinase kinase kinase 14, MUL1 - mitochondrial e3 ubiquitin protein ligase 1, MYD88 - myeloid differentiation primary response 88, BIRC2 - baculoviral iap repeat containing 2, NEK6 - nima-related kinase 6, TRIM62 - tripartite motif containing 62, TMEM101 - transmembrane protein 101, CTH - cystathionase (cystathionine gamma-lyase), PLK2 - polo-like kinase 2, TNF…
GO:0051338	regulation of transferase activity	0.000564	0.0371	1.53	12765	832	600	60	[RFC5 - replication factor c (activator 1) 5, 36.5kda, ADRB2 - adrenoceptor beta 2, surface, GADD45A - growth arrest and dna-damage-inducible, alpha, HEXIM1 - hexamethylene bis-acetamide inducible 1, CDC25B - cell division cycle 25b, MIDN - midnolin, SDC4 - syndecan 4, DCN - decorin, UBE2S - ubiquitin-conjugating enzyme e2s, TRAF4 - tnf receptor-associated factor 4, CTNNB1 - catenin (cadherin-ass…
GO:0001933	negative regulation of protein phosphorylation	0.000566	0.0371	1.9	12765	336	600	30	[SLC9A3R1 - solute carrier family 9, subfamily a (nhe3, cation proton antiporter 3), member 3 regulator 1, NTF3 - neurotrophin 3, TRIB1 - tribbles homolog 1 (drosophila), GADD45A - growth arrest and dna-damage-inducible, alpha, HEXIM1 - hexamethylene bis-acetamide inducible 1, TWIST1 - twist basic helix-loop-helix transcription factor 1, DCN - decorin, MYC - v-myc avian myelocytomatosis viral onc…
GO:0043901	negative regulation of multi-organism process	0.000591	0.0385	2.85	12765	97	600	13	[ZC3H12A - zinc finger ccch-type containing 12a, TIMP1 - timp metallopeptidase inhibitor 1, MUL1 - mitochondrial e3 ubiquitin protein ligase 1, ZFP36 - zfp36 ring finger protein, PRDM1 - pr domain containing 1, with znf domain, TRIB1 - tribbles homolog 1 (drosophila), CCL4 - chemokine (c-c motif) ligand 4, GSN - gelsolin, TRIM62 - tripartite motif containing 62, SQSTM1 - sequestosome 1, PLSCR1 - …
GO:0032680	regulation of tumor necrosis factor production	0.000591	0.0384	3	12765	85	600	12	[ERRFI1 - erbb receptor feedback inhibitor 1, ZC3H12A - zinc finger ccch-type containing 12a, TWIST1 - twist basic helix-loop-helix transcription factor 1, BCL3 - b-cell cll/lymphoma 3, FZD5 - frizzled family receptor 5, ZFP36 - zfp36 ring finger protein, THBS1 - thrombospondin 1, TNFAIP3 - tumor necrosis factor, alpha-induced protein 3, CIDEA - cell death-inducing dffa-like effector a, ISL1 - is…
GO:0007165	signal transduction	0.000594	0.0383	1.22	12765	3376	600	194	[DST - dystonin, GFPT1 - glutamine--fructose-6-phosphate transaminase 1, TMEM101 - transmembrane protein 101, GCNT2 - glucosaminyl (n-acetyl) transferase 2, i-branching enzyme (i blood group), TIFA - traf-interacting protein with forkhead-associated domain, TBK1 - tank-binding kinase 1, DERL1 - derlin 1, RELB - v-rel avian reticuloendotheliosis viral oncogene homolog b, TRAF4 - tnf receptor-assoc…
GO:0043281	regulation of cysteine-type endopeptidase activity involved in apoptotic process	0.000606	0.039	2.36	12765	162	600	18	[CYCS - cytochrome c, somatic, NGFR - nerve growth factor receptor, BIRC5 - baculoviral iap repeat containing 5, PAX2 - paired box 2, MUL1 - mitochondrial e3 ubiquitin protein ligase 1, BIRC2 - baculoviral iap repeat containing 2, GSN - gelsolin, HSPD1 - heat shock 60kda protein 1 (chaperonin), MMP9 - matrix metallopeptidase 9 (gelatinase b, 92kda gelatinase, 92kda type iv collagenase), HSPE1 - h…
GO:0030334	regulation of cell migration	0.000612	0.0392	1.65	12765	579	600	45	[TIMP1 - timp metallopeptidase inhibitor 1, NTF3 - neurotrophin 3, SLC9A3R1 - solute carrier family 9, subfamily a (nhe3, cation proton antiporter 3), member 3 regulator 1, TRIB1 - tribbles homolog 1 (drosophila), SDC4 - syndecan 4, SEMA4A - sema domain, immunoglobulin domain (ig), transmembrane domain (tm) and short cytoplasmic domain, (semaphorin) 4a, COL1A1 - collagen, type i, alpha 1, RHOB - …
GO:0006915	apoptotic process	0.000629	0.0401	1.72	12765	481	600	39	[BCL2L14 - bcl2-like 14 (apoptosis facilitator), FZD5 - frizzled family receptor 5, BIRC5 - baculoviral iap repeat containing 5, RASSF7 - ras association (ralgds/af-6) domain family (n-terminal) member 7, CXCR4 - chemokine (c-x-c motif) receptor 4, MUL1 - mitochondrial e3 ubiquitin protein ligase 1, MYD88 - myeloid differentiation primary response 88, NEK6 - nima-related kinase 6, GSN - gelsolin,…
GO:0002287	alpha-beta T cell activation involved in immune response	0.000639	0.0406	6.65	12765	16	600	5	[SEMA4A - sema domain, immunoglobulin domain (ig), transmembrane domain (tm) and short cytoplasmic domain, (semaphorin) 4a, PTGER4 - prostaglandin e receptor 4 (subtype ep4), BCL3 - b-cell cll/lymphoma 3, GATA3 - gata binding protein 3, RELB - v-rel avian reticuloendotheliosis viral oncogene homolog b]
GO:0002293	alpha-beta T cell differentiation involved in immune response	0.000639	0.0404	6.65	12765	16	600	5	[SEMA4A - sema domain, immunoglobulin domain (ig), transmembrane domain (tm) and short cytoplasmic domain, (semaphorin) 4a, PTGER4 - prostaglandin e receptor 4 (subtype ep4), BCL3 - b-cell cll/lymphoma 3, GATA3 - gata binding protein 3, RELB - v-rel avian reticuloendotheliosis viral oncogene homolog b]
GO:0090185	negative regulation of kidney development	0.000639	0.0402	6.65	12765	16	600	5	[OSR1 - odd-skipped related 1 (drosophila), PAX2 - paired box 2, GATA3 - gata binding protein 3, BMP4 - bone morphogenetic protein 4, CTNNB1 - catenin (cadherin-associated protein), beta 1, 88kda]
GO:1903319	positive regulation of protein maturation	0.000639	0.0401	6.65	12765	16	600	5	[C3 - complement component 3, GSN - gelsolin, SOX4 - sry (sex determining region y)-box 4, C6 - complement component 6, PHB - prohibitin]
GO:0045598	regulation of fat cell differentiation	0.000653	0.0407	2.82	12765	98	600	13	[ARNTL - aryl hydrocarbon receptor nuclear translocator-like, ZC3H12A - zinc finger ccch-type containing 12a, ZFP36 - zfp36 ring finger protein, GATA3 - gata binding protein 3, DDIT3 - dna-damage-inducible transcript 3, WNT5B - wingless-type mmtv integration site family, member 5b, WNT5A - wingless-type mmtv integration site family, member 5a, CCDC71L - coiled-coil domain containing 71-like, FRZB…
GO:0045926	negative regulation of growth	0.000664	0.0412	2.28	12765	177	600	19	[DNAJB2 - dnaj (hsp40) homolog, subfamily b, member 2, MUL1 - mitochondrial e3 ubiquitin protein ligase 1, OSGIN1 - oxidative stress induced growth inhibitor 1, CDKN1A - cyclin-dependent kinase inhibitor 1a (p21, cip1), ADRB2 - adrenoceptor beta 2, surface, WNT5A - wingless-type mmtv integration site family, member 5a, SQSTM1 - sequestosome 1, IP6K2 - inositol hexakisphosphate kinase 2, NTN1 - ne…
GO:2000145	regulation of cell motility	0.000671	0.0415	1.63	12765	615	600	47	[TIMP1 - timp metallopeptidase inhibitor 1, NTF3 - neurotrophin 3, SLC9A3R1 - solute carrier family 9, subfamily a (nhe3, cation proton antiporter 3), member 3 regulator 1, TRIB1 - tribbles homolog 1 (drosophila), SDC4 - syndecan 4, SEMA4A - sema domain, immunoglobulin domain (ig), transmembrane domain (tm) and short cytoplasmic domain, (semaphorin) 4a, COL1A1 - collagen, type i, alpha 1, RHOB - …
GO:0032651	regulation of interleukin-1 beta production	0.000718	0.0442	4.51	12765	33	600	7	[ERRFI1 - erbb receptor feedback inhibitor 1, ZC3H12A - zinc finger ccch-type containing 12a, FZD5 - frizzled family receptor 5, TNFAIP3 - tumor necrosis factor, alpha-induced protein 3, ISL1 - isl lim homeobox 1, WNT5A - wingless-type mmtv integration site family, member 5a, ACP5 - acid phosphatase 5, tartrate resistant]
GO:0009948	anterior/posterior axis specification	0.000718	0.044	4.51	12765	33	600	7	[FZD5 - frizzled family receptor 5, CDX1 - caudal type homeobox 1, SMAD4 - smad family member 4, NRARP - notch-regulated ankyrin repeat protein, BMP4 - bone morphogenetic protein 4, WNT5A - wingless-type mmtv integration site family, member 5a, CTNNB1 - catenin (cadherin-associated protein), beta 1, 88kda]
GO:0043436	oxoacid metabolic process	0.000728	0.0445	1.55	12765	771	600	56	[GFPT1 - glutamine--fructose-6-phosphate transaminase 1, ACAA2 - acetyl-coa acyltransferase 2, MCCC1 - methylcrotonoyl-coa carboxylase 1 (alpha), HSD17B4 - hydroxysteroid (17-beta) dehydrogenase 4, ACSBG2 - acyl-coa synthetase bubblegum family member 2, PGM1 - phosphoglucomutase 1, AKR1C2 - aldo-keto reductase family 1, member c2, GOT1 - glutamic-oxaloacetic transaminase 1, soluble, ALDH18A1 - al…
GO:0009607	response to biotic stimulus	0.000738	0.0448	1.71	12765	485	600	39	[FZD5 - frizzled family receptor 5, SBNO2 - strawberry notch homolog 2 (drosophila), CXCR4 - chemokine (c-x-c motif) receptor 4, MYD88 - myeloid differentiation primary response 88, ITLN1 - intelectin 1 (galactofuranose binding), TRIB1 - tribbles homolog 1 (drosophila), DDIT3 - dna-damage-inducible transcript 3, JUND - jun d proto-oncogene, PRTN3 - proteinase 3, TNFRSF21 - tumor necrosis factor r…
GO:0032101	regulation of response to external stimulus	0.000744	0.045	1.68	12765	518	600	41	[C9 - complement component 9, SBNO2 - strawberry notch homolog 2 (drosophila), CXCR4 - chemokine (c-x-c motif) receptor 4, MUL1 - mitochondrial e3 ubiquitin protein ligase 1, NTF3 - neurotrophin 3, MYD88 - myeloid differentiation primary response 88, IL1R2 - interleukin 1 receptor, type ii, BIRC2 - baculoviral iap repeat containing 2, TRIB1 - tribbles homolog 1 (drosophila), ISL1 - isl lim homeob…
GO:0035148	tube formation	0.000753	0.0454	2.66	12765	112	600	14	[PAX2 - paired box 2, GATA3 - gata binding protein 3, SOX11 - sry (sex determining region y)-box 11, SOX4 - sry (sex determining region y)-box 4, GRHL3 - grainyhead-like 3 (drosophila), SDC4 - syndecan 4, RARG - retinoic acid receptor, gamma, TWIST1 - twist basic helix-loop-helix transcription factor 1, PFN1 - profilin 1, SALL4 - sal-like 4 (drosophila), DEAF1 - deaf1 transcription factor, NOG - …
GO:0007162	negative regulation of cell adhesion	0.000762	0.0458	2.26	12765	179	600	19	[MUC1 - mucin 1, cell surface associated, ARHGDIG - rho gdp dissociation inhibitor (gdi) gamma, CLDN7 - claudin 7, NRARP - notch-regulated ankyrin repeat protein, EPCAM - epithelial cell adhesion molecule, SDC4 - syndecan 4, COL1A1 - collagen, type i, alpha 1, TNFRSF21 - tumor necrosis factor receptor superfamily, member 21, SWAP70 - swap switching b-cell complex 70kda subunit, GCNT2 - glucosamin…
GO:0032787	monocarboxylic acid metabolic process	0.000781	0.0467	1.82	12765	374	600	32	[ACAA2 - acetyl-coa acyltransferase 2, MCCC1 - methylcrotonoyl-coa carboxylase 1 (alpha), TPI1 - triosephosphate isomerase 1, ACSBG2 - acyl-coa synthetase bubblegum family member 2, HSD17B4 - hydroxysteroid (17-beta) dehydrogenase 4, PGM1 - phosphoglucomutase 1, AKR1C2 - aldo-keto reductase family 1, member c2, GOT2 - glutamic-oxaloacetic transaminase 2, mitochondrial, DCN - decorin, SCP2 - stero…
GO:1990440	positive regulation of transcription from RNA polymerase II promoter in response to endoplasmic reticulum stress	0.000809	0.0482	8.51	12765	10	600	4	[DDIT3 - dna-damage-inducible transcript 3, HSPA5 - heat shock 70kda protein 5 (glucose-regulated protein, 78kda), ATF3 - activating transcription factor 3, CEBPB - ccaat/enhancer binding protein (c/ebp), beta]
GO:0003159	morphogenesis of an endothelium	0.000809	0.048	8.51	12765	10	600	4	[RHOB - ras homolog family member b, STARD13 - star-related lipid transfer (start) domain containing 13, BMP4 - bone morphogenetic protein 4, CTNNB1 - catenin (cadherin-associated protein), beta 1, 88kda]
GO:0061154	endothelial tube morphogenesis	0.000809	0.0478	8.51	12765	10	600	4	[RHOB - ras homolog family member b, STARD13 - star-related lipid transfer (start) domain containing 13, BMP4 - bone morphogenetic protein 4, CTNNB1 - catenin (cadherin-associated protein), beta 1, 88kda]
GO:1903555	regulation of tumor necrosis factor superfamily cytokine production	0.000812	0.0478	2.9	12765	88	600	12	[ERRFI1 - erbb receptor feedback inhibitor 1, ZC3H12A - zinc finger ccch-type containing 12a, TWIST1 - twist basic helix-loop-helix transcription factor 1, BCL3 - b-cell cll/lymphoma 3, FZD5 - frizzled family receptor 5, ZFP36 - zfp36 ring finger protein, THBS1 - thrombospondin 1, TNFAIP3 - tumor necrosis factor, alpha-induced protein 3, CIDEA - cell death-inducing dffa-like effector a, ISL1 - is…
GO:0043207	response to external biotic stimulus	0.000816	0.0478	1.73	12765	455	600	37	[FZD5 - frizzled family receptor 5, SBNO2 - strawberry notch homolog 2 (drosophila), CXCR4 - chemokine (c-x-c motif) receptor 4, MYD88 - myeloid differentiation primary response 88, ITLN1 - intelectin 1 (galactofuranose binding), TRIB1 - tribbles homolog 1 (drosophila), JUND - jun d proto-oncogene, PRTN3 - proteinase 3, TNFRSF21 - tumor necrosis factor receptor superfamily, member 21, PTGER4 - pr…
GO:0045595	regulation of cell differentiation	0.000819	0.0478	1.39	12765	1348	600	88	[PAX2 - paired box 2, BIRC2 - baculoviral iap repeat containing 2, DDIT3 - dna-damage-inducible transcript 3, ENC1 - ectodermal-neural cortex 1 (with btb domain), NME2 - nme/nm23 nucleoside diphosphate kinase 2, CTH - cystathionase (cystathionine gamma-lyase), FRZB - frizzled-related protein, GCNT2 - glucosaminyl (n-acetyl) transferase 2, i-branching enzyme (i blood group), SOSTDC1 - sclerostin d…
GO:0043549	regulation of kinase activity	0.000826	0.048	1.57	12765	689	600	51	[ADRB2 - adrenoceptor beta 2, surface, GADD45A - growth arrest and dna-damage-inducible, alpha, HEXIM1 - hexamethylene bis-acetamide inducible 1, MIDN - midnolin, CDC25B - cell division cycle 25b, SDC4 - syndecan 4, DCN - decorin, TRAF4 - tnf receptor-associated factor 4, ERRFI1 - erbb receptor feedback inhibitor 1, BGN - biglycan, DUSP5 - dual specificity phosphatase 5, DUSP6 - dual specificity …
GO:0002292	T cell differentiation involved in immune response	0.000871	0.0504	6.26	12765	17	600	5	[SEMA4A - sema domain, immunoglobulin domain (ig), transmembrane domain (tm) and short cytoplasmic domain, (semaphorin) 4a, PTGER4 - prostaglandin e receptor 4 (subtype ep4), BCL3 - b-cell cll/lymphoma 3, GATA3 - gata binding protein 3, RELB - v-rel avian reticuloendotheliosis viral oncogene homolog b]
GO:0051186	cofactor metabolic process	0.000893	0.0515	1.81	12765	377	600	32	[TCN2 - transcobalamin ii, MCCC1 - methylcrotonoyl-coa carboxylase 1 (alpha), TPI1 - triosephosphate isomerase 1, HSD17B4 - hydroxysteroid (17-beta) dehydrogenase 4, ACSBG2 - acyl-coa synthetase bubblegum family member 2, PGM1 - phosphoglucomutase 1, GSR - glutathione reductase, SHMT1 - serine hydroxymethyltransferase 1 (soluble), GPX3 - glutathione peroxidase 3 (plasma), MDH1 - malate dehydrogen…
GO:0031399	regulation of protein modification process	0.000901	0.0517	1.37	12765	1426	600	92	[DNAJB2 - dnaj (hsp40) homolog, subfamily b, member 2, ITLN1 - intelectin 1 (galactofuranose binding), BIRC2 - baculoviral iap repeat containing 2, RCAN1 - regulator of calcineurin 1, GADD45A - growth arrest and dna-damage-inducible, alpha, ADRB2 - adrenoceptor beta 2, surface, HEXIM1 - hexamethylene bis-acetamide inducible 1, CDC25B - cell division cycle 25b, SDC4 - syndecan 4, GCNT2 - glucosami…
GO:0071260	cellular response to mechanical stimulus	0.000954	0.0546	3.22	12765	66	600	10	[COL1A1 - collagen, type i, alpha 1, PTGER4 - prostaglandin e receptor 4 (subtype ep4), IRF1 - interferon regulatory factor 1, MAP3K14 - mitogen-activated protein kinase kinase kinase 14, TNFRSF1A - tumor necrosis factor receptor superfamily, member 1a, MYD88 - myeloid differentiation primary response 88, ATP1A1 - atpase, na+/k+ transporting, alpha 1 polypeptide, GADD45A - growth arrest and dna-d…
GO:0019418	sulfide oxidation	0.000962	0.0549	12.76	12765	5	600	3	[SQRDL - sulfide quinone reductase-like (yeast), SUOX - sulfite oxidase, TSTD1 - thiosulfate sulfurtransferase (rhodanese)-like domain containing 1]
GO:0070221	sulfide oxidation, using sulfide:quinone oxidoreductase	0.000962	0.0546	12.76	12765	5	600	3	[SQRDL - sulfide quinone reductase-like (yeast), SUOX - sulfite oxidase, TSTD1 - thiosulfate sulfurtransferase (rhodanese)-like domain containing 1]
GO:0060744	mammary gland branching involved in thelarche	0.000962	0.0544	12.76	12765	5	600	3	[AREG - amphiregulin, WNT5A - wingless-type mmtv integration site family, member 5a, PHB2 - prohibitin 2]
GO:0014033	neural crest cell differentiation	0.000962	0.0542	12.76	12765	5	600	3	[FRZB - frizzled-related protein, SMAD4 - smad family member 4, WNT10A - wingless-type mmtv integration site family, member 10a]
GO:1905114	cell surface receptor signaling pathway involved in cell-cell signaling	0.00098	0.055	1.91	12765	301	600	27	[KREMEN2 - kringle containing transmembrane protein 2, FZD5 - frizzled family receptor 5, SLC9A3R1 - solute carrier family 9, subfamily a (nhe3, cation proton antiporter 3), member 3 regulator 1, DDIT3 - dna-damage-inducible transcript 3, CDH3 - cadherin 3, type 1, p-cadherin (placental), WNT10A - wingless-type mmtv integration site family, member 10a, MYH6 - myosin, heavy chain 6, cardiac muscle…
GO:0006082	organic acid metabolic process	0.000987	0.0552	1.53	12765	781	600	56	[GFPT1 - glutamine--fructose-6-phosphate transaminase 1, ACAA2 - acetyl-coa acyltransferase 2, MCCC1 - methylcrotonoyl-coa carboxylase 1 (alpha), HSD17B4 - hydroxysteroid (17-beta) dehydrogenase 4, ACSBG2 - acyl-coa synthetase bubblegum family member 2, PGM1 - phosphoglucomutase 1, AKR1C2 - aldo-keto reductase family 1, member c2, GOT1 - glutamic-oxaloacetic transaminase 1, soluble, ALDH18A1 - al…
GO:0030855	epithelial cell differentiation	0.000999	0.0556	2.03	12765	241	600	23	[EPHA2 - eph receptor a2, PIP5K1A - phosphatidylinositol-4-phosphate 5-kinase, type i, alpha, PCNA - proliferating cell nuclear antigen, FOXC2 - forkhead box c2 (mfh-1, mesenchyme forkhead 1), PAX2 - paired box 2, CTSB - cathepsin b, SLC9A3R1 - solute carrier family 9, subfamily a (nhe3, cation proton antiporter 3), member 3 regulator 1, GATA3 - gata binding protein 3, SOX11 - sry (sex determinin…

## Sheet: GO_Group3
GO Term	Description	P-value	FDR q-value	Enrichment	N	B	n	b	Genes
GO:0019221	cytokine-mediated signaling pathway	2.05e-14	2.98e-10	7.06	12761	452	96	24	[RSAD2 - radical s-adenosyl methionine domain containing 2, MMP1 - matrix metallopeptidase 1 (interstitial collagenase), CSF3 - colony stimulating factor 3 (granulocyte), MAP3K14 - mitogen-activated protein kinase kinase kinase 14, IRF8 - interferon regulatory factor 8, SOCS3 - suppressor of cytokine signaling 3, TNFRSF6B - tumor necrosis factor receptor superfamily, member 6b, decoy, TNFRSF12A -…
GO:0006952	defense response	9.48e-09	6.89e-05	4.56	12761	583	96	20	[RSAD2 - radical s-adenosyl methionine domain containing 2, FOSL1 - fos-like antigen 1, MAP3K14 - mitogen-activated protein kinase kinase kinase 14, IRF8 - interferon regulatory factor 8, TNFRSF6B - tumor necrosis factor receptor superfamily, member 6b, decoy, AFAP1L2 - actin filament associated protein 1-like 2, IL1B - interleukin 1, beta, TBKBP1 - tbk1 binding protein 1, IRF1 - interferon regul…
GO:0032496	response to lipopolysaccharide	4.57e-08	0.000221	7.71	12761	207	96	12	[TNFRSF1A - tumor necrosis factor receptor superfamily, member 1a, CXCL11 - chemokine (c-x-c motif) ligand 11, CSF3 - colony stimulating factor 3 (granulocyte), IRF8 - interferon regulatory factor 8, DCN - decorin, TNIP2 - tnfaip3 interacting protein 2, SERPINE1 - serpin peptidase inhibitor, clade e (nexin, plasminogen activator inhibitor type 1), member 1, IL8 - interleukin 8, TNFRSF6B - tumor n…
GO:0007166	cell surface receptor signaling pathway	5.05e-08	0.000184	2.67	12761	1646	96	33	[TNFRSF12A - tumor necrosis factor receptor superfamily, member 12a, NKX2-5 - nk2 homeobox 5, SOCS1 - suppressor of cytokine signaling 1, GDF15 - growth differentiation factor 15, ITGA2B - integrin, alpha 2b (platelet glycoprotein iib of iib/iiia complex, antigen cd41), COL1A2 - collagen, type i, alpha 2, ATOH1 - atonal homolog 1 (drosophila), DCN - decorin, TNIP2 - tnfaip3 interacting protein 2,…
GO:0033993	response to lipid	6.29e-08	0.000183	4.29	12761	589	96	19	[AQP3 - aquaporin 3 (gill blood group), FOSL1 - fos-like antigen 1, CSF3 - colony stimulating factor 3 (granulocyte), IRF8 - interferon regulatory factor 8, SOCS2 - suppressor of cytokine signaling 2, TNFRSF6B - tumor necrosis factor receptor superfamily, member 6b, decoy, IGFBP2 - insulin-like growth factor binding protein 2, 36kda, HOXD13 - homeobox d13, WNT7A - wingless-type mmtv integration s…
GO:0006954	inflammatory response	6.33e-08	0.000153	6.7	12761	258	96	13	[TNFRSF6B - tumor necrosis factor receptor superfamily, member 6b, decoy, AFAP1L2 - actin filament associated protein 1-like 2, IL1B - interleukin 1, beta, CXCL11 - chemokine (c-x-c motif) ligand 11, TNFRSF1A - tumor necrosis factor receptor superfamily, member 1a, ELF3 - e74-like factor 3 (ets domain transcription factor, epithelial-specific ), TNIP2 - tnfaip3 interacting protein 2, IL8 - interl…
GO:0002237	response to molecule of bacterial origin	8.08e-08	0.000168	7.32	12761	218	96	12	[TNFRSF1A - tumor necrosis factor receptor superfamily, member 1a, CXCL11 - chemokine (c-x-c motif) ligand 11, CSF3 - colony stimulating factor 3 (granulocyte), IRF8 - interferon regulatory factor 8, DCN - decorin, TNIP2 - tnfaip3 interacting protein 2, SERPINE1 - serpin peptidase inhibitor, clade e (nexin, plasminogen activator inhibitor type 1), member 1, IL8 - interleukin 8, TNFRSF6B - tumor n…
GO:0043207	response to external biotic stimulus	2.67e-07	0.000485	4.65	12761	457	96	16	[RSAD2 - radical s-adenosyl methionine domain containing 2, FOSL1 - fos-like antigen 1, CSF3 - colony stimulating factor 3 (granulocyte), MAP3K14 - mitogen-activated protein kinase kinase kinase 14, IRF8 - interferon regulatory factor 8, TNFRSF6B - tumor necrosis factor receptor superfamily, member 6b, decoy, IRF1 - interferon regulatory factor 1, TNFRSF1A - tumor necrosis factor receptor superfa…
GO:0009607	response to biotic stimulus	6.26e-07	0.00101	4.37	12761	487	96	16	[RSAD2 - radical s-adenosyl methionine domain containing 2, FOSL1 - fos-like antigen 1, CSF3 - colony stimulating factor 3 (granulocyte), MAP3K14 - mitogen-activated protein kinase kinase kinase 14, IRF8 - interferon regulatory factor 8, TNFRSF6B - tumor necrosis factor receptor superfamily, member 6b, decoy, IRF1 - interferon regulatory factor 1, TNFRSF1A - tumor necrosis factor receptor superfa…
GO:1901700	response to oxygen-containing compound	7.6e-07	0.0011	3	12761	1065	96	24	[AQP3 - aquaporin 3 (gill blood group), FOSL1 - fos-like antigen 1, CSF3 - colony stimulating factor 3 (granulocyte), IRF8 - interferon regulatory factor 8, SOCS2 - suppressor of cytokine signaling 2, TNFRSF6B - tumor necrosis factor receptor superfamily, member 6b, decoy, NFKBIA - nuclear factor of kappa light polypeptide gene enhancer in b-cells inhibitor, alpha, IGFBP2 - insulin-like growth fa…
GO:0009605	response to external stimulus	1.68e-06	0.00222	3.07	12761	954	96	22	[RSAD2 - radical s-adenosyl methionine domain containing 2, AQP3 - aquaporin 3 (gill blood group), FOSL1 - fos-like antigen 1, MAP3K14 - mitogen-activated protein kinase kinase kinase 14, CSF3 - colony stimulating factor 3 (granulocyte), IRF8 - interferon regulatory factor 8, TNFRSF6B - tumor necrosis factor receptor superfamily, member 6b, decoy, NFKBIA - nuclear factor of kappa light polypeptid…
GO:0002682	regulation of immune system process	1.96e-06	0.00238	3.04	12761	963	96	22	[RSAD2 - radical s-adenosyl methionine domain containing 2, AQP3 - aquaporin 3 (gill blood group), MAP3K14 - mitogen-activated protein kinase kinase kinase 14, CSF3 - colony stimulating factor 3 (granulocyte), SOCS3 - suppressor of cytokine signaling 3, NFKBIA - nuclear factor of kappa light polypeptide gene enhancer in b-cells inhibitor, alpha, IGFBP2 - insulin-like growth factor binding protein…
GO:2000026	regulation of multicellular organismal development	3.41e-06	0.00381	2.47	12761	1505	96	28	[LRRC24 - leucine rich repeat containing 24, TNFRSF12A - tumor necrosis factor receptor superfamily, member 12a, NKX2-5 - nk2 homeobox 5, SOCS1 - suppressor of cytokine signaling 1, IRX3 - iroquois homeobox 3, ITGA2B - integrin, alpha 2b (platelet glycoprotein iib of iib/iiia complex, antigen cd41), ATOH1 - atonal homolog 1 (drosophila), DCN - decorin, CEBPB - ccaat/enhancer binding protein (c/eb…
GO:0071222	cellular response to lipopolysaccharide	3.91e-06	0.00406	10.7	12761	87	96	7	[CSF3 - colony stimulating factor 3 (granulocyte), IRF8 - interferon regulatory factor 8, TNIP2 - tnfaip3 interacting protein 2, SERPINE1 - serpin peptidase inhibitor, clade e (nexin, plasminogen activator inhibitor type 1), member 1, IL8 - interleukin 8, CEBPB - ccaat/enhancer binding protein (c/ebp), beta, CCL20 - chemokine (c-c motif) ligand 20]
GO:0002684	positive regulation of immune system process	4.37e-06	0.00423	3.56	12761	634	96	17	[AQP3 - aquaporin 3 (gill blood group), RSAD2 - radical s-adenosyl methionine domain containing 2, CSF3 - colony stimulating factor 3 (granulocyte), MAP3K14 - mitogen-activated protein kinase kinase kinase 14, IGFBP2 - insulin-like growth factor binding protein 2, 36kda, NFKBIA - nuclear factor of kappa light polypeptide gene enhancer in b-cells inhibitor, alpha, SOCS1 - suppressor of cytokine si…
GO:0002376	immune system process	4.57e-06	0.00415	2.56	12761	1350	96	26	[CRISPLD2 - cysteine-rich secretory protein lccl domain containing 2, COL1A2 - collagen, type i, alpha 2, TNIP2 - tnfaip3 interacting protein 2, CDA - cytidine deaminase, LEP - leptin, CEBPB - ccaat/enhancer binding protein (c/ebp), beta, MMP1 - matrix metallopeptidase 1 (interstitial collagenase), RSAD2 - radical s-adenosyl methionine domain containing 2, CSF3 - colony stimulating factor 3 (gran…
GO:0030198	extracellular matrix organization	4.66e-06	0.00399	5.52	12761	265	96	11	[MMP1 - matrix metallopeptidase 1 (interstitial collagenase), COL1A2 - collagen, type i, alpha 2, DCN - decorin, ELF3 - e74-like factor 3 (ets domain transcription factor, epithelial-specific ), NOXO1 - nadph oxidase organizer 1, CRISPLD2 - cysteine-rich secretory protein lccl domain containing 2, SERPINE1 - serpin peptidase inhibitor, clade e (nexin, plasminogen activator inhibitor type 1), memb…
GO:0071219	cellular response to molecule of bacterial origin	6.11e-06	0.00494	10.01	12761	93	96	7	[CSF3 - colony stimulating factor 3 (granulocyte), IRF8 - interferon regulatory factor 8, TNIP2 - tnfaip3 interacting protein 2, SERPINE1 - serpin peptidase inhibitor, clade e (nexin, plasminogen activator inhibitor type 1), member 1, IL8 - interleukin 8, CEBPB - ccaat/enhancer binding protein (c/ebp), beta, CCL20 - chemokine (c-c motif) ligand 20]
GO:0010033	response to organic substance	6.76e-06	0.00517	2.33	12761	1651	96	29	[FOSL1 - fos-like antigen 1, SOCS1 - suppressor of cytokine signaling 1, COL1A2 - collagen, type i, alpha 2, DCN - decorin, TNIP2 - tnfaip3 interacting protein 2, CEBPB - ccaat/enhancer binding protein (c/ebp), beta, LEP - leptin, CALB1 - calbindin 1, 28kda, AQP3 - aquaporin 3 (gill blood group), CSF3 - colony stimulating factor 3 (granulocyte), SOCS3 - suppressor of cytokine signaling 3, IRF8 - …
GO:0050793	regulation of developmental process	7.67e-06	0.00558	2.18	12761	1947	96	32	[LRRC24 - leucine rich repeat containing 24, TNFRSF12A - tumor necrosis factor receptor superfamily, member 12a, NKX2-5 - nk2 homeobox 5, IRX3 - iroquois homeobox 3, SOCS1 - suppressor of cytokine signaling 1, GDF15 - growth differentiation factor 15, ITGA2B - integrin, alpha 2b (platelet glycoprotein iib of iib/iiia complex, antigen cd41), ATOH1 - atonal homolog 1 (drosophila), DCN - decorin, LE…
GO:0051094	positive regulation of developmental process	8.02e-06	0.00555	2.79	12761	1050	96	22	[FOXD1 - forkhead box d1, LRRC24 - leucine rich repeat containing 24, CSF3 - colony stimulating factor 3 (granulocyte), SOCS3 - suppressor of cytokine signaling 3, SOCS2 - suppressor of cytokine signaling 2, TNFRSF12A - tumor necrosis factor receptor superfamily, member 12a, NKX2-5 - nk2 homeobox 5, IRX3 - iroquois homeobox 3, SOCS1 - suppressor of cytokine signaling 1, GDF15 - growth differentia…
GO:0043062	extracellular structure organization	1.37e-05	0.00907	4.92	12761	297	96	11	[MMP1 - matrix metallopeptidase 1 (interstitial collagenase), COL1A2 - collagen, type i, alpha 2, DCN - decorin, ELF3 - e74-like factor 3 (ets domain transcription factor, epithelial-specific ), NOXO1 - nadph oxidase organizer 1, CRISPLD2 - cysteine-rich secretory protein lccl domain containing 2, SERPINE1 - serpin peptidase inhibitor, clade e (nexin, plasminogen activator inhibitor type 1), memb…
GO:0046626	regulation of insulin receptor signaling pathway	2.09e-05	0.0132	14.77	12761	45	96	5	[SOCS3 - suppressor of cytokine signaling 3, SOCS2 - suppressor of cytokine signaling 2, SOCS1 - suppressor of cytokine signaling 1, LEP - leptin, IL1B - interleukin 1, beta]
GO:0071216	cellular response to biotic stimulus	2.21e-05	0.0134	8.23	12761	113	96	7	[CSF3 - colony stimulating factor 3 (granulocyte), IRF8 - interferon regulatory factor 8, TNIP2 - tnfaip3 interacting protein 2, IL8 - interleukin 8, SERPINE1 - serpin peptidase inhibitor, clade e (nexin, plasminogen activator inhibitor type 1), member 1, CEBPB - ccaat/enhancer binding protein (c/ebp), beta, CCL20 - chemokine (c-c motif) ligand 20]
GO:0030856	regulation of epithelial cell differentiation	2.34e-05	0.0136	8.16	12761	114	96	7	[AQP3 - aquaporin 3 (gill blood group), TNFRSF1A - tumor necrosis factor receptor superfamily, member 1a, ATOH1 - atonal homolog 1 (drosophila), SERPINE1 - serpin peptidase inhibitor, clade e (nexin, plasminogen activator inhibitor type 1), member 1, CEBPB - ccaat/enhancer binding protein (c/ebp), beta, CLDN5 - claudin 5, IL1B - interleukin 1, beta]
GO:0009612	response to mechanical stimulus	2.67e-05	0.0149	6.65	12761	160	96	8	[FOSL1 - fos-like antigen 1, IRF1 - interferon regulatory factor 1, MAP3K14 - mitogen-activated protein kinase kinase kinase 14, TNFRSF1A - tumor necrosis factor receptor superfamily, member 1a, DCN - decorin, IGFBP2 - insulin-like growth factor binding protein 2, 36kda, NFKBIA - nuclear factor of kappa light polypeptide gene enhancer in b-cells inhibitor, alpha, IL1B - interleukin 1, beta]
GO:0045765	regulation of angiogenesis	3.9e-05	0.021	5.46	12761	219	96	9	[GPR4 - g protein-coupled receptor 4, DCN - decorin, IL8 - interleukin 8, SERPINE1 - serpin peptidase inhibitor, clade e (nexin, plasminogen activator inhibitor type 1), member 1, TNFRSF12A - tumor necrosis factor receptor superfamily, member 12a, HMOX1 - heme oxygenase (decycling) 1, LEP - leptin, IL1B - interleukin 1, beta, CELA1 - chymotrypsin-like elastase family, member 1]
GO:0001819	positive regulation of cytokine production	3.92e-05	0.0204	4.85	12761	274	96	10	[RSAD2 - radical s-adenosyl methionine domain containing 2, IRF1 - interferon regulatory factor 1, IRF8 - interferon regulatory factor 8, SERPINE1 - serpin peptidase inhibitor, clade e (nexin, plasminogen activator inhibitor type 1), member 1, HMOX1 - heme oxygenase (decycling) 1, AFAP1L2 - actin filament associated protein 1-like 2, CEBPB - ccaat/enhancer binding protein (c/ebp), beta, CCL20 - c…
GO:0051239	regulation of multicellular organismal process	4.24e-05	0.0212	1.98	12761	2216	96	33	[LRRC24 - leucine rich repeat containing 24, KCNG2 - potassium voltage-gated channel, subfamily g, member 2, TNFRSF12A - tumor necrosis factor receptor superfamily, member 12a, NKX2-5 - nk2 homeobox 5, IRX3 - iroquois homeobox 3, SOCS1 - suppressor of cytokine signaling 1, ITGA2B - integrin, alpha 2b (platelet glycoprotein iib of iib/iiia complex, antigen cd41), ATOH1 - atonal homolog 1 (drosophi…
GO:0045595	regulation of cell differentiation	4.35e-05	0.0211	2.37	12761	1348	96	24	[AQP3 - aquaporin 3 (gill blood group), CSF3 - colony stimulating factor 3 (granulocyte), SOCS3 - suppressor of cytokine signaling 3, TNFRSF12A - tumor necrosis factor receptor superfamily, member 12a, SOCS2 - suppressor of cytokine signaling 2, NFKBIA - nuclear factor of kappa light polypeptide gene enhancer in b-cells inhibitor, alpha, NKX2-5 - nk2 homeobox 5, NR0B1 - nuclear receptor subfamily…
GO:0042221	response to chemical	4.6e-05	0.0216	2.04	12761	2022	96	31	[FOSL1 - fos-like antigen 1, SOCS1 - suppressor of cytokine signaling 1, COL1A2 - collagen, type i, alpha 2, DCN - decorin, TNIP2 - tnfaip3 interacting protein 2, LEP - leptin, CEBPB - ccaat/enhancer binding protein (c/ebp), beta, GAD1 - glutamate decarboxylase 1 (brain, 67kda), CALB1 - calbindin 1, 28kda, AQP3 - aquaporin 3 (gill blood group), CSF3 - colony stimulating factor 3 (granulocyte), SO…
GO:0045944	positive regulation of transcription by RNA polymerase II	5.01e-05	0.0228	2.73	12761	926	96	19	[FOXD1 - forkhead box d1, FOSL1 - fos-like antigen 1, CSF3 - colony stimulating factor 3 (granulocyte), IRF8 - interferon regulatory factor 8, NFKBIA - nuclear factor of kappa light polypeptide gene enhancer in b-cells inhibitor, alpha, NKX2-5 - nk2 homeobox 5, HOXD13 - homeobox d13, IL1B - interleukin 1, beta, WNT7A - wingless-type mmtv integration site family, member 7a, SOX1 - sry (sex determi…
GO:1902913	positive regulation of neuroepithelial cell differentiation	5.6e-05	0.0247	132.93	12761	2	96	2	[ATOH1 - atonal homolog 1 (drosophila), SERPINE1 - serpin peptidase inhibitor, clade e (nexin, plasminogen activator inhibitor type 1), member 1]
GO:1901329	regulation of odontoblast differentiation	5.6e-05	0.0239	132.93	12761	2	96	2	[SERPINE1 - serpin peptidase inhibitor, clade e (nexin, plasminogen activator inhibitor type 1), member 1, CEBPB - ccaat/enhancer binding protein (c/ebp), beta]
GO:0046627	negative regulation of insulin receptor signaling pathway	6.18e-05	0.0257	18.33	12761	29	96	4	[SOCS3 - suppressor of cytokine signaling 3, SOCS2 - suppressor of cytokine signaling 2, SOCS1 - suppressor of cytokine signaling 1, IL1B - interleukin 1, beta]
GO:0098542	defense response to other organism	6.94e-05	0.028	5.81	12761	183	96	8	[RSAD2 - radical s-adenosyl methionine domain containing 2, IRF1 - interferon regulatory factor 1, MAP3K14 - mitogen-activated protein kinase kinase kinase 14, TNFRSF1A - tumor necrosis factor receptor superfamily, member 1a, IRF8 - interferon regulatory factor 8, SERPINE1 - serpin peptidase inhibitor, clade e (nexin, plasminogen activator inhibitor type 1), member 1, CEBPB - ccaat/enhancer bindi…
GO:0051240	positive regulation of multicellular organismal process	7.02e-05	0.0276	2.42	12761	1208	96	22	[RSAD2 - radical s-adenosyl methionine domain containing 2, FOXD1 - forkhead box d1, LRRC24 - leucine rich repeat containing 24, CSF3 - colony stimulating factor 3 (granulocyte), IRF8 - interferon regulatory factor 8, TNFRSF12A - tumor necrosis factor receptor superfamily, member 12a, SOCS2 - suppressor of cytokine signaling 2, NKX2-5 - nk2 homeobox 5, AFAP1L2 - actin filament associated protein …
GO:1900077	negative regulation of cellular response to insulin stimulus	7.09e-05	0.0271	17.72	12761	30	96	4	[SOCS3 - suppressor of cytokine signaling 3, SOCS2 - suppressor of cytokine signaling 2, SOCS1 - suppressor of cytokine signaling 1, IL1B - interleukin 1, beta]
GO:1900076	regulation of cellular response to insulin stimulus	7.25e-05	0.027	11.46	12761	58	96	5	[SOCS3 - suppressor of cytokine signaling 3, SOCS2 - suppressor of cytokine signaling 2, SOCS1 - suppressor of cytokine signaling 1, LEP - leptin, IL1B - interleukin 1, beta]
GO:0071310	cellular response to organic substance	7.63e-05	0.0277	2.56	12761	1040	96	20	[CALB1 - calbindin 1, 28kda, CSF3 - colony stimulating factor 3 (granulocyte), SOCS3 - suppressor of cytokine signaling 3, IRF8 - interferon regulatory factor 8, SOCS2 - suppressor of cytokine signaling 2, NFKBIA - nuclear factor of kappa light polypeptide gene enhancer in b-cells inhibitor, alpha, IGFBP2 - insulin-like growth factor binding protein 2, 36kda, SOCS1 - suppressor of cytokine signal…
GO:1901342	regulation of vasculature development	7.67e-05	0.0272	5.01	12761	239	96	9	[GPR4 - g protein-coupled receptor 4, DCN - decorin, IL8 - interleukin 8, SERPINE1 - serpin peptidase inhibitor, clade e (nexin, plasminogen activator inhibitor type 1), member 1, TNFRSF12A - tumor necrosis factor receptor superfamily, member 12a, HMOX1 - heme oxygenase (decycling) 1, LEP - leptin, IL1B - interleukin 1, beta, CELA1 - chymotrypsin-like elastase family, member 1]
GO:1901550	regulation of endothelial cell development	8.64e-05	0.0299	33.23	12761	12	96	3	[TNFRSF1A - tumor necrosis factor receptor superfamily, member 1a, CLDN5 - claudin 5, IL1B - interleukin 1, beta]
GO:1903140	regulation of establishment of endothelial barrier	8.64e-05	0.0292	33.23	12761	12	96	3	[TNFRSF1A - tumor necrosis factor receptor superfamily, member 1a, CLDN5 - claudin 5, IL1B - interleukin 1, beta]
GO:0033209	tumor necrosis factor-mediated signaling pathway	0.000104	0.0345	7.98	12761	100	96	6	[MAP3K14 - mitogen-activated protein kinase kinase kinase 14, TNFRSF1A - tumor necrosis factor receptor superfamily, member 1a, TNFRSF6B - tumor necrosis factor receptor superfamily, member 6b, decoy, TNFRSF12A - tumor necrosis factor receptor superfamily, member 12a, NFKBIA - nuclear factor of kappa light polypeptide gene enhancer in b-cells inhibitor, alpha, TNFRSF11B - tumor necrosis factor re…
GO:0046425	regulation of JAK-STAT cascade	0.000104	0.0337	7.98	12761	100	96	6	[TNFRSF1A - tumor necrosis factor receptor superfamily, member 1a, SOCS3 - suppressor of cytokine signaling 3, DCN - decorin, SOCS2 - suppressor of cytokine signaling 2, SOCS1 - suppressor of cytokine signaling 1, LEP - leptin]
GO:0070887	cellular response to chemical stimulus	0.00011	0.0347	2.35	12761	1245	96	22	[CALB1 - calbindin 1, 28kda, AQP3 - aquaporin 3 (gill blood group), CSF3 - colony stimulating factor 3 (granulocyte), SOCS3 - suppressor of cytokine signaling 3, IRF8 - interferon regulatory factor 8, SOCS2 - suppressor of cytokine signaling 2, NFKBIA - nuclear factor of kappa light polypeptide gene enhancer in b-cells inhibitor, alpha, IGFBP2 - insulin-like growth factor binding protein 2, 36kda…
GO:1904892	regulation of STAT cascade	0.00011	0.0341	7.9	12761	101	96	6	[TNFRSF1A - tumor necrosis factor receptor superfamily, member 1a, SOCS3 - suppressor of cytokine signaling 3, DCN - decorin, SOCS2 - suppressor of cytokine signaling 2, SOCS1 - suppressor of cytokine signaling 1, LEP - leptin]
GO:0022617	extracellular matrix disassembly	0.000116	0.0353	10.38	12761	64	96	5	[MMP1 - matrix metallopeptidase 1 (interstitial collagenase), DCN - decorin, NOXO1 - nadph oxidase organizer 1, MMP13 - matrix metallopeptidase 13 (collagenase 3), MMP8 - matrix metallopeptidase 8 (neutrophil collagenase)]
GO:0051704	multi-organism process	0.00013	0.0387	2.63	12761	910	96	18	[RSAD2 - radical s-adenosyl methionine domain containing 2, MMP1 - matrix metallopeptidase 1 (interstitial collagenase), FOSL1 - fos-like antigen 1, MAP3K14 - mitogen-activated protein kinase kinase kinase 14, IRF8 - interferon regulatory factor 8, NFKBIA - nuclear factor of kappa light polypeptide gene enhancer in b-cells inhibitor, alpha, IGFBP2 - insulin-like growth factor binding protein 2, 3…
GO:0042981	regulation of apoptotic process	0.000155	0.045	2.36	12761	1184	96	21	[FOSL1 - fos-like antigen 1, MAP3K14 - mitogen-activated protein kinase kinase kinase 14, SOCS3 - suppressor of cytokine signaling 3, SOCS2 - suppressor of cytokine signaling 2, TNFRSF6B - tumor necrosis factor receptor superfamily, member 6b, decoy, TNFRSF12A - tumor necrosis factor receptor superfamily, member 12a, NFKBIA - nuclear factor of kappa light polypeptide gene enhancer in b-cells inhi…
GO:0009967	positive regulation of signal transduction	0.000157	0.0447	2.36	12761	1185	96	21	[RSAD2 - radical s-adenosyl methionine domain containing 2, GPR4 - g protein-coupled receptor 4, FOXD1 - forkhead box d1, MAP3K14 - mitogen-activated protein kinase kinase kinase 14, CSF3 - colony stimulating factor 3 (granulocyte), SOCS3 - suppressor of cytokine signaling 3, SOCS2 - suppressor of cytokine signaling 2, TNFRSF12A - tumor necrosis factor receptor superfamily, member 12a, BIRC7 - ba…
GO:0048584	positive regulation of response to stimulus	0.00017	0.0477	2.12	12761	1565	96	25	[TNFRSF12A - tumor necrosis factor receptor superfamily, member 12a, BIRC7 - baculoviral iap repeat containing 7, GDF15 - growth differentiation factor 15, DCN - decorin, TNIP2 - tnfaip3 interacting protein 2, LEP - leptin, GPR4 - g protein-coupled receptor 4, RSAD2 - radical s-adenosyl methionine domain containing 2, FOXD1 - forkhead box d1, CSF3 - colony stimulating factor 3 (granulocyte), MAP3…
GO:0043067	regulation of programmed cell death	0.00018	0.0495	2.33	12761	1197	96	21	[FOSL1 - fos-like antigen 1, MAP3K14 - mitogen-activated protein kinase kinase kinase 14, SOCS3 - suppressor of cytokine signaling 3, SOCS2 - suppressor of cytokine signaling 2, TNFRSF6B - tumor necrosis factor receptor superfamily, member 6b, decoy, TNFRSF12A - tumor necrosis factor receptor superfamily, member 12a, NFKBIA - nuclear factor of kappa light polypeptide gene enhancer in b-cells inhi…
GO:0010557	positive regulation of macromolecule biosynthetic process	0.000183	0.0492	2.21	12761	1382	96	23	[FOXD1 - forkhead box d1, FOSL1 - fos-like antigen 1, CSF3 - colony stimulating factor 3 (granulocyte), IRF8 - interferon regulatory factor 8, NFKBIA - nuclear factor of kappa light polypeptide gene enhancer in b-cells inhibitor, alpha, NKX2-5 - nk2 homeobox 5, AFAP1L2 - actin filament associated protein 1-like 2, HOXD13 - homeobox d13, IL1B - interleukin 1, beta, WNT7A - wingless-type mmtv integ…
GO:0010941	regulation of cell death	0.00019	0.0503	2.26	12761	1293	96	22	[FOSL1 - fos-like antigen 1, MAP3K14 - mitogen-activated protein kinase kinase kinase 14, CSF3 - colony stimulating factor 3 (granulocyte), SOCS3 - suppressor of cytokine signaling 3, SOCS2 - suppressor of cytokine signaling 2, TNFRSF6B - tumor necrosis factor receptor superfamily, member 6b, decoy, TNFRSF12A - tumor necrosis factor receptor superfamily, member 12a, NFKBIA - nuclear factor of kap…
GO:0042035	regulation of cytokine biosynthetic process	0.000191	0.0495	9.36	12761	71	96	5	[IRF1 - interferon regulatory factor 1, HMOX1 - heme oxygenase (decycling) 1, CEBPB - ccaat/enhancer binding protein (c/ebp), beta, CCL20 - chemokine (c-c motif) ligand 20, IL1B - interleukin 1, beta]
GO:0030595	leukocyte chemotaxis	0.000204	0.052	9.23	12761	72	96	5	[CXCL11 - chemokine (c-x-c motif) ligand 11, CH25H - cholesterol 25-hydroxylase, IL8 - interleukin 8, CCL20 - chemokine (c-c motif) ligand 20, IL1B - interleukin 1, beta]
GO:0002685	regulation of leukocyte migration	0.000205	0.0513	7.06	12761	113	96	6	[CXCL11 - chemokine (c-x-c motif) ligand 11, SERPINE1 - serpin peptidase inhibitor, clade e (nexin, plasminogen activator inhibitor type 1), member 1, IL8 - interleukin 8, HMOX1 - heme oxygenase (decycling) 1, CCL20 - chemokine (c-c motif) ligand 20, ITGA2B - integrin, alpha 2b (platelet glycoprotein iib of iib/iiia complex, antigen cd41)]
GO:0006357	regulation of transcription by RNA polymerase II	0.000215	0.0529	2.09	12761	1588	96	25	[FOSL1 - fos-like antigen 1, NKX2-5 - nk2 homeobox 5, GDF15 - growth differentiation factor 15, ATOH1 - atonal homolog 1 (drosophila), DCN - decorin, TNIP2 - tnfaip3 interacting protein 2, CEBPB - ccaat/enhancer binding protein (c/ebp), beta, LEP - leptin, FOXD1 - forkhead box d1, CSF3 - colony stimulating factor 3 (granulocyte), MXD1 - max dimerization protein 1, IRF8 - interferon regulatory fac…
GO:0001525	angiogenesis	0.000272	0.0658	4.77	12761	223	96	8	[GPR4 - g protein-coupled receptor 4, SAT1 - spermidine/spermine n1-acetyltransferase 1, IL8 - interleukin 8, SERPINE1 - serpin peptidase inhibitor, clade e (nexin, plasminogen activator inhibitor type 1), member 1, TNFRSF12A - tumor necrosis factor receptor superfamily, member 12a, HMOX1 - heme oxygenase (decycling) 1, LEP - leptin, WNT7A - wingless-type mmtv integration site family, member 7a]
GO:0042108	positive regulation of cytokine biosynthetic process	0.000296	0.0706	12.37	12761	43	96	4	[IRF1 - interferon regulatory factor 1, HMOX1 - heme oxygenase (decycling) 1, CCL20 - chemokine (c-c motif) ligand 20, IL1B - interleukin 1, beta]
GO:0051707	response to other organism	0.000312	0.0732	4.15	12761	288	96	9	[RSAD2 - radical s-adenosyl methionine domain containing 2, IRF1 - interferon regulatory factor 1, FOSL1 - fos-like antigen 1, MAP3K14 - mitogen-activated protein kinase kinase kinase 14, TNFRSF1A - tumor necrosis factor receptor superfamily, member 1a, IRF8 - interferon regulatory factor 8, SERPINE1 - serpin peptidase inhibitor, clade e (nexin, plasminogen activator inhibitor type 1), member 1, …
GO:0002687	positive regulation of leukocyte migration	0.000315	0.0727	8.41	12761	79	96	5	[CXCL11 - chemokine (c-x-c motif) ligand 11, IL8 - interleukin 8, SERPINE1 - serpin peptidase inhibitor, clade e (nexin, plasminogen activator inhibitor type 1), member 1, CCL20 - chemokine (c-c motif) ligand 20, ITGA2B - integrin, alpha 2b (platelet glycoprotein iib of iib/iiia complex, antigen cd41)]
GO:0006955	immune response	0.000316	0.0717	3.24	12761	493	96	12	[TNFRSF1A - tumor necrosis factor receptor superfamily, member 1a, MAP3K14 - mitogen-activated protein kinase kinase kinase 14, CXCL11 - chemokine (c-x-c motif) ligand 11, CSF3 - colony stimulating factor 3 (granulocyte), IRF8 - interferon regulatory factor 8, IL8 - interleukin 8, TNFRSF6B - tumor necrosis factor receptor superfamily, member 6b, decoy, CEBPB - ccaat/enhancer binding protein (c/eb…
GO:0014805	smooth muscle adaptation	0.000333	0.0744	66.46	12761	4	96	2	[HMOX1 - heme oxygenase (decycling) 1, IL1B - interleukin 1, beta]
GO:0032502	developmental process	0.000334	0.0736	1.57	12761	3821	96	45	[FOSL1 - fos-like antigen 1, CRISPLD2 - cysteine-rich secretory protein lccl domain containing 2, TNFRSF12A - tumor necrosis factor receptor superfamily, member 12a, NKX2-5 - nk2 homeobox 5, SOCS1 - suppressor of cytokine signaling 1, IRX3 - iroquois homeobox 3, GDF15 - growth differentiation factor 15, COL1A2 - collagen, type i, alpha 2, NPHS2 - nephrosis 2, idiopathic, steroid-resistant (podoci…
GO:0048247	lymphocyte chemotaxis	0.000366	0.0795	20.99	12761	19	96	3	[CXCL11 - chemokine (c-x-c motif) ligand 11, CH25H - cholesterol 25-hydroxylase, CCL20 - chemokine (c-c motif) ligand 20]
GO:0010469	regulation of receptor activity	0.000368	0.0787	3.69	12761	360	96	10	[CXCL11 - chemokine (c-x-c motif) ligand 11, CSF3 - colony stimulating factor 3 (granulocyte), IL8 - interleukin 8, SERPINE1 - serpin peptidase inhibitor, clade e (nexin, plasminogen activator inhibitor type 1), member 1, GDF15 - growth differentiation factor 15, CCL20 - chemokine (c-c motif) ligand 20, LEP - leptin, IL1B - interleukin 1, beta, WNT7A - wingless-type mmtv integration site family, …
GO:0001817	regulation of cytokine production	0.000406	0.0854	3.37	12761	434	96	11	[RSAD2 - radical s-adenosyl methionine domain containing 2, IRF1 - interferon regulatory factor 1, IRF8 - interferon regulatory factor 8, SERPINE1 - serpin peptidase inhibitor, clade e (nexin, plasminogen activator inhibitor type 1), member 1, HMOX1 - heme oxygenase (decycling) 1, SOCS1 - suppressor of cytokine signaling 1, AFAP1L2 - actin filament associated protein 1-like 2, CEBPB - ccaat/enhan…
GO:0042509	regulation of tyrosine phosphorylation of STAT protein	0.000419	0.087	11.31	12761	47	96	4	[TNFRSF1A - tumor necrosis factor receptor superfamily, member 1a, SOCS3 - suppressor of cytokine signaling 3, SOCS1 - suppressor of cytokine signaling 1, LEP - leptin]
GO:0007249	I-kappaB kinase/NF-kappaB signaling	0.000419	0.0857	11.31	12761	47	96	4	[TNFRSF1A - tumor necrosis factor receptor superfamily, member 1a, MAP3K14 - mitogen-activated protein kinase kinase kinase 14, TNIP2 - tnfaip3 interacting protein 2, NFKBIA - nuclear factor of kappa light polypeptide gene enhancer in b-cells inhibitor, alpha]
GO:0071496	cellular response to external stimulus	0.000421	0.0849	4.47	12761	238	96	8	[AQP3 - aquaporin 3 (gill blood group), IRF1 - interferon regulatory factor 1, FOSL1 - fos-like antigen 1, MAP3K14 - mitogen-activated protein kinase kinase kinase 14, TNFRSF1A - tumor necrosis factor receptor superfamily, member 1a, HMOX1 - heme oxygenase (decycling) 1, LEP - leptin, IL1B - interleukin 1, beta]
GO:0031328	positive regulation of cellular biosynthetic process	0.000433	0.0862	2.09	12761	1466	96	23	[FOXD1 - forkhead box d1, FOSL1 - fos-like antigen 1, CSF3 - colony stimulating factor 3 (granulocyte), IRF8 - interferon regulatory factor 8, NFKBIA - nuclear factor of kappa light polypeptide gene enhancer in b-cells inhibitor, alpha, NKX2-5 - nk2 homeobox 5, AFAP1L2 - actin filament associated protein 1-like 2, HOXD13 - homeobox d13, IL1B - interleukin 1, beta, WNT7A - wingless-type mmtv integ…
GO:0042742	defense response to bacterium	0.000443	0.0869	7.82	12761	85	96	5	[TNFRSF1A - tumor necrosis factor receptor superfamily, member 1a, IRF8 - interferon regulatory factor 8, SERPINE1 - serpin peptidase inhibitor, clade e (nexin, plasminogen activator inhibitor type 1), member 1, CEBPB - ccaat/enhancer binding protein (c/ebp), beta, CCL20 - chemokine (c-c motif) ligand 20]
GO:1904893	negative regulation of STAT cascade	0.000454	0.088	11.08	12761	48	96	4	[SOCS3 - suppressor of cytokine signaling 3, DCN - decorin, SOCS2 - suppressor of cytokine signaling 2, SOCS1 - suppressor of cytokine signaling 1]
GO:0046426	negative regulation of JAK-STAT cascade	0.000454	0.0869	11.08	12761	48	96	4	[SOCS3 - suppressor of cytokine signaling 3, DCN - decorin, SOCS2 - suppressor of cytokine signaling 2, SOCS1 - suppressor of cytokine signaling 1]
GO:0045893	positive regulation of transcription, DNA-templated	0.000481	0.0907	2.23	12761	1193	96	20	[FOXD1 - forkhead box d1, FOSL1 - fos-like antigen 1, CSF3 - colony stimulating factor 3 (granulocyte), IRF8 - interferon regulatory factor 8, NFKBIA - nuclear factor of kappa light polypeptide gene enhancer in b-cells inhibitor, alpha, NKX2-5 - nk2 homeobox 5, AFAP1L2 - actin filament associated protein 1-like 2, HOXD13 - homeobox d13, IL1B - interleukin 1, beta, WNT7A - wingless-type mmtv integ…
GO:1903508	positive regulation of nucleic acid-templated transcription	0.000481	0.0896	2.23	12761	1193	96	20	[FOXD1 - forkhead box d1, FOSL1 - fos-like antigen 1, CSF3 - colony stimulating factor 3 (granulocyte), IRF8 - interferon regulatory factor 8, NFKBIA - nuclear factor of kappa light polypeptide gene enhancer in b-cells inhibitor, alpha, NKX2-5 - nk2 homeobox 5, AFAP1L2 - actin filament associated protein 1-like 2, HOXD13 - homeobox d13, IL1B - interleukin 1, beta, WNT7A - wingless-type mmtv integ…
GO:1902680	positive regulation of RNA biosynthetic process	0.000486	0.0894	2.23	12761	1194	96	20	[FOXD1 - forkhead box d1, FOSL1 - fos-like antigen 1, CSF3 - colony stimulating factor 3 (granulocyte), IRF8 - interferon regulatory factor 8, NFKBIA - nuclear factor of kappa light polypeptide gene enhancer in b-cells inhibitor, alpha, NKX2-5 - nk2 homeobox 5, AFAP1L2 - actin filament associated protein 1-like 2, HOXD13 - homeobox d13, IL1B - interleukin 1, beta, WNT7A - wingless-type mmtv integ…
GO:0048856	anatomical structure development	0.000511	0.0928	1.72	12761	2624	96	34	[FOSL1 - fos-like antigen 1, CRISPLD2 - cysteine-rich secretory protein lccl domain containing 2, NKX2-5 - nk2 homeobox 5, IRX3 - iroquois homeobox 3, GDF15 - growth differentiation factor 15, COL1A2 - collagen, type i, alpha 2, NPHS2 - nephrosis 2, idiopathic, steroid-resistant (podocin), ATOH1 - atonal homolog 1 (drosophila), DCN - decorin, CEBPB - ccaat/enhancer binding protein (c/ebp), beta, …
GO:0009891	positive regulation of biosynthetic process	0.00053	0.0952	2.06	12761	1487	96	23	[FOXD1 - forkhead box d1, FOSL1 - fos-like antigen 1, CSF3 - colony stimulating factor 3 (granulocyte), IRF8 - interferon regulatory factor 8, NFKBIA - nuclear factor of kappa light polypeptide gene enhancer in b-cells inhibitor, alpha, NKX2-5 - nk2 homeobox 5, AFAP1L2 - actin filament associated protein 1-like 2, HOXD13 - homeobox d13, IL1B - interleukin 1, beta, WNT7A - wingless-type mmtv integ…
GO:0050900	leukocyte migration	0.000549	0.0973	4.92	12761	189	96	7	[MMP1 - matrix metallopeptidase 1 (interstitial collagenase), COL1A2 - collagen, type i, alpha 2, CXCL11 - chemokine (c-x-c motif) ligand 11, CH25H - cholesterol 25-hydroxylase, IL8 - interleukin 8, CCL20 - chemokine (c-c motif) ligand 20, IL1B - interleukin 1, beta]
GO:0060548	negative regulation of cell death	0.000566	0.0992	2.6	12761	766	96	15	[CSF3 - colony stimulating factor 3 (granulocyte), SOCS3 - suppressor of cytokine signaling 3, SOCS2 - suppressor of cytokine signaling 2, TNFRSF6B - tumor necrosis factor receptor superfamily, member 6b, decoy, NFKBIA - nuclear factor of kappa light polypeptide gene enhancer in b-cells inhibitor, alpha, NKX2-5 - nk2 homeobox 5, BIRC7 - baculoviral iap repeat containing 7, IL1B - interleukin 1, b…
GO:0071345	cellular response to cytokine stimulus	0.000572	0.099	3.82	12761	313	96	9	[LRAT - lecithin retinol acyltransferase (phosphatidylcholine--retinol o-acyltransferase), IRF1 - interferon regulatory factor 1, CSF3 - colony stimulating factor 3 (granulocyte), SOCS3 - suppressor of cytokine signaling 3, IRF8 - interferon regulatory factor 8, IL8 - interleukin 8, CEBPB - ccaat/enhancer binding protein (c/ebp), beta, CCL20 - chemokine (c-c motif) ligand 20, SOX1 - sry (sex dete…
GO:0010647	positive regulation of cell communication	0.000572	0.0978	2.14	12761	1303	96	21	[RSAD2 - radical s-adenosyl methionine domain containing 2, GPR4 - g protein-coupled receptor 4, FOXD1 - forkhead box d1, MAP3K14 - mitogen-activated protein kinase kinase kinase 14, CSF3 - colony stimulating factor 3 (granulocyte), SOCS3 - suppressor of cytokine signaling 3, SOCS2 - suppressor of cytokine signaling 2, TNFRSF12A - tumor necrosis factor receptor superfamily, member 12a, BIRC7 - ba…
GO:0043066	negative regulation of apoptotic process	0.000604	0.102	2.7	12761	688	96	14	[SOCS3 - suppressor of cytokine signaling 3, SOCS2 - suppressor of cytokine signaling 2, TNFRSF6B - tumor necrosis factor receptor superfamily, member 6b, decoy, NFKBIA - nuclear factor of kappa light polypeptide gene enhancer in b-cells inhibitor, alpha, NKX2-5 - nk2 homeobox 5, BIRC7 - baculoviral iap repeat containing 7, IL1B - interleukin 1, beta, WNT7A - wingless-type mmtv integration site f…
GO:0023056	positive regulation of signaling	0.000608	0.102	2.13	12761	1309	96	21	[RSAD2 - radical s-adenosyl methionine domain containing 2, GPR4 - g protein-coupled receptor 4, FOXD1 - forkhead box d1, MAP3K14 - mitogen-activated protein kinase kinase kinase 14, CSF3 - colony stimulating factor 3 (granulocyte), SOCS3 - suppressor of cytokine signaling 3, SOCS2 - suppressor of cytokine signaling 2, TNFRSF12A - tumor necrosis factor receptor superfamily, member 12a, BIRC7 - ba…
GO:0030574	collagen catabolic process	0.000618	0.102	10.23	12761	52	96	4	[MMP1 - matrix metallopeptidase 1 (interstitial collagenase), COL1A2 - collagen, type i, alpha 2, MMP13 - matrix metallopeptidase 13 (collagenase 3), MMP8 - matrix metallopeptidase 8 (neutrophil collagenase)]
GO:0042127	regulation of cell proliferation	0.000647	0.106	2.18	12761	1221	96	20	[FOSL1 - fos-like antigen 1, CSF3 - colony stimulating factor 3 (granulocyte), TNFRSF6B - tumor necrosis factor receptor superfamily, member 6b, decoy, NFKBIA - nuclear factor of kappa light polypeptide gene enhancer in b-cells inhibitor, alpha, BIRC7 - baculoviral iap repeat containing 7, IGFBP2 - insulin-like growth factor binding protein 2, 36kda, NKX2-5 - nk2 homeobox 5, HOXD13 - homeobox d13…
GO:0009966	regulation of signal transduction	0.00069	0.111	1.74	12761	2447	96	32	[TNFRSF12A - tumor necrosis factor receptor superfamily, member 12a, BIRC7 - baculoviral iap repeat containing 7, NKX2-5 - nk2 homeobox 5, SOCS1 - suppressor of cytokine signaling 1, GDF15 - growth differentiation factor 15, AMBP - alpha-1-microglobulin/bikunin precursor, DCN - decorin, TNIP2 - tnfaip3 interacting protein 2, LEP - leptin, RSAD2 - radical s-adenosyl methionine domain containing 2,…
GO:0043069	negative regulation of programmed cell death	0.000706	0.113	2.66	12761	699	96	14	[SOCS3 - suppressor of cytokine signaling 3, SOCS2 - suppressor of cytokine signaling 2, TNFRSF6B - tumor necrosis factor receptor superfamily, member 6b, decoy, NFKBIA - nuclear factor of kappa light polypeptide gene enhancer in b-cells inhibitor, alpha, NKX2-5 - nk2 homeobox 5, BIRC7 - baculoviral iap repeat containing 7, IL1B - interleukin 1, beta, WNT7A - wingless-type mmtv integration site f…
GO:1903037	regulation of leukocyte cell-cell adhesion	0.000814	0.129	4.61	12761	202	96	7	[IRF1 - interferon regulatory factor 1, MAP3K14 - mitogen-activated protein kinase kinase kinase 14, IGFBP2 - insulin-like growth factor binding protein 2, 36kda, SOCS1 - suppressor of cytokine signaling 1, CEBPB - ccaat/enhancer binding protein (c/ebp), beta, LEP - leptin, IL1B - interleukin 1, beta]
GO:0045935	positive regulation of nucleobase-containing compound metabolic process	0.000821	0.128	2.04	12761	1436	96	22	[FOXD1 - forkhead box d1, FOSL1 - fos-like antigen 1, CSF3 - colony stimulating factor 3 (granulocyte), IRF8 - interferon regulatory factor 8, NFKBIA - nuclear factor of kappa light polypeptide gene enhancer in b-cells inhibitor, alpha, NKX2-5 - nk2 homeobox 5, AFAP1L2 - actin filament associated protein 1-like 2, HOXD13 - homeobox d13, IL1B - interleukin 1, beta, WNT7A - wingless-type mmtv integ…
GO:0006787	porphyrin-containing compound catabolic process	0.000824	0.127	44.31	12761	6	96	2	[AMBP - alpha-1-microglobulin/bikunin precursor, HMOX1 - heme oxygenase (decycling) 1]
GO:0045080	positive regulation of chemokine biosynthetic process	0.000824	0.126	44.31	12761	6	96	2	[HMOX1 - heme oxygenase (decycling) 1, IL1B - interleukin 1, beta]
GO:0015732	prostaglandin transport	0.000824	0.125	44.31	12761	6	96	2	[SLCO2A1 - solute carrier organic anion transporter family, member 2a1, LEP - leptin]
GO:0042167	heme catabolic process	0.000824	0.123	44.31	12761	6	96	2	[AMBP - alpha-1-microglobulin/bikunin precursor, HMOX1 - heme oxygenase (decycling) 1]
GO:0033015	tetrapyrrole catabolic process	0.000824	0.122	44.31	12761	6	96	2	[AMBP - alpha-1-microglobulin/bikunin precursor, HMOX1 - heme oxygenase (decycling) 1]
GO:0046149	pigment catabolic process	0.000824	0.121	44.31	12761	6	96	2	[AMBP - alpha-1-microglobulin/bikunin precursor, HMOX1 - heme oxygenase (decycling) 1]
GO:0048522	positive regulation of cellular process	0.000829	0.121	1.52	12761	3848	96	44	[FOSL1 - fos-like antigen 1, LRRC24 - leucine rich repeat containing 24, TNFRSF12A - tumor necrosis factor receptor superfamily, member 12a, BIRC7 - baculoviral iap repeat containing 7, NKX2-5 - nk2 homeobox 5, SOCS1 - suppressor of cytokine signaling 1, IRX3 - iroquois homeobox 3, GDF15 - growth differentiation factor 15, ITGA2B - integrin, alpha 2b (platelet glycoprotein iib of iib/iiia complex…
GO:2000144	positive regulation of DNA-templated transcription, initiation	0.000842	0.121	15.95	12761	25	96	3	[FOSL1 - fos-like antigen 1, IRF8 - interferon regulatory factor 8, NKX2-5 - nk2 homeobox 5]
GO:0009617	response to bacterium	0.000849	0.121	6.78	12761	98	96	5	[TNFRSF1A - tumor necrosis factor receptor superfamily, member 1a, IRF8 - interferon regulatory factor 8, SERPINE1 - serpin peptidase inhibitor, clade e (nexin, plasminogen activator inhibitor type 1), member 1, CEBPB - ccaat/enhancer binding protein (c/ebp), beta, CCL20 - chemokine (c-c motif) ligand 20]
GO:0010646	regulation of cell communication	0.000874	0.123	1.67	12761	2700	96	34	[KCNG2 - potassium voltage-gated channel, subfamily g, member 2, TNFRSF12A - tumor necrosis factor receptor superfamily, member 12a, NKX2-5 - nk2 homeobox 5, BIRC7 - baculoviral iap repeat containing 7, SOCS1 - suppressor of cytokine signaling 1, GDF15 - growth differentiation factor 15, AMBP - alpha-1-microglobulin/bikunin precursor, DCN - decorin, TNIP2 - tnfaip3 interacting protein 2, LEP - le…
GO:0002694	regulation of leukocyte activation	0.000889	0.124	3.59	12761	333	96	9	[IRF1 - interferon regulatory factor 1, MAP3K14 - mitogen-activated protein kinase kinase kinase 14, TNIP2 - tnfaip3 interacting protein 2, IGFBP2 - insulin-like growth factor binding protein 2, 36kda, HMOX1 - heme oxygenase (decycling) 1, SOCS1 - suppressor of cytokine signaling 1, CEBPB - ccaat/enhancer binding protein (c/ebp), beta, LEP - leptin, IL1B - interleukin 1, beta]
GO:0051254	positive regulation of RNA metabolic process	0.000914	0.127	2.12	12761	1255	96	20	[FOXD1 - forkhead box d1, FOSL1 - fos-like antigen 1, CSF3 - colony stimulating factor 3 (granulocyte), IRF8 - interferon regulatory factor 8, NFKBIA - nuclear factor of kappa light polypeptide gene enhancer in b-cells inhibitor, alpha, NKX2-5 - nk2 homeobox 5, AFAP1L2 - actin filament associated protein 1-like 2, HOXD13 - homeobox d13, IL1B - interleukin 1, beta, WNT7A - wingless-type mmtv integ…
GO:0042129	regulation of T cell proliferation	0.00093	0.127	6.65	12761	100	96	5	[IRF1 - interferon regulatory factor 1, IGFBP2 - insulin-like growth factor binding protein 2, 36kda, CEBPB - ccaat/enhancer binding protein (c/ebp), beta, LEP - leptin, IL1B - interleukin 1, beta]
GO:0032757	positive regulation of interleukin-8 production	0.000946	0.129	15.34	12761	26	96	3	[SERPINE1 - serpin peptidase inhibitor, clade e (nexin, plasminogen activator inhibitor type 1), member 1, AFAP1L2 - actin filament associated protein 1-like 2, IL1B - interleukin 1, beta]
GO:0034097	response to cytokine	0.00099	0.133	3.25	12761	409	96	10	[LRAT - lecithin retinol acyltransferase (phosphatidylcholine--retinol o-acyltransferase), IRF1 - interferon regulatory factor 1, FOSL1 - fos-like antigen 1, CSF3 - colony stimulating factor 3 (granulocyte), IRF8 - interferon regulatory factor 8, SOCS3 - suppressor of cytokine signaling 3, IL8 - interleukin 8, CEBPB - ccaat/enhancer binding protein (c/ebp), beta, CCL20 - chemokine (c-c motif) lig…

## Sheet: GO-Group4
GO Term	Description	P-value	FDR q-value	Enrichment	N	B	n	b	Genes
GO:0032502	developmental process	2.52e-11	3.67e-07	1.98	12758	3820	120	71	[KREMEN2 - kringle containing transmembrane protein 2, HES7 - hairy and enhancer of split 7 (drosophila), T - t, brachyury homolog (mouse), SEMA3E - sema domain, immunoglobulin domain (ig), short basic domain, secreted, (semaphorin) 3e, HES1 - hairy and enhancer of split 1, (drosophila), MAPT - microtubule-associated protein tau, CLIC4 - chloride intracellular channel 4, HOMER1 - homer homolog 1 …
GO:0006357	regulation of transcription by RNA polymerase II	3.35e-11	2.44e-07	2.88	12758	1588	120	43	[MYF5 - myogenic factor 5, HES7 - hairy and enhancer of split 7 (drosophila), JUN - jun proto-oncogene, SHH - sonic hedgehog, T - t, brachyury homolog (mouse), JUNB - jun b proto-oncogene, KLF2 - kruppel-like factor 2 (lung), PDGFB - platelet-derived growth factor beta polypeptide, EGR1 - early growth response 1, HES1 - hairy and enhancer of split 1, (drosophila), BTG2 - btg family, member 2, NR4…
GO:0009653	anatomical structure morphogenesis	3.89e-11	1.89e-07	3.34	12758	1145	120	36	[MYF5 - myogenic factor 5, HES7 - hairy and enhancer of split 7 (drosophila), JUN - jun proto-oncogene, SHH - sonic hedgehog, T - t, brachyury homolog (mouse), KLF2 - kruppel-like factor 2 (lung), SEMA3E - sema domain, immunoglobulin domain (ig), short basic domain, secreted, (semaphorin) 3e, HES1 - hairy and enhancer of split 1, (drosophila), NR4A2 - nuclear receptor subfamily 4, group a, member…
GO:0051239	regulation of multicellular organismal process	8.53e-11	3.1e-07	2.45	12758	2214	120	51	[PRKAA2 - protein kinase, amp-activated, alpha 2 catalytic subunit, KREMEN2 - kringle containing transmembrane protein 2, HES7 - hairy and enhancer of split 7 (drosophila), S1PR2 - sphingosine-1-phosphate receptor 2, SEMA3E - sema domain, immunoglobulin domain (ig), short basic domain, secreted, (semaphorin) 3e, HES1 - hairy and enhancer of split 1, (drosophila), MAPT - microtubule-associated pro…
GO:0032501	multicellular organismal process	1.5e-10	4.36e-07	2.31	12758	2482	120	54	[HES7 - hairy and enhancer of split 7 (drosophila), T - t, brachyury homolog (mouse), DSC3 - desmocollin 3, SEMA3E - sema domain, immunoglobulin domain (ig), short basic domain, secreted, (semaphorin) 3e, HES1 - hairy and enhancer of split 1, (drosophila), MAPT - microtubule-associated protein tau, CLIC4 - chloride intracellular channel 4, DKK1 - dickkopf wnt signaling pathway inhibitor 1, HOMER1…
GO:0045944	positive regulation of transcription by RNA polymerase II	2.8e-10	6.78e-07	3.56	12758	926	120	31	[MYF5 - myogenic factor 5, JUN - jun proto-oncogene, SHH - sonic hedgehog, T - t, brachyury homolog (mouse), JUNB - jun b proto-oncogene, KLF2 - kruppel-like factor 2 (lung), PDGFB - platelet-derived growth factor beta polypeptide, EGR1 - early growth response 1, HES1 - hairy and enhancer of split 1, (drosophila), NR4A2 - nuclear receptor subfamily 4, group a, member 2, FOXD2 - forkhead box d2, H…
GO:0048869	cellular developmental process	6.32e-10	1.31e-06	2.42	12758	2106	120	48	[MYF5 - myogenic factor 5, JUN - jun proto-oncogene, SHH - sonic hedgehog, T - t, brachyury homolog (mouse), JUNB - jun b proto-oncogene, KLF2 - kruppel-like factor 2 (lung), SEMA3E - sema domain, immunoglobulin domain (ig), short basic domain, secreted, (semaphorin) 3e, PDGFB - platelet-derived growth factor beta polypeptide, HES1 - hairy and enhancer of split 1, (drosophila), EGR1 - early growt…
GO:0003002	regionalization	1.1e-09	2.01e-06	7.59	12758	210	120	15	[MYF5 - myogenic factor 5, HES7 - hairy and enhancer of split 7 (drosophila), MSGN1 - mesogenin 1, SHH - sonic hedgehog, EGR2 - early growth response 2, T - t, brachyury homolog (mouse), SP8 - sp8 transcription factor, HOXD9 - homeobox d9, CYP26C1 - cytochrome p450, family 26, subfamily c, polypeptide 1, GREM1 - gremlin 1, dan family bmp antagonist, BTG2 - btg family, member 2, HOXD3 - homeobox d…
GO:0050789	regulation of biological process	1.38e-09	2.22e-06	1.4	12758	7888	120	104	[S1PR2 - sphingosine-1-phosphate receptor 2, PPM1L - protein phosphatase, mg2+/mn2+ dependent, 1l, HES1 - hairy and enhancer of split 1, (drosophila), CLIC4 - chloride intracellular channel 4, DKK1 - dickkopf wnt signaling pathway inhibitor 1, FOXD2 - forkhead box d2, AQP3 - aquaporin 3 (gill blood group), BHLHE40 - basic helix-loop-helix family, member e40, PCLO - piccolo presynaptic cytomatrix …
GO:0030154	cell differentiation	5.83e-09	8.47e-06	2.73	12758	1440	120	37	[MYF5 - myogenic factor 5, SHH - sonic hedgehog, JUN - jun proto-oncogene, T - t, brachyury homolog (mouse), JUNB - jun b proto-oncogene, KLF2 - kruppel-like factor 2 (lung), SEMA3E - sema domain, immunoglobulin domain (ig), short basic domain, secreted, (semaphorin) 3e, EGR1 - early growth response 1, HES1 - hairy and enhancer of split 1, (drosophila), BTG2 - btg family, member 2, NR4A2 - nuclea…
GO:0050793	regulation of developmental process	6.29e-09	8.31e-06	2.4	12758	1946	120	44	[PHOSPHO1 - phosphatase, orphan 1, MYF5 - myogenic factor 5, S1PR2 - sphingosine-1-phosphate receptor 2, HES7 - hairy and enhancer of split 7 (drosophila), CRMP1 - collapsin response mediator protein 1, JUN - jun proto-oncogene, SHH - sonic hedgehog, COLQ - collagen-like tail subunit (single strand of homotrimer) of asymmetric acetylcholinesterase, JUNB - jun b proto-oncogene, SEMA3E - sema domai…
GO:0048598	embryonic morphogenesis	6.36e-09	7.7e-06	5.33	12758	359	120	18	[MYF5 - myogenic factor 5, SOCS3 - suppressor of cytokine signaling 3, SHH - sonic hedgehog, SOX9 - sry (sex determining region y)-box 9, T - t, brachyury homolog (mouse), SP8 - sp8 transcription factor, HES3 - hairy and enhancer of split 3 (drosophila), SP9 - sp9 transcription factor, HES1 - hairy and enhancer of split 1, (drosophila), HOXD9 - homeobox d9, GREM1 - gremlin 1, dan family bmp antag…
GO:0048856	anatomical structure development	1.25e-08	1.4e-05	2.11	12758	2623	120	52	[KREMEN2 - kringle containing transmembrane protein 2, HES7 - hairy and enhancer of split 7 (drosophila), T - t, brachyury homolog (mouse), SEMA3E - sema domain, immunoglobulin domain (ig), short basic domain, secreted, (semaphorin) 3e, HES1 - hairy and enhancer of split 1, (drosophila), MAPT - microtubule-associated protein tau, DKK1 - dickkopf wnt signaling pathway inhibitor 1, HOMER1 - homer h…
GO:0045597	positive regulation of cell differentiation	1.36e-08	1.41e-05	3.64	12758	730	120	25	[S1PR2 - sphingosine-1-phosphate receptor 2, MYF5 - myogenic factor 5, SHH - sonic hedgehog, JUN - jun proto-oncogene, JUNB - jun b proto-oncogene, HES1 - hairy and enhancer of split 1, (drosophila), MAPT - microtubule-associated protein tau, DKK1 - dickkopf wnt signaling pathway inhibitor 1, ADIPOQ - adiponectin, c1q and collagen domain containing, PTGS2 - prostaglandin-endoperoxide synthase 2 (…
GO:0048518	positive regulation of biological process	1.56e-08	1.51e-05	1.75	12758	4256	120	70	[PRKAA2 - protein kinase, amp-activated, alpha 2 catalytic subunit, S1PR2 - sphingosine-1-phosphate receptor 2, T - t, brachyury homolog (mouse), HES1 - hairy and enhancer of split 1, (drosophila), MAPT - microtubule-associated protein tau, HOMER1 - homer homolog 1 (drosophila), DKK1 - dickkopf wnt signaling pathway inhibitor 1, FOXD2 - forkhead box d2, HDAC5 - histone deacetylase 5, ATF3 - activ…
GO:2000026	regulation of multicellular organismal development	1.89e-08	1.71e-05	2.62	12758	1504	120	37	[PHOSPHO1 - phosphatase, orphan 1, MYF5 - myogenic factor 5, S1PR2 - sphingosine-1-phosphate receptor 2, HES7 - hairy and enhancer of split 7 (drosophila), CRMP1 - collapsin response mediator protein 1, SHH - sonic hedgehog, JUN - jun proto-oncogene, COLQ - collagen-like tail subunit (single strand of homotrimer) of asymmetric acetylcholinesterase, SEMA3E - sema domain, immunoglobulin domain (ig)…
GO:0051254	positive regulation of RNA metabolic process	2.95e-08	2.52e-05	2.8	12758	1255	120	33	[MYF5 - myogenic factor 5, JUN - jun proto-oncogene, SHH - sonic hedgehog, T - t, brachyury homolog (mouse), JUNB - jun b proto-oncogene, KLF2 - kruppel-like factor 2 (lung), PDGFB - platelet-derived growth factor beta polypeptide, EGR1 - early growth response 1, HES1 - hairy and enhancer of split 1, (drosophila), BTG2 - btg family, member 2, NR4A2 - nuclear receptor subfamily 4, group a, member …
GO:0030326	embryonic limb morphogenesis	3.18e-08	2.56e-05	12.76	12758	75	120	9	[SP9 - sp9 transcription factor, HOXD9 - homeobox d9, GREM1 - gremlin 1, dan family bmp antagonist, DKK1 - dickkopf wnt signaling pathway inhibitor 1, SHH - sonic hedgehog, FBN2 - fibrillin 2, HOXA9 - homeobox a9, RSPO2 - r-spondin 2, SP8 - sp8 transcription factor]
GO:0035113	embryonic appendage morphogenesis	3.18e-08	2.43e-05	12.76	12758	75	120	9	[SP9 - sp9 transcription factor, HOXD9 - homeobox d9, GREM1 - gremlin 1, dan family bmp antagonist, DKK1 - dickkopf wnt signaling pathway inhibitor 1, SHH - sonic hedgehog, FBN2 - fibrillin 2, HOXA9 - homeobox a9, RSPO2 - r-spondin 2, SP8 - sp8 transcription factor]
GO:0009952	anterior/posterior pattern specification	3.63e-08	2.64e-05	9	12758	130	120	11	[CYP26C1 - cytochrome p450, family 26, subfamily c, polypeptide 1, HOXD9 - homeobox d9, BTG2 - btg family, member 2, HES7 - hairy and enhancer of split 7 (drosophila), MYF5 - myogenic factor 5, HOXD3 - homeobox d3, MSGN1 - mesogenin 1, HOXD4 - homeobox d4, T - t, brachyury homolog (mouse), HOXA9 - homeobox a9, HOXC9 - homeobox c9]
GO:0009891	positive regulation of biosynthetic process	4.71e-08	3.26e-05	2.58	12758	1486	120	36	[MYF5 - myogenic factor 5, SHH - sonic hedgehog, JUN - jun proto-oncogene, T - t, brachyury homolog (mouse), JUNB - jun b proto-oncogene, KLF2 - kruppel-like factor 2 (lung), PDGFB - platelet-derived growth factor beta polypeptide, EGR1 - early growth response 1, HES1 - hairy and enhancer of split 1, (drosophila), NR4A2 - nuclear receptor subfamily 4, group a, member 2, PTGS2 - prostaglandin-endo…
GO:0045595	regulation of cell differentiation	4.77e-08	3.15e-05	2.68	12758	1348	120	34	[MYF5 - myogenic factor 5, S1PR2 - sphingosine-1-phosphate receptor 2, CRMP1 - collapsin response mediator protein 1, SHH - sonic hedgehog, JUN - jun proto-oncogene, JUNB - jun b proto-oncogene, PDGFB - platelet-derived growth factor beta polypeptide, HES1 - hairy and enhancer of split 1, (drosophila), MAPT - microtubule-associated protein tau, DKK1 - dickkopf wnt signaling pathway inhibitor 1, P…
GO:0045935	positive regulation of nucleobase-containing compound metabolic process	6.68e-08	4.22e-05	2.59	12758	1436	120	35	[PRKAA2 - protein kinase, amp-activated, alpha 2 catalytic subunit, MYF5 - myogenic factor 5, SHH - sonic hedgehog, JUN - jun proto-oncogene, T - t, brachyury homolog (mouse), JUNB - jun b proto-oncogene, KLF2 - kruppel-like factor 2 (lung), PDGFB - platelet-derived growth factor beta polypeptide, EGR1 - early growth response 1, HES1 - hairy and enhancer of split 1, (drosophila), BTG2 - btg famil…
GO:0051094	positive regulation of developmental process	8.83e-08	5.35e-05	2.94	12758	1049	120	29	[MYF5 - myogenic factor 5, S1PR2 - sphingosine-1-phosphate receptor 2, JUN - jun proto-oncogene, SHH - sonic hedgehog, JUNB - jun b proto-oncogene, PDGFB - platelet-derived growth factor beta polypeptide, EGR1 - early growth response 1, HES1 - hairy and enhancer of split 1, (drosophila), MAPT - microtubule-associated protein tau, DKK1 - dickkopf wnt signaling pathway inhibitor 1, PTGS2 - prostagl…
GO:0031328	positive regulation of cellular biosynthetic process	1.1e-07	6.4e-05	2.54	12758	1465	120	35	[MYF5 - myogenic factor 5, SHH - sonic hedgehog, JUN - jun proto-oncogene, T - t, brachyury homolog (mouse), JUNB - jun b proto-oncogene, KLF2 - kruppel-like factor 2 (lung), PDGFB - platelet-derived growth factor beta polypeptide, EGR1 - early growth response 1, HES1 - hairy and enhancer of split 1, (drosophila), NR4A2 - nuclear receptor subfamily 4, group a, member 2, PTGS2 - prostaglandin-endo…
GO:0035914	skeletal muscle cell differentiation	1.12e-07	6.27e-05	17.72	12758	42	120	7	[EGR1 - early growth response 1, FOS - fbj murine osteosarcoma viral oncogene homolog, BTG2 - btg family, member 2, ASB2 - ankyrin repeat and socs box containing 2, MYF5 - myogenic factor 5, EGR2 - early growth response 2, ATF3 - activating transcription factor 3]
GO:0000122	negative regulation of transcription by RNA polymerase II	1.12e-07	6.05e-05	3.65	12758	641	120	22	[BHLHE40 - basic helix-loop-helix family, member e40, HES7 - hairy and enhancer of split 7 (drosophila), ZFP36 - zfp36 ring finger protein, INSM1 - insulinoma-associated 1, JUN - jun proto-oncogene, SHH - sonic hedgehog, SOX9 - sry (sex determining region y)-box 9, T - t, brachyury homolog (mouse), JUNB - jun b proto-oncogene, HES3 - hairy and enhancer of split 3 (drosophila), PDGFB - platelet-de…
GO:0045893	positive regulation of transcription, DNA-templated	1.15e-07	5.98e-05	2.76	12758	1193	120	31	[MYF5 - myogenic factor 5, JUN - jun proto-oncogene, SHH - sonic hedgehog, T - t, brachyury homolog (mouse), JUNB - jun b proto-oncogene, KLF2 - kruppel-like factor 2 (lung), PDGFB - platelet-derived growth factor beta polypeptide, EGR1 - early growth response 1, HES1 - hairy and enhancer of split 1, (drosophila), NR4A2 - nuclear receptor subfamily 4, group a, member 2, FOXD2 - forkhead box d2, H…
GO:1903508	positive regulation of nucleic acid-templated transcription	1.15e-07	5.77e-05	2.76	12758	1193	120	31	[MYF5 - myogenic factor 5, JUN - jun proto-oncogene, SHH - sonic hedgehog, T - t, brachyury homolog (mouse), JUNB - jun b proto-oncogene, KLF2 - kruppel-like factor 2 (lung), PDGFB - platelet-derived growth factor beta polypeptide, EGR1 - early growth response 1, HES1 - hairy and enhancer of split 1, (drosophila), NR4A2 - nuclear receptor subfamily 4, group a, member 2, FOXD2 - forkhead box d2, H…
GO:1902680	positive regulation of RNA biosynthetic process	1.17e-07	5.68e-05	2.76	12758	1194	120	31	[MYF5 - myogenic factor 5, JUN - jun proto-oncogene, SHH - sonic hedgehog, T - t, brachyury homolog (mouse), JUNB - jun b proto-oncogene, KLF2 - kruppel-like factor 2 (lung), PDGFB - platelet-derived growth factor beta polypeptide, EGR1 - early growth response 1, HES1 - hairy and enhancer of split 1, (drosophila), NR4A2 - nuclear receptor subfamily 4, group a, member 2, FOXD2 - forkhead box d2, H…
GO:0035107	appendage morphogenesis	1.18e-07	5.53e-05	11	12758	87	120	9	[SP9 - sp9 transcription factor, HOXD9 - homeobox d9, GREM1 - gremlin 1, dan family bmp antagonist, DKK1 - dickkopf wnt signaling pathway inhibitor 1, SHH - sonic hedgehog, FBN2 - fibrillin 2, HOXA9 - homeobox a9, RSPO2 - r-spondin 2, SP8 - sp8 transcription factor]
GO:0035108	limb morphogenesis	1.18e-07	5.36e-05	11	12758	87	120	9	[SP9 - sp9 transcription factor, HOXD9 - homeobox d9, GREM1 - gremlin 1, dan family bmp antagonist, DKK1 - dickkopf wnt signaling pathway inhibitor 1, SHH - sonic hedgehog, FBN2 - fibrillin 2, HOXA9 - homeobox a9, RSPO2 - r-spondin 2, SP8 - sp8 transcription factor]
GO:0065007	biological regulation	1.36e-07	5.99e-05	1.32	12758	8370	120	104	[S1PR2 - sphingosine-1-phosphate receptor 2, PPM1L - protein phosphatase, mg2+/mn2+ dependent, 1l, HES1 - hairy and enhancer of split 1, (drosophila), CLIC4 - chloride intracellular channel 4, DKK1 - dickkopf wnt signaling pathway inhibitor 1, FOXD2 - forkhead box d2, AQP3 - aquaporin 3 (gill blood group), BHLHE40 - basic helix-loop-helix family, member e40, PCLO - piccolo presynaptic cytomatrix …
GO:0051172	negative regulation of nitrogen compound metabolic process	1.66e-07	7.09e-05	2.33	12758	1782	120	39	[HES7 - hairy and enhancer of split 7 (drosophila), JUN - jun proto-oncogene, SHH - sonic hedgehog, T - t, brachyury homolog (mouse), JUNB - jun b proto-oncogene, PDGFB - platelet-derived growth factor beta polypeptide, EGR1 - early growth response 1, HES1 - hairy and enhancer of split 1, (drosophila), BTG2 - btg family, member 2, NR4A2 - nuclear receptor subfamily 4, group a, member 2, MAPT - mi…
GO:0006355	regulation of transcription, DNA-templated	2.26e-07	9.37e-05	2.03	12758	2515	120	48	[PRKAA2 - protein kinase, amp-activated, alpha 2 catalytic subunit, MYF5 - myogenic factor 5, HES7 - hairy and enhancer of split 7 (drosophila), JUN - jun proto-oncogene, SHH - sonic hedgehog, T - t, brachyury homolog (mouse), JUNB - jun b proto-oncogene, KLF2 - kruppel-like factor 2 (lung), PDGFB - platelet-derived growth factor beta polypeptide, HES1 - hairy and enhancer of split 1, (drosophila…
GO:0048522	positive regulation of cellular process	2.39e-07	9.63e-05	1.74	12758	3846	120	63	[PRKAA2 - protein kinase, amp-activated, alpha 2 catalytic subunit, S1PR2 - sphingosine-1-phosphate receptor 2, T - t, brachyury homolog (mouse), HES1 - hairy and enhancer of split 1, (drosophila), MAPT - microtubule-associated protein tau, HOMER1 - homer homolog 1 (drosophila), DKK1 - dickkopf wnt signaling pathway inhibitor 1, FOXD2 - forkhead box d2, HDAC5 - histone deacetylase 5, ATF3 - activ…
GO:1903506	regulation of nucleic acid-templated transcription	2.86e-07	0.000112	2.01	12758	2534	120	48	[PRKAA2 - protein kinase, amp-activated, alpha 2 catalytic subunit, MYF5 - myogenic factor 5, HES7 - hairy and enhancer of split 7 (drosophila), JUN - jun proto-oncogene, SHH - sonic hedgehog, T - t, brachyury homolog (mouse), JUNB - jun b proto-oncogene, KLF2 - kruppel-like factor 2 (lung), PDGFB - platelet-derived growth factor beta polypeptide, HES1 - hairy and enhancer of split 1, (drosophila…
GO:0007389	pattern specification process	2.97e-07	0.000114	5	12758	319	120	15	[MYF5 - myogenic factor 5, HES7 - hairy and enhancer of split 7 (drosophila), MSGN1 - mesogenin 1, SHH - sonic hedgehog, EGR2 - early growth response 2, T - t, brachyury homolog (mouse), SP8 - sp8 transcription factor, HOXD9 - homeobox d9, CYP26C1 - cytochrome p450, family 26, subfamily c, polypeptide 1, GREM1 - gremlin 1, dan family bmp antagonist, BTG2 - btg family, member 2, HOXD3 - homeobox d…
GO:2001141	regulation of RNA biosynthetic process	3.07e-07	0.000115	2.01	12758	2540	120	48	[PRKAA2 - protein kinase, amp-activated, alpha 2 catalytic subunit, MYF5 - myogenic factor 5, HES7 - hairy and enhancer of split 7 (drosophila), JUN - jun proto-oncogene, SHH - sonic hedgehog, T - t, brachyury homolog (mouse), JUNB - jun b proto-oncogene, KLF2 - kruppel-like factor 2 (lung), PDGFB - platelet-derived growth factor beta polypeptide, HES1 - hairy and enhancer of split 1, (drosophila…
GO:0050794	regulation of cellular process	3.74e-07	0.000136	1.37	12758	7443	120	96	[PRKAA2 - protein kinase, amp-activated, alpha 2 catalytic subunit, KREMEN2 - kringle containing transmembrane protein 2, S1PR2 - sphingosine-1-phosphate receptor 2, HES7 - hairy and enhancer of split 7 (drosophila), T - t, brachyury homolog (mouse), SEMA3E - sema domain, immunoglobulin domain (ig), short basic domain, secreted, (semaphorin) 3e, PPM1L - protein phosphatase, mg2+/mn2+ dependent, 1…
GO:0010628	positive regulation of gene expression	4.76e-07	0.000169	2.44	12758	1483	120	34	[MYF5 - myogenic factor 5, JUN - jun proto-oncogene, SHH - sonic hedgehog, T - t, brachyury homolog (mouse), JUNB - jun b proto-oncogene, KLF2 - kruppel-like factor 2 (lung), PDGFB - platelet-derived growth factor beta polypeptide, EGR1 - early growth response 1, HES1 - hairy and enhancer of split 1, (drosophila), NR4A2 - nuclear receptor subfamily 4, group a, member 2, DKK1 - dickkopf wnt signal…
GO:0032269	negative regulation of cellular protein metabolic process	5.21e-07	0.00018	3.11	12758	820	120	24	[DUSP9 - dual specificity phosphatase 9, SOCS3 - suppressor of cytokine signaling 3, ZFP36 - zfp36 ring finger protein, INSM1 - insulinoma-associated 1, SHH - sonic hedgehog, JUN - jun proto-oncogene, PPP1R27 - protein phosphatase 1, regulatory subunit 27, PPP1R15A - protein phosphatase 1, regulatory subunit 15a, CLN8 - ceroid-lipofuscinosis, neuronal 8 (epilepsy, progressive with mental retardat…
GO:0045936	negative regulation of phosphate metabolic process	5.33e-07	0.00018	3.98	12758	481	120	18	[DUSP9 - dual specificity phosphatase 9, SOCS3 - suppressor of cytokine signaling 3, INSM1 - insulinoma-associated 1, JUN - jun proto-oncogene, PPP1R15A - protein phosphatase 1, regulatory subunit 15a, PPP1R27 - protein phosphatase 1, regulatory subunit 27, PDGFB - platelet-derived growth factor beta polypeptide, GREM1 - gremlin 1, dan family bmp antagonist, MAPT - microtubule-associated protein …
GO:0010563	negative regulation of phosphorus metabolic process	5.5e-07	0.000182	3.97	12758	482	120	18	[DUSP9 - dual specificity phosphatase 9, SOCS3 - suppressor of cytokine signaling 3, INSM1 - insulinoma-associated 1, JUN - jun proto-oncogene, PPP1R27 - protein phosphatase 1, regulatory subunit 27, PPP1R15A - protein phosphatase 1, regulatory subunit 15a, PDGFB - platelet-derived growth factor beta polypeptide, GREM1 - gremlin 1, dan family bmp antagonist, MAPT - microtubule-associated protein …
GO:0051173	positive regulation of nitrogen compound metabolic process	6.55e-07	0.000212	2.03	12758	2354	120	45	[PRKAA2 - protein kinase, amp-activated, alpha 2 catalytic subunit, MYF5 - myogenic factor 5, S1PR2 - sphingosine-1-phosphate receptor 2, JUN - jun proto-oncogene, SHH - sonic hedgehog, T - t, brachyury homolog (mouse), JUNB - jun b proto-oncogene, KLF2 - kruppel-like factor 2 (lung), PDGFB - platelet-derived growth factor beta polypeptide, HES1 - hairy and enhancer of split 1, (drosophila), EGR1…
GO:0048646	anatomical structure formation involved in morphogenesis	6.92e-07	0.000219	3.56	12758	598	120	20	[TMEM100 - transmembrane protein 100, ANGPTL4 - angiopoietin-like 4, HES7 - hairy and enhancer of split 7 (drosophila), MYF5 - myogenic factor 5, MSGN1 - mesogenin 1, JUN - jun proto-oncogene, SHH - sonic hedgehog, EGR2 - early growth response 2, SOX9 - sry (sex determining region y)-box 9, T - t, brachyury homolog (mouse), EPB41L3 - erythrocyte membrane protein band 4.1-like 3, SEMA3E - sema dom…
[truncated: 218 more rows]

## Sheet: GO-Group5
GO Term	Description	P-value	FDR q-value	Enrichment	N	B	n	b	Genes
[truncated: 36 more rows]

## Sheet: GO_Group6
GO Term	Description	P-value	FDR q-value	Enrichment	N	B	n	b	Genes
[truncated: 194 more rows]
