# Supplementary material for: The role of nitric oxide during embryonic wound healing
Source: BMC Genomics. 2019 Nov 6;20:815. doi: 10.1186/s12864-019-6147-6 (PMC6836512; doi:10.1186/s12864-019-6147-6)
Supplement: Supplementary file 3 — Additional file 3. File S2 Information about various expression profiles for all genes and a complete list of enriched GO terms in Group 1’-3’ [file 12864_2019_6147_MOESM3_ESM.xlsx]

## Sheet: Description
	Cluster	Identified cluster from optClust
	Group	Assigned group
	baseMean	Mean of normalized number of reads across all samples
	30_mpw_log2_fold	log2 of Fold Change between time 30 minutes and 0 minutes
	30_mpw_padj	adjusted p-value of log2 of Fold Change between time 30 minutes and 0 minutes
	60_mpw_log2_fold	log2 of Fold Change between time 60 minutes and 0 minutes
	60_mpw_padj	adjusted p-value of log2 of Fold Change between time 60 minutes and 0 minutes
	90_mpw_log2_fold	log2 of Fold Change between time 90 minutes and 0 minutes
	90_mpw_padj	adjusted p-value of log2 of Fold Change between time 90 minutes and 0 minutes
	padj_TC	adjusted p-value of Time course analysis between inhibited sample and control

## Sheet: Results
			Control							TRIM								nos1 + nos3-MO
	Cluster	Group	baseMean	30_mpw_log2_fold	30_mpw_padj	60_mpw_log2_fold	60_mpw_padj	90_mpw_log2_fold	90_mpw_padj	baseMean	30_mpw_log2_fold	30_mpw_padj	60_mpw_log2_fold	60_mpw_padj	90_mpw_log2_fold	90_mpw_padj	padj_TC	baseMean	30_mpw_log2_fold	30_mpw_padj	60_mpw_log2_fold	60_mpw_padj	90_mpw_log2_fold	90_mpw_padj	padj_TC
3.S	#N/A	#N/A	0.881575	0.0396751	NA	-0.0307535	NA	0.0855876	NA	1.70443	-0.180777	NA	-0.16544	NA	-0.184723	NA	NA	4.70035	-0.127095	NA	0.197758	0.806428	-0.0463916	NA	NA	1
42Sp43.L	#N/A	#N/A	2.62526	-0.135536	NA	-0.210906	NA	-0.436576	NA	3.42716	-0.117113	NA	-0.0784612	NA	0.0920867	NA	0.690084	3.09438	0.273191	NA	0.223251	NA	0.310681	NA	NA	1
42Sp50.L	#N/A	#N/A	17.3898	0.306057	1	-0.150079	0.945906	0.0233164	0.985086	33.9662	-0.346986	0.999981	-0.0417826	0.999266	-0.311199	0.641187	0.941511	45.8486	-0.0744857	0.975835	0.058552	0.952488	-0.415689	0.624398	0.969312	0
6330408a02rik-like.1.S	#N/A	#N/A	34.9183	0.238118	1	0.87054	0.184772	0.335855	0.69994	51.6696	-0.334082	0.999981	-0.0975889	0.999266	-0.202998	0.792359	0.282528	66.3132	-0.0417403	0.987612	0.181867	0.818782	-0.366445	0.652379	0.406715	0
6330408a02rik-like.2.S	#N/A	#N/A	62.0554	-0.349407	1	-0.34087	0.798653	-0.589344	0.404428	70.0666	-0.145534	0.999981	-0.516229	0.597562	-0.241059	0.717655	0.698365	84.703	0.00978061	0.996638	-0.0256082	0.976681	-0.43994	0.513539	0.777177	0
AK6.L	#N/A	#N/A	163.608	0.5285	0.479098	0.510525	0.323817	0.784631	0.0396629	158.692	-0.17777	0.999981	-0.123526	0.999266	0.153209	0.786199	0.203521	229.8	-0.430509	0.631905	-0.216112	0.723389	-0.153789	0.850756	0.515802	0
AK6.S	#N/A	#N/A	162.69	0.106545	1	0.374165	0.601099	0.297021	0.607086	157.762	0.0991146	0.999981	0.0470272	0.999266	0.0355722	0.961947	0.953102	210.058	0.230958	0.816734	0.277518	0.525229	0.381096	0.392641	0.724432	0
MGC107841.L	#N/A	#N/A	92.9872	0.667047	0.358137	0.771937	0.112262	-0.179855	0.816626	117.057	-0.0336335	0.999981	-0.0499013	0.999266	0.0580049	0.932273	0.993801	144.136	1.97596	5.86496e-06	2.26322	2.73873e-09	2.20619	1.58222e-08	4.41743e-09	0
MGC107851.L	#N/A	#N/A	95.5328	0.494247	0.706869	0.29231	0.766644	-0.0265548	0.976664	63.16	0.363694	0.999981	-0.0116849	0.999266	0.189154	0.800265	0.441216	105.219	-0.196416	0.911402	-0.51861	0.344371	-0.233113	0.784156	0.87672	0
MGC107851.S	#N/A	#N/A	0.540885	0.085758	NA	-0.0300464	NA	-0.0212986	NA	0	NA	NA	NA	NA	NA	NA	NA	0.164453	0.0142105	NA	0	NA	-0.0108001	NA	NA	1
MGC107876.L	#N/A	#N/A	0.924211	0	NA	0.0443484	NA	0.121938	NA	0.184186	0.0264757	NA	0.0133722	NA	0	NA	NA	0.377323	0.0142105	NA	0.04508	NA	0	NA	NA	1
MGC108117.L	#N/A	#N/A	1.63179	0.0752472	NA	-0.14354	NA	0.00547235	NA	1.85989	0.0977929	NA	-0.007308	NA	0.0365219	NA	NA	0.697496	-0.0444639	NA	0.0764258	NA	-0.0470538	NA	NA	1
MGC108429.L	#N/A	#N/A	114.379	0.0632294	1	0.64428	0.237928	0.465022	0.419539	125.161	0.193802	0.999981	0.295264	0.945666	0.434675	0.253696	0.0890272	168.75	0.0562838	0.973706	0.317845	0.527538	0.109375	0.89401	0.334387	0
MGC108450.L	#N/A	#N/A	0.367987	-0.0701847	NA	-0.0697776	NA	-0.0222695	NA	0.715456	-0.0476137	NA	-0.0630242	NA	-0.0134026	NA	NA	1.40201	0.156446	NA	0.0879319	NA	0.0318073	NA	NA	1
MGC115708.L	1	3'	831.644	-0.741298	0.00207302	-0.966559	6.60892e-06	-0.877887	0.000105652	1208.59	-0.451437	0.0816354	-0.38273	0.131548	-0.713616	1.48169e-06	6.60124e-13	1540.92	-0.0493055	0.96997	-0.0535178	0.91552	-0.167369	0.742576	0.0271507	0
MGC130936.L	#N/A	#N/A	18.6108	-0.274625	1	0.012622	0.997657	0.212043	0.831984	18.119	-0.216066	0.999981	0.151847	0.999266	-0.143626	0.870841	0.97446	20.1548	-0.340777	NA	-0.401486	0.613541	-0.236372	0.834107	0.958326	0
MGC145260.L	#N/A	#N/A	411.939	-0.392786	0.712783	-0.240698	0.751969	-0.463705	0.251793	494.588	-0.214844	0.999981	-0.141712	0.999266	-0.215816	0.614457	0.693558	574.89	0.32857	0.697875	-0.133354	0.810045	-0.166384	0.800864	0.546043	0
MGC145260.S	#N/A	#N/A	103.871	0.164007	1	0.424484	0.613449	0.172089	0.827514	150.895	0.165042	0.999981	0.124112	0.999266	0.197231	0.776517	0.971183	167.124	0.538577	0.517266	0.299432	0.623393	0.248938	0.750449	0.797032	0
MGC145303.L	#N/A	#N/A	0.474609	0.0327119	NA	-0.000532979	NA	-0.0269032	NA	1.35683	0.0248526	NA	-0.000845164	NA	0.0303648	NA	NA	1.5001	0.0064881	NA	-0.00996156	NA	0.0332756	NA	NA	1
MGC145303.S	#N/A	#N/A	0.123873	0	NA	0.0410709	NA	0	NA	0.200884	0.0264757	NA	0	NA	0.0153818	NA	NA	0.12894	0.0142105	NA	0	NA	0	NA	NA	1
MGC145330.L	#N/A	#N/A	3.23642	0.0152153	1	0.060637	NA	0.34323	NA	2.47741	-0.0733643	NA	-0.0639541	NA	-0.0344312	NA	0.714845	4.76318	-0.1372	NA	-0.0819332	0.920707	-0.376934	NA	0.541868	1
MGC145330.S	#N/A	#N/A	0	NA	NA	NA	NA	NA	NA	0.206841	0.0411758	NA	0	NA	0	NA	NA	0	NA	NA	NA	NA	NA	NA	NA	1
MGC145518.S	#N/A	#N/A	213.129	0.135609	1	-0.130616	0.930507	0.403314	0.492738	175.896	-0.243393	0.999981	-0.167015	0.999266	-0.419604	0.213638	0.467843	228.608	-0.106559	0.941599	-0.341844	0.404797	-0.509211	0.197219	0.509739	0
MGC146454.L	#N/A	#N/A	125.231	-0.431914	0.75456	-0.311113	0.693064	-0.287219	0.609298	135.141	-0.128776	0.999981	0.130818	0.999266	0.146834	0.806992	0.579924	159.095	0.345933	0.756791	0.041014	0.957505	0.0561841	0.955325	0.789337	0
MGC146459.L	#N/A	#N/A	21.0947	-0.308783	1	0.353556	0.817297	0.374081	0.679684	19.1323	-0.366859	0.999981	0.0908497	0.999266	0.180595	0.827503	0.242998	24.0342	0.0872753	0.971354	0.0789218	0.938227	-0.0840479	0.948385	0.795319	0
MGC146850.L	#N/A	#N/A	2.1442	0.0602033	NA	0.0256239	NA	-0.154806	NA	2.48088	-0.13739	NA	-0.151159	NA	-0.020617	NA	NA	4.14781	0.26692	NA	0.319001	NA	0.327692	NA	NA	1
MGC147117.L	#N/A	#N/A	426.546	0.132384	1	0.452491	0.518745	0.380307	0.518174	339.975	0.0884182	0.999981	0.0764189	0.999266	0.376824	0.147399	0.976354	523.213	-0.518265	0.316727	-0.0813091	0.887757	0.276047	0.595502	0.748933	0
MGC147117.S	#N/A	#N/A	29.0545	0.816141	0.47775	1.05816	0.0939498	0.546161	0.499682	12.9688	0.545405	0.765592	0.0700589	NA	0.606416	0.144932	0.0237163	22.9587	0.341322	0.847607	0.731286	0.261966	0.8031	0.256886	0.09601	0
MGC147133.S	#N/A	#N/A	524.198	0.0586763	1	-0.0819988	0.926584	-0.245389	0.482579	340.588	-0.0106314	0.999981	-0.186477	0.999266	-0.167528	0.712569	0.944939	540.078	0.269122	0.809777	-0.0103505	0.988712	0.00891268	0.992464	0.972248	0
MGC147172.L	#N/A	#N/A	0	NA	NA	NA	NA	NA	NA	0	NA	NA	NA	NA	NA	NA	NA	0	NA	NA	NA	NA	NA	NA	NA	1
MGC147188.L	#N/A	#N/A	6.59992	-0.146999	1	0.0966049	0.96025	-0.0960319	NA	10.4678	0.0806692	0.999981	0.15542	NA	0.286431	0.612831	0.999553	16.8489	-0.089782	NA	0.308452	0.718302	-0.525181	0.537241	0.937552	0
MGC147226.L	#N/A	#N/A	12.6258	-0.433422	1	-0.0782031	0.980242	-0.261683	0.797788	8.67585	-0.124467	0.999981	0.0873512	NA	0.0379198	0.965823	0.991595	13.4598	0.228672	NA	-0.19523	0.830157	0.369083	0.707065	0.91	0
MGC147226.S	#N/A	#N/A	584.487	0.247461	1	0.795315	0.0745954	-0.119908	0.875637	299.812	0.00200847	0.999981	0.269068	0.966729	0.462815	0.174645	0.00595886	585.929	0.183211	0.863798	-0.161386	0.750687	0.809562	0.00817112	0.00944636	0
MGC147242.L	#N/A	#N/A	61.413	-0.203486	1	-0.213092	0.892201	-0.171332	0.844549	36.1772	-0.0940529	0.999981	0.152465	0.999266	-0.0364983	0.974356	0.999809	68.6335	-0.168114	0.933814	-0.0503553	0.953884	0.239874	0.783679	0.978055	0
MGC147302.L	#N/A	#N/A	11.4641	0.134345	1	-0.22389	0.91381	-0.392375	0.666078	3.4897	-0.016122	NA	0.0227592	NA	0.115754	NA	0.991623	5.91204	0.117131	NA	0.0621243	0.948851	0.172754	NA	0.98745	1
MGC147314.L	#N/A	#N/A	0.541359	-0.0580635	NA	-0.0607279	NA	0.0237509	NA	0.573986	-0.0160853	NA	-0.00487859	NA	0.00278001	NA	NA	1.32464	0.0283913	NA	-0.0451665	NA	0.177991	NA	NA	1
MGC147314.S	#N/A	#N/A	0.346087	0	NA	0.115828	NA	0	NA	0.491135	-0.0330217	NA	-0.0341508	NA	-0.031482	NA	NA	0.298055	0	NA	0.00772331	NA	0.0350401	NA	NA	1
MGC147402.L	#N/A	#N/A	107.321	0.00528553	1	0.342108	0.67904	0.214675	0.74998	108.393	0.427463	0.999981	0.0935118	0.999266	0.138966	0.865956	0.804856	151.845	0.177347	0.89985	0.14832	0.806266	0.189939	0.787774	0.912601	0
MGC147402.S	#N/A	#N/A	81.2953	0.242393	1	0.34343	0.77162	0.421692	0.552292	73.0169	0.131546	0.999981	0.0538587	0.999266	0.211289	0.744725	0.974773	108.566	0.0422886	0.985983	0.167874	0.821814	0.5804	0.33717	0.733223	0
MGC147419.L	#N/A	#N/A	40.398	0.443015	1	0.650717	0.431455	0.580968	0.425719	39.3459	0.17816	0.999981	-0.114238	0.999266	0.276722	0.690497	0.859077	43.2846	0.970368	0.17952	-0.208852	0.809146	0.959182	0.10102	0.0827391	0
MGC147419.S	#N/A	#N/A	8.30422	-0.776687	0.490608	-0.79858	0.277909	-0.309883	0.730727	8.97144	0.0446753	0.999981	-0.32576	NA	-0.205047	0.763352	0.287005	14.4336	0.0133885	NA	0.00866476	0.993794	0.218515	0.850192	0.647063	0
MGC147475.L	#N/A	#N/A	11.4522	-0.883784	0.405479	-1.08891	0.0938407	-0.062633	0.958736	5.51928	0.00517989	NA	-0.0653065	NA	-0.20716	NA	0.191452	6.60716	-0.177851	NA	-0.748482	0.172024	-0.30762	NA	0.117259	0
MGC147475.S	#N/A	#N/A	5.99914	-0.702292	0.42975	-0.833041	0.126112	-0.438789	NA	7.96346	-0.0430113	0.999981	-0.0107886	NA	-0.0878357	0.770845	0.310856	4.05238	0.417515	NA	-0.102627	NA	0.568709	NA	0.0409702	1
MGC147600.1.L	#N/A	#N/A	73.0507	-0.320469	1	0.158548	0.927553	-0.5237	0.43431	49.1101	-0.264082	0.999981	-0.754161	0.15911	-0.237287	0.752537	0.413004	84.1791	-0.0898259	0.968045	-0.161051	0.834426	0.157677	0.874225	0.923885	0
MGC147600.S	#N/A	#N/A	5.82629	-0.193021	1	-0.523679	0.617209	-0.21456	NA	12.3273	-0.284997	0.999981	-0.327406	NA	0.257815	0.701982	0.482251	10.8307	0.106532	NA	-0.0786136	0.935711	-0.0024822	0.998539	0.982069	0
MGC147631.L	#N/A	#N/A	223.06	-0.126578	1	-0.188819	0.839603	0.266027	0.58171	157.138	0.12946	0.999981	0.0403269	0.999266	0.0124797	0.987994	0.770874	240.479	-0.118108	0.943914	-0.182819	0.758466	0.188648	0.790979	0.799005	0
MGC64368.L	#N/A	#N/A	3.47336	0.492135	0.901054	0.363839	NA	0.247725	NA	8.912	-0.0812962	0.999981	0.0793384	NA	-0.000273416	0.999914	0.881007	13.0137	0.14346	NA	0.0937412	0.926604	-0.334245	0.739953	0.885214	1
MGC64389	#N/A	#N/A	83.3226	0.11086	1	0.379091	0.718476	0.277227	0.722441	42.4246	0.104101	0.999981	0.171934	0.999266	0.121367	0.896001	0.999809	56.5856	0.0785614	0.972998	-0.252755	0.760001	0.404162	0.635447	0.854502	0
MGC64389.L	#N/A	#N/A	2.00093	-0.0599382	NA	0.0695742	NA	-0.109941	NA	1.02156	-0.0281544	NA	-0.0103233	NA	0.00474514	NA	NA	0.767645	-0.0675607	NA	-0.0793095	NA	-0.0290854	NA	NA	1
MGC69088.L	#N/A	#N/A	3.29326	0.223114	1	0.0511643	NA	0.230215	NA	4.06348	-0.182878	NA	-0.0646708	NA	-0.164704	NA	0.999809	6.58401	-0.291855	NA	-0.284166	0.707957	0.221156	NA	0.967462	1
MGC69416.L	#N/A	#N/A	33.9429	-0.491505	1	-0.123436	0.960596	-0.243238	0.812453	16.488	-0.210997	0.999981	-0.397576	0.904775	-0.267335	0.696927	0.961115	42.9552	0.303064	0.875707	-0.170034	0.857823	0.215567	0.853121	0.949605	0
MGC69466.L	#N/A	#N/A	337.698	-1.26155	0.012986	-1.2242	0.0122394	-0.876141	0.131122	337.254	-0.0511212	0.999981	-0.007111	0.999266	-0.24964	0.514237	0.00807041	207.726	-0.722589	0.233159	-2.34232	5.73418e-14	-0.198021	0.807887	0.000619157	0
MGC69544.1.L	#N/A	#N/A	30.9379	0.201894	1	0.469228	0.706433	0.278581	0.777205	14.0979	0.139792	0.999981	0.107576	NA	0.163108	0.838582	0.999002	28.8961	0.454959	0.774037	-0.0945314	0.927291	1.12044	0.060121	0.459231	0
MGC75582.L	#N/A	#N/A	1681.76	-1.78777	0.000295925	-1.8131	0.000156924	-1.23698	0.0313532	1558.5	-0.0182029	0.999981	-0.0137955	0.999266	-0.223997	0.573234	0.00109589	1289.64	-0.544183	0.681289	-1.71456	0.000167779	-0.139486	0.908414	5.16315e-05	0
MGC75582.S	#N/A	#N/A	3563.31	-1.36056	0.0075253	-1.35312	0.00539527	-0.909067	0.127567	3107.83	-0.0624508	0.999981	-0.0387243	0.999266	-0.212973	0.547387	0.0054539	2420.16	-0.530911	0.681652	-2.38656	2.70258e-09	-0.0349796	0.980293	7.1527e-05	0
MGC75714.L	#N/A	#N/A	372.04	0.0922706	1	-0.104534	0.92958	-0.387225	0.387398	343.428	0.242743	0.999981	0.00903595	0.999266	0.132144	0.770817	0.783545	449.073	-0.389247	0.380464	-0.193409	0.603435	-0.351704	0.307976	0.637164	0
MGC75714.S	#N/A	#N/A	157.799	-0.0218976	1	-0.716917	0.0890734	-0.374305	0.484894	117.326	-0.100863	0.999981	-0.217697	0.999266	-0.166462	0.8063	0.503003	184.707	-0.159404	0.911599	-0.198567	0.722893	-0.209451	0.753208	0.624629	0
MGC75752.L	#N/A	#N/A	869.831	0.0597127	1	0.302623	0.720202	0.168087	0.799461	961.578	0.147367	0.999981	0.194772	0.999266	0.326712	0.400888	0.98433	1411.81	0.258811	0.781495	0.464437	0.206785	0.669084	0.0515842	0.680939	0
MGC75752.S	#N/A	#N/A	614.73	0.09165	1	0.416779	0.625281	0.274641	0.700625	512.591	0.434047	0.97715	0.360955	0.883897	0.609632	0.0779284	0.61689	826.156	0.101108	0.942167	0.133316	0.79111	0.708984	0.0225446	0.509848	0
MGC75753.L	#N/A	#N/A	604.767	-0.373086	0.918886	-0.638309	0.160161	-0.235373	0.69994	455.916	-0.280524	0.999981	-0.0401324	0.999266	-0.0957249	0.848552	0.361365	704.005	-0.0334269	0.982821	0.0991399	0.856595	0.358492	0.434164	0.47738	0
MGC75753.S	#N/A	#N/A	1088.11	-0.137428	1	-0.474048	0.446017	-0.0543361	0.945983	624.878	0.0564413	0.999981	-0.0938348	0.999266	-0.0368266	0.939603	0.828749	983.313	-0.0794808	0.958783	-0.241822	0.614146	0.220294	0.7149	0.863977	0
MGC75760.L	#N/A	#N/A	50.8918	-0.030952	1	0.181833	0.926261	0.786812	0.233235	75.7117	0.336117	0.999981	0.162978	0.999266	0.215442	0.750478	0.188025	77.2888	0.143893	0.943914	0.482442	0.394619	0.430152	0.529628	0.355288	0
MGC75872.L	#N/A	#N/A	29.8877	-0.177147	1	-0.399017	0.787914	-0.272114	0.789081	18.1165	-0.159761	0.999981	-0.264113	0.999266	0.1637	0.84673	0.935992	34.1575	-0.45213	0.752765	-0.394404	0.59416	-0.592964	0.421309	0.947511	0
MGC75872.S	#N/A	#N/A	93.8074	0.00556833	1	0.143241	0.923445	-0.0989149	0.903125	56.3912	-0.206677	0.999981	-0.173774	0.999266	-0.127176	0.878643	0.999809	104.977	-0.144983	0.944333	-0.503538	0.388291	-0.0476585	0.967609	0.95687	0
MGC76064.L	#N/A	#N/A	1471.73	0.175665	1	-0.050723	0.98332	-0.167436	0.819402	1500.02	0.137691	0.999981	0.0674611	0.999266	0.46562	0.0202312	0.865672	2112.33	0.0612626	0.956644	0.443902	0.086368	0.359967	0.25497	0.894302	0
MGC76064.S	#N/A	#N/A	576.036	0.139964	1	0.079034	0.936279	0.154985	0.729193	539.83	0.0241173	0.999981	-0.103725	0.999266	0.226166	0.380395	0.98433	870.609	-0.133803	0.89985	0.057474	0.909263	0.341903	0.371043	0.873577	0
MGC76328.L	#N/A	#N/A	15.4495	-0.0729225	1	0.127512	0.957853	0.316918	0.74717	25.8249	-0.302091	0.999981	-0.0652351	0.999266	0.205957	0.790172	0.764399	40.4454	-0.381995	0.82515	0.0706826	0.947967	0.0639308	0.964999	0.99182	0
MGC76328.S	#N/A	#N/A	0.605986	-0.120213	NA	-0.0877275	NA	-0.11542	NA	0.817412	-0.063445	NA	-0.0666965	NA	-0.0147736	NA	NA	0.458553	0.0142078	NA	0.0366356	NA	-0.000354746	NA	NA	1
MGC79752.L	#N/A	#N/A	32.5637	-0.0773716	1	-0.00509227	0.999495	-0.024401	0.983058	24.9584	0.273543	0.999981	0.428284	0.887108	0.514108	0.312105	0.851136	41.4021	0.208813	0.921637	0.228062	0.782329	0.681465	0.312387	0.900268	0
MGC81872.S	#N/A	#N/A	44.4602	-0.154498	1	0.582884	0.512757	-0.292743	0.743817	3.82937	0.0828251	NA	0.144828	NA	0.0536122	NA	0.803635	19.5578	-0.290257	NA	-0.908536	0.105666	-0.00583615	0.997041	0.130049	1
MGC83053.L	#N/A	#N/A	15.0504	-0.149094	1	-0.149093	0.758632	-0.115266	0.732797	2.89523	-0.031443	NA	-0.0355386	NA	-0.0376283	NA	0.953141	16.8451	-0.198469	NA	-0.207258	0.446227	-0.203808	0.522523	0.634546	1
MGC84172.L	#N/A	#N/A	50.2511	0.124509	1	0.587327	0.532562	0.387265	0.647251	42.0767	0.249676	0.999981	0.191269	0.999266	0.0767861	0.93573	0.93793	68.379	-0.573139	0.607101	-0.476725	0.47317	-0.141756	0.897599	0.786634	0
MGC84183.S	#N/A	#N/A	2.96678	-0.279396	1	0.0515571	NA	0.222889	NA	4.62541	-0.155688	NA	0.0525042	NA	0.21443	NA	0.150108	5.42703	-0.52035	NA	-0.348788	0.572961	-0.498001	NA	0.48678	1
MGC84386.L	#N/A	#N/A	0	NA	NA	NA	NA	NA	NA	0	NA	NA	NA	NA	NA	NA	NA	0	NA	NA	NA	NA	NA	NA	NA	1
MGC84460.L	#N/A	#N/A	16.2167	-0.222609	1	-0.326301	0.848945	-0.0273632	0.982458	8.10578	0.0324155	0.999981	-0.0219951	NA	0.118591	0.866506	0.999809	11.6248	-0.232212	NA	-0.363705	0.655393	0.0855379	0.948905	0.959743	0
MGC84460.S	#N/A	#N/A	287.331	0.00831495	1	0.00642899	0.998468	-0.0591562	0.935292	244.772	-0.283885	0.999981	-0.0694979	0.999266	0.0646811	0.916075	0.999002	384.724	-0.13686	0.930535	-0.194634	0.732114	0.0157735	0.986525	0.997521	0
MGC85180.L	#N/A	#N/A	169.516	0.570192	0.625686	0.195389	0.892183	0.355214	0.58702	123.426	0.173575	0.999981	0.10263	0.999266	0.210554	0.712031	0.786231	214.852	-0.213578	0.828144	0.0725773	0.896653	0.139855	0.82106	0.718959	0
MGC85180.S	#N/A	#N/A	112.09	0.451099	0.778733	0.214489	0.855259	0.0685132	0.930864	66.9136	0.0645267	0.999981	0.278092	0.999266	0.413403	0.443174	0.590562	111.038	-0.134261	0.947776	-0.219641	0.758466	-0.161823	0.864584	0.963025	0
MGC86483.L	#N/A	#N/A	20.9131	0.144112	1	-0.0417946	0.990099	0.0499345	0.96708	72.685	-0.231472	0.999981	0.266462	0.999266	-0.262168	0.675813	0.866302	76.1942	-0.767944	0.255836	0.543496	0.293566	-0.419675	0.53066	0.616538	0
MGC86483.S	#N/A	#N/A	12.1426	-0.0922775	1	-0.409878	0.778446	-0.425483	0.639348	30.9008	0.198432	0.999981	0.0570519	0.999266	-0.185398	0.821761	0.928277	44.7106	-0.314783	0.863068	-0.221548	0.804388	-0.629697	0.411083	0.864942	0
MGC86492.S	#N/A	#N/A	50.1682	-0.327351	1	-0.310737	0.754474	0.0791146	0.92367	37.3648	-0.145904	0.999981	-0.0336909	0.999266	-0.30065	0.446613	0.521237	19.9731	-0.0565067	NA	-0.245488	0.784487	-0.0120266	0.993339	0.656251	0
MGC86526.S	#N/A	#N/A	0.372451	0	NA	0.0784493	NA	0.0512005	NA	0.0974637	0	NA	0	NA	0.0153818	NA	NA	0.387525	0.0142105	NA	0.0392957	NA	0	NA	NA	1
MGC89174.L	#N/A	#N/A	0.611169	0.0611047	NA	0.0597421	NA	0.0398871	NA	0.206841	0.0411758	NA	0	NA	0	NA	NA	0.867143	0.0713537	NA	0	NA	0.0753119	NA	NA	1
MGC89221.L	#N/A	#N/A	0.123873	0	NA	0.0410709	NA	0	NA	0	NA	NA	NA	NA	NA	NA	NA	0.289923	0.0142105	NA	0	NA	0.00515374	NA	NA	1
MGC89221.S	#N/A	#N/A	0.540542	0	NA	0.0348795	NA	0.120347	NA	1.19451	0	NA	0.0615792	NA	0.139573	NA	NA	1.14432	0	NA	0	NA	0.174156	NA	NA	1
MGC89248.L	#N/A	#N/A	3.18098	-0.180114	1	-0.0732118	NA	-0.288078	NA	0.803447	0.0256604	NA	-0.00400631	NA	0.0038717	NA	NA	1.33367	-0.0569456	NA	-0.10078	NA	-0.177835	NA	NA	1
MGC89864.L	#N/A	#N/A	199.69	0.0572919	1	0.369009	0.588895	0.867123	0.0173757	205.058	0.150832	0.999981	0.208793	0.999266	0.30325	0.397613	0.00267475	252.956	0.21065	0.887817	0.753176	0.0806937	0.640637	0.210544	0.00751461	0
MGC89906.L	#N/A	#N/A	42.5021	0.525544	0.870627	-0.120153	0.951896	-0.0399934	0.970735	58.2247	-0.173079	0.999981	-0.071736	0.999266	-0.531893	0.276267	0.342651	71.2278	-0.0134983	0.995539	0.444079	0.521637	-0.204759	0.847374	0.714518	0
MGC89906.S	#N/A	#N/A	5.79543	-0.0371816	1	-0.56826	0.578807	-0.144008	NA	9.7502	-0.19261	0.999981	-0.0342411	NA	-0.194956	0.761769	0.86232	12.4991	0.23244	NA	0.440451	0.565444	-0.291991	0.78148	0.621819	0
MGC97820.L	#N/A	#N/A	37.0367	0.413996	1	0.0261118	0.994494	0.0459168	0.965904	59.0361	-0.122607	0.999981	-0.0970334	0.999266	-0.129646	0.883644	0.999809	96.8731	-0.484519	0.622284	0.206999	0.763379	-0.27927	0.721996	0.916172	0
Xelaev18000001m	#N/A	#N/A	0	NA	NA	NA	NA	NA	NA	0.302296	-0.00292453	NA	-0.014916	NA	0.0150454	NA	NA	0	NA	NA	NA	NA	NA	NA	NA	1
Xelaev18000002m	#N/A	#N/A	0	NA	NA	NA	NA	NA	NA	0	NA	NA	NA	NA	NA	NA	NA	0	NA	NA	NA	NA	NA	NA	NA	1
Xelaev18000003m	#N/A	#N/A	0	NA	NA	NA	NA	NA	NA	0	NA	NA	NA	NA	NA	NA	NA	0	NA	NA	NA	NA	NA	NA	NA	1
Xelaev18000004m	#N/A	#N/A	0.850359	0	NA	0	NA	0.164084	NA	0.206841	0.0411758	NA	0	NA	0	NA	NA	0	NA	NA	NA	NA	NA	NA	NA	1
Xelaev18000005m	#N/A	#N/A	0	NA	NA	NA	NA	NA	NA	0	NA	NA	NA	NA	NA	NA	NA	0	NA	NA	NA	NA	NA	NA	NA	1
Xelaev18000007m	#N/A	#N/A	0	NA	NA	NA	NA	NA	NA	0	NA	NA	NA	NA	NA	NA	NA	0	NA	NA	NA	NA	NA	NA	NA	1
Xelaev18000010m	#N/A	#N/A	0.922375	0.14358	NA	0.0225535	NA	0	NA	2.00515	0.158657	NA	0.0841328	NA	0.0853533	NA	NA	2.26379	0.0704008	NA	-0.0223326	NA	0.1032	NA	NA	1
Xelaev18000011m	#N/A	#N/A	0	NA	NA	NA	NA	NA	NA	0	NA	NA	NA	NA	NA	NA	NA	0	NA	NA	NA	NA	NA	NA	NA	1
Xelaev18000013m	#N/A	#N/A	0	NA	NA	NA	NA	NA	NA	0	NA	NA	NA	NA	NA	NA	NA	0	NA	NA	NA	NA	NA	NA	NA	1
Xelaev18000014m	#N/A	#N/A	0	NA	NA	NA	NA	NA	NA	0	NA	NA	NA	NA	NA	NA	NA	0	NA	NA	NA	NA	NA	NA	NA	1
Xelaev18000015m	#N/A	#N/A	0.0908591	0.0399166	NA	0	NA	0	NA	0	NA	NA	NA	NA	NA	NA	NA	0.692912	-0.0476335	NA	-0.0526059	NA	0.0188011	NA	NA	1
Xelaev18000016m	#N/A	#N/A	0	NA	NA	NA	NA	NA	NA	0.294505	-0.0317395	NA	-0.0437017	NA	-0.0428334	NA	NA	0.257879	0.0451325	NA	0	NA	0	NA	NA	1
Xelaev18000018m	#N/A	#N/A	0	NA	NA	NA	NA	NA	NA	0.0807654	0	NA	0.0133722	NA	0	NA	NA	0.146554	0.0142105	NA	0	NA	0	NA	NA	1
Xelaev18000020m	#N/A	#N/A	0	NA	NA	NA	NA	NA	NA	0	NA	NA	NA	NA	NA	NA	NA	0	NA	NA	NA	NA	NA	NA	NA	1
Xelaev18000023m	#N/A	#N/A	0	NA	NA	NA	NA	NA	NA	0.0974637	0	NA	0	NA	0.0153818	NA	NA	0.12894	0.0142105	NA	0	NA	0	NA	NA	1
Xelaev18000024m	#N/A	#N/A	2.26346	-0.298521	NA	-0.470337	NA	-0.508562	NA	3.4834	0.0567236	NA	0.0517441	NA	0.0212833	NA	0.56994	5.06311	-0.0324022	NA	0.274017	0.704337	0.0048078	NA	NA	1
Xelaev18000025m	#N/A	#N/A	0.21267	-0.0348404	NA	0.0036924	NA	-0.0235564	NA	0.206841	0.0411758	NA	0	NA	0	NA	NA	0	NA	NA	NA	NA	NA	NA	NA	1
Xelaev18000026m	#N/A	#N/A	2.45414	-0.262267	NA	0.223539	NA	-0.196622	NA	2.28607	0.0711996	NA	0.154455	NA	0.0869591	NA	NA	2.46155	-0.114892	NA	0.190075	NA	-0.127711	NA	NA	1
Xelaev18000028m	#N/A	#N/A	15.1472	-0.307605	1	-0.203199	0.923893	-0.150466	0.893485	48.9344	0.0672071	0.999981	0.420965	0.887108	0.159855	0.852168	0.994956	50.3963	0.0782111	0.976067	0.0564003	0.956552	-0.439875	0.628948	0.979046	0
Xelaev18000037m	#N/A	#N/A	0.354397	-0.0340753	NA	0.00372375	NA	0.0138534	NA	0.675027	-0.0313276	NA	-0.0440106	NA	-0.0528119	NA	NA	2.59848	0.331638	NA	0.147254	NA	-0.0641195	NA	NA	1
Xelaev18000040m	#N/A	#N/A	1.70417	0.0472574	NA	0.18512	NA	-0.0517696	NA	2.56778	0.226508	NA	-0.0747771	NA	-0.0247251	NA	NA	4.2656	-0.366095	NA	-0.304563	NA	-0.515353	NA	NA	1
Xelaev18000041m	#N/A	#N/A	0	NA	NA	NA	NA	NA	NA	0.417003	0.0232458	NA	0	NA	0.0380033	NA	NA	0.524091	0.0397273	NA	0	NA	0.0381383	NA	NA	1
Xelaev18000044m	#N/A	#N/A	0	NA	NA	NA	NA	NA	NA	0	NA	NA	NA	NA	NA	NA	NA	0	NA	NA	NA	NA	NA	NA	NA	1
Xelaev18000045m	#N/A	#N/A	110.425	0.398718	1	0.222178	0.88408	0.664165	0.266999	122.629	-0.175033	0.999981	0.0229218	0.999266	-0.333454	0.570437	0.729762	190.474	-0.121699	0.956654	0.54187	0.379511	0.189916	0.854085	0.916172	0
Xelaev18000046m	#N/A	#N/A	8.67799	-0.170723	1	-0.0569039	0.984828	-0.246669	0.78114	7.33477	-0.148067	0.999981	-0.211323	NA	-0.0716751	0.930327	0.999809	11.8203	-0.0406656	NA	-0.772486	0.224753	-0.491212	0.577307	0.889571	0
Xelaev18000047m	#N/A	#N/A	0	NA	NA	NA	NA	NA	NA	0	NA	NA	NA	NA	NA	NA	NA	0	NA	NA	NA	NA	NA	NA	NA	1
Xelaev18000048m	#N/A	#N/A	0	NA	NA	NA	NA	NA	NA	0	NA	NA	NA	NA	NA	NA	NA	0	NA	NA	NA	NA	NA	NA	NA	1
Xelaev18000049m	#N/A	#N/A	0	NA	NA	NA	NA	NA	NA	0	NA	NA	NA	NA	NA	NA	NA	0	NA	NA	NA	NA	NA	NA	NA	1
Xelaev18000056m	#N/A	#N/A	142.73	0.478019	0.840794	0.423739	0.618444	0.198452	0.799199	157.264	-0.0161507	0.999981	-0.251678	0.989442	-0.0627091	0.930863	0.904115	196.484	0.411639	0.582723	0.475017	0.244236	0.408717	0.401945	0.773472	0
Xelaev18000057m	#N/A	#N/A	0.141727	0	NA	0	NA	0.0512005	NA	0.118655	0	NA	0	NA	0.0153818	NA	NA	0	NA	NA	NA	NA	NA	NA	NA	1
Xelaev18000058m	#N/A	#N/A	0	NA	NA	NA	NA	NA	NA	0	NA	NA	NA	NA	NA	NA	NA	0	NA	NA	NA	NA	NA	NA	NA	1
Xelaev18000066m	#N/A	#N/A	0	NA	NA	NA	NA	NA	NA	0	NA	NA	NA	NA	NA	NA	NA	0	NA	NA	NA	NA	NA	NA	NA	1
Xelaev18000067m	#N/A	#N/A	0.181718	0.077295	NA	0	NA	0	NA	0.659583	0	NA	0.0611176	NA	0.0134914	NA	NA	0.164453	0.0142105	NA	0	NA	-0.0108001	NA	NA	1
Xelaev18000068m	#N/A	#N/A	0	NA	NA	NA	NA	NA	NA	0	NA	NA	NA	NA	NA	NA	NA	0	NA	NA	NA	NA	NA	NA	NA	1
Xelaev18000069m	#N/A	#N/A	42.0189	-0.260223	1	-0.0996707	0.962165	-0.11627	0.904853	38.6111	-0.386489	0.999981	-0.24266	0.999266	-0.450009	0.388506	0.865877	46.4616	-0.0580359	0.98241	0.100373	0.920678	9.18312e-05	0.999899	0.998097	0
Xelaev18000070m	#N/A	#N/A	7.07226	0.00100315	1	0.186674	0.926584	-0.00507415	0.996973	4.71768	-0.0429322	NA	-0.000434764	NA	-0.03631	NA	0.999809	8.7733	0.1386	NA	-0.389169	0.612287	-0.507011	NA	0.895218	1
Xelaev18000071m	#N/A	#N/A	2.8556	0.0353393	1	-0.132037	NA	0.0106686	NA	6.47955	-0.145382	0.999981	0.19733	NA	-0.14423	NA	0.986544	7.50686	0.124782	NA	0.311701	0.610099	0.000741374	NA	0.989325	1
Xelaev18000072m	#N/A	#N/A	0.115362	0	NA	0.0410709	NA	0	NA	0	NA	NA	NA	NA	NA	NA	NA	0.211734	0.0142105	NA	0.00433327	NA	0	NA	NA	1
Xelaev18000073m	#N/A	#N/A	0	NA	NA	NA	NA	NA	NA	0	NA	NA	NA	NA	NA	NA	NA	0	NA	NA	NA	NA	NA	NA	NA	1
Xelaev18000075m	#N/A	#N/A	0	NA	NA	NA	NA	NA	NA	0	NA	NA	NA	NA	NA	NA	NA	0	NA	NA	NA	NA	NA	NA	NA	1
Xelaev18000078m	#N/A	#N/A	0	NA	NA	NA	NA	NA	NA	0	NA	NA	NA	NA	NA	NA	NA	0	NA	NA	NA	NA	NA	NA	NA	1
Xelaev18000082m	#N/A	#N/A	0	NA	NA	NA	NA	NA	NA	0	NA	NA	NA	NA	NA	NA	NA	0	NA	NA	NA	NA	NA	NA	NA	1
Xelaev18000083m	#N/A	#N/A	0	NA	NA	NA	NA	NA	NA	0	NA	NA	NA	NA	NA	NA	NA	0	NA	NA	NA	NA	NA	NA	NA	1
Xelaev18000084m	#N/A	#N/A	0	NA	NA	NA	NA	NA	NA	0	NA	NA	NA	NA	NA	NA	NA	0	NA	NA	NA	NA	NA	NA	NA	1
Xelaev18000085m	#N/A	#N/A	0.94459	-0.0658379	NA	-0.0181956	NA	-0.081846	NA	0.210789	0.0117756	NA	-0.016028	NA	-0.0140184	NA	NA	0.526417	-0.0194204	NA	-0.00996917	NA	-0.0251964	NA	NA	1
Xelaev18000088m	#N/A	#N/A	0	NA	NA	NA	NA	NA	NA	0	NA	NA	NA	NA	NA	NA	NA	0.142056	0	NA	0	NA	0.0331686	NA	NA	1
Xelaev18000089m	#N/A	#N/A	0	NA	NA	NA	NA	NA	NA	0	NA	NA	NA	NA	NA	NA	NA	0	NA	NA	NA	NA	NA	NA	NA	1
Xelaev18000095m	#N/A	#N/A	0	NA	NA	NA	NA	NA	NA	0	NA	NA	NA	NA	NA	NA	NA	0.125347	-0.0476335	NA	-0.0575108	NA	-0.0607569	NA	NA	1
Xelaev18000096m	#N/A	#N/A	0.786525	-0.0305477	NA	-0.0618154	NA	0.00823954	NA	0.781142	0.0184819	NA	0.0165729	NA	0.0540942	NA	NA	2.87006	-0.0410772	NA	-0.413425	NA	-0.274576	NA	NA	1
Xelaev18000097m	#N/A	#N/A	1.64452	0.0719997	NA	0.266649	NA	0.0391786	NA	3.56275	-0.000206683	NA	0.212921	NA	0.0753214	NA	NA	4.17612	0.0925959	NA	0.156222	NA	0.228619	NA	NA	1
Xelaev18000099m	#N/A	#N/A	0	NA	NA	NA	NA	NA	NA	0.188134	-0.00292453	NA	-0.00132793	NA	-0.0140184	NA	NA	0.146554	0.0142105	NA	0	NA	0	NA	NA	1
Xelaev18000100m	#N/A	#N/A	134.119	0.060962	1	0.0909016	0.955798	0.029097	0.973959	174.462	-0.0669993	0.999981	-0.0537398	0.999266	0.207781	0.71261	0.999002	230.042	0.333855	0.69641	0.391815	0.349963	0.297122	0.583759	0.970316	0
Xelaev18000104m	#N/A	#N/A	0	NA	NA	NA	NA	NA	NA	0.294505	-0.0317395	NA	-0.0437017	NA	-0.0428334	NA	NA	0.125347	-0.0476335	NA	-0.0575108	NA	-0.0607569	NA	NA	1
Xelaev18000107m	#N/A	#N/A	5964.31	-0.166429	1	0.105661	0.95686	0.57839	0.363009	2250.43	0.0533208	0.999981	-0.141535	0.999266	-0.0777198	0.866274	0.489922	4157.1	-0.581113	0.092451	-0.565457	0.0405156	0.162843	0.75117	0.245029	0
Xelaev18000108m	#N/A	#N/A	0	NA	NA	NA	NA	NA	NA	0	NA	NA	NA	NA	NA	NA	NA	0	NA	NA	NA	NA	NA	NA	NA	1
Xelaev18000109m	#N/A	#N/A	0.435672	-0.131259	NA	-0.133693	NA	-0.123563	NA	0.107369	-0.00292453	NA	-0.016028	NA	-0.0140184	NA	NA	0.413972	0	NA	0.0815045	NA	0	NA	NA	1
Xelaev18000110m	#N/A	#N/A	175.856	-0.044755	1	0.00218209	0.999591	-0.824192	0.153091	309.773	-0.0343935	0.999981	-0.00709259	0.999266	-0.374688	0.296579	0.136507	407.87	-0.0846807	0.972909	-0.117557	0.906871	-0.506767	0.563703	0.414307	0
Xelaev18000117m	#N/A	#N/A	4.18594	-0.625309	0.706869	-0.782905	NA	-0.2529	NA	3.40538	-0.0417158	NA	-0.0523641	NA	-0.0222939	NA	0.702538	7.18307	-0.176092	NA	-0.453603	0.468122	-0.0415762	NA	0.344884	1
Xelaev18000118m	#N/A	#N/A	0	NA	NA	NA	NA	NA	NA	0	NA	NA	NA	NA	NA	NA	NA	0	NA	NA	NA	NA	NA	NA	NA	1
Xelaev18000119m	#N/A	#N/A	48.7408	-0.0421042	1	-0.0641158	0.979587	0.00743572	0.994873	40.6121	-0.130897	0.999981	-0.295169	0.999266	-0.224247	0.767601	0.999809	61.0649	-0.0861947	0.969324	-0.428717	0.49974	-0.401186	0.600543	0.943862	0
Xelaev18000123m	#N/A	#N/A	0	NA	NA	NA	NA	NA	NA	0.0974637	0	NA	0	NA	0.0153818	NA	NA	0.235481	0.0142105	NA	0	NA	0.0162545	NA	NA	1
Xelaev18000125m	#N/A	#N/A	0.418891	0.00180691	NA	0.0412023	NA	-0.0209296	NA	0.618354	0.0138982	NA	0.0453849	NA	-0.016494	NA	NA	0.378443	-0.0167115	NA	-0.0532485	NA	-0.0196736	NA	NA	1
Xelaev18000126m	#N/A	#N/A	0	NA	NA	NA	NA	NA	NA	0	NA	NA	NA	NA	NA	NA	NA	0.120486	0	NA	0.00433327	NA	0	NA	NA	1
Xelaev18000127m	#N/A	#N/A	0.21267	-0.0348404	NA	0.0036924	NA	-0.0235564	NA	1.98301	0.064871	NA	0.16283	NA	0.139954	NA	NA	1.00661	0.119693	NA	0.0698887	NA	0.017888	NA	NA	1
Xelaev18000128m	#N/A	#N/A	312.244	-0.12159	1	-0.137035	0.950738	-0.426632	0.62289	575.356	-0.625968	0.0517584	-0.66026	0.00832408	-0.729253	0.000832539	0.949479	745.039	0.096478	0.941762	0.305564	0.413468	-0.24249	0.61453	0.962825	0
Xelaev18000130m	#N/A	#N/A	2.83658	0.0704802	NA	0.0139106	NA	0.274333	NA	35.833	0.100486	0.999981	0	1	0.000670527	0.998965	0.151007	8.48697	-0.197661	NA	-0.186864	0.512877	-0.179885	NA	0.391918	1
Xelaev18000131m	#N/A	#N/A	2.1814	0.124664	NA	0.162003	NA	0.233576	NA	40.3479	0.090183	0.999981	0.000189929	0.999266	0.000242128	0.999553	7.15459e-08	14.4065	-0.166263	NA	-0.159267	0.534613	-0.164468	0.584253	0.0223259	1
Xelaev18000132m	#N/A	#N/A	4.91036	-0.219066	1	-0.37054	0.785821	-0.554403	NA	8.89821	0.164315	0.999981	0.24604	NA	0.1296	0.862225	0.897914	7.16242	0.190832	NA	0.164424	0.855285	-0.153723	NA	0.869825	1
Xelaev18000135m	#N/A	#N/A	0	NA	NA	NA	NA	NA	NA	0.750679	-0.0166033	NA	0.0114699	NA	0.00277511	NA	NA	0.52978	0.0406859	NA	-0.0463679	NA	-0.0469855	NA	NA	1
Xelaev18000137m	#N/A	#N/A	0	NA	NA	NA	NA	NA	NA	0	NA	NA	NA	NA	NA	NA	NA	0	NA	NA	NA	NA	NA	NA	NA	1
Xelaev18000141m	#N/A	#N/A	0	NA	NA	NA	NA	NA	NA	0	NA	NA	NA	NA	NA	NA	NA	0	NA	NA	NA	NA	NA	NA	NA	1
Xelaev18000143m	#N/A	#N/A	0	NA	NA	NA	NA	NA	NA	0	NA	NA	NA	NA	NA	NA	NA	0.293108	0.0451325	NA	0	NA	0	NA	NA	1
Xelaev18000145m	#N/A	#N/A	0	NA	NA	NA	NA	NA	NA	0	NA	NA	NA	NA	NA	NA	NA	0	NA	NA	NA	NA	NA	NA	NA	1
Xelaev18000146m	#N/A	#N/A	0	NA	NA	NA	NA	NA	NA	0	NA	NA	NA	NA	NA	NA	NA	0	NA	NA	NA	NA	NA	NA	NA	1
Xelaev18000147m	#N/A	#N/A	0	NA	NA	NA	NA	NA	NA	0	NA	NA	NA	NA	NA	NA	NA	0	NA	NA	NA	NA	NA	NA	NA	1
Xelaev18000148m	#N/A	#N/A	0.0973078	-0.0348404	NA	-0.033686	NA	-0.0235564	NA	0.107369	-0.00292453	NA	-0.016028	NA	-0.0140184	NA	NA	0	NA	NA	NA	NA	NA	NA	NA	1
Xelaev18000150m	#N/A	#N/A	0.291923	-0.106019	NA	-0.105407	NA	-0.0952774	NA	0	NA	NA	NA	NA	NA	NA	NA	0.293108	0.0451325	NA	0	NA	0	NA	NA	1
Xelaev18000151m	#N/A	#N/A	0	NA	NA	NA	NA	NA	NA	0	NA	NA	NA	NA	NA	NA	NA	0	NA	NA	NA	NA	NA	NA	NA	1
Xelaev18000152m	#N/A	#N/A	2.3485	0.186094	NA	0.171572	NA	-0.128049	NA	2.62577	0.0156777	NA	-0.0518156	NA	0.262421	NA	NA	3.44652	-0.0935754	NA	0.081264	NA	0.547922	NA	NA	1
Xelaev18000156m	#N/A	#N/A	0.747952	-0.00216332	NA	0.035818	NA	-0.041164	NA	0.322106	-0.0324805	NA	-0.0444074	NA	-0.0435214	NA	NA	0.731496	-0.055498	NA	0.012767	NA	0.0370134	NA	NA	1
Xelaev18000157m	#N/A	#N/A	0	NA	NA	NA	NA	NA	NA	0	NA	NA	NA	NA	NA	NA	NA	0	NA	NA	NA	NA	NA	NA	NA	1
Xelaev18000158m	#N/A	#N/A	2.48704	0.118212	NA	-0.0139987	NA	0.0543451	NA	1.22915	-0.115101	NA	-0.0699652	NA	-0.131183	NA	NA	1.58813	0.0177222	NA	0.0292969	NA	0.0514853	NA	NA	1
Xelaev18000159m	#N/A	#N/A	0	NA	NA	NA	NA	NA	NA	0	NA	NA	NA	NA	NA	NA	NA	0	NA	NA	NA	NA	NA	NA	NA	1
Xelaev18000160m	#N/A	#N/A	0	NA	NA	NA	NA	NA	NA	0	NA	NA	NA	NA	NA	NA	NA	0	NA	NA	NA	NA	NA	NA	NA	1
Xelaev18000162m	#N/A	#N/A	0	NA	NA	NA	NA	NA	NA	0	NA	NA	NA	NA	NA	NA	NA	0	NA	NA	NA	NA	NA	NA	NA	1
Xelaev18000164m	#N/A	#N/A	0	NA	NA	NA	NA	NA	NA	0	NA	NA	NA	NA	NA	NA	NA	0	NA	NA	NA	NA	NA	NA	NA	1
Xelaev18000165m	#N/A	#N/A	0	NA	NA	NA	NA	NA	NA	0.196337	-0.0176246	NA	-0.0307282	NA	-0.0287185	NA	NA	0.644282	-0.0182656	NA	-0.0602802	NA	-0.0319204	NA	NA	1
Xelaev18000166m	#N/A	#N/A	7.62025	0.254782	1	0.597984	0.478234	-0.293225	0.723873	7.93674	0.258275	0.999981	0.117665	NA	0.148492	0.816241	0.32605	7.57303	0.192447	NA	0.246387	0.703583	-0.0282624	NA	0.545707	0
Xelaev18000170m	#N/A	#N/A	3.27752	0.0152637	1	0.100262	NA	-0.0776928	NA	8.12561	0.529974	0.587476	0.211871	NA	0.27101	0.616584	0.833364	6.32979	0.0625938	NA	-0.0537604	0.956552	0.287572	NA	0.996969	1
Xelaev18000171m	#N/A	#N/A	0	NA	NA	NA	NA	NA	NA	0.292391	0	NA	0	NA	0.0441112	NA	NA	0.213083	0	NA	0	NA	0.0516446	NA	NA	1
Xelaev18000172m	#N/A	#N/A	0	NA	NA	NA	NA	NA	NA	0	NA	NA	NA	NA	NA	NA	NA	0	NA	NA	NA	NA	NA	NA	NA	1
Xelaev18000173m	#N/A	#N/A	0.495491	0	NA	0.142311	NA	0	NA	0	NA	NA	NA	NA	NA	NA	NA	0.106542	0	NA	0	NA	0.0214538	NA	NA	1
Xelaev18000175m	#N/A	#N/A	0.247745	0	NA	0.0784493	NA	0	NA	0.651512	-0.0102134	NA	0.00179429	NA	0.0035853	NA	NA	0.91565	0.0156679	NA	-0.0477124	NA	0.0655725	NA	NA	1
Xelaev18000176m	#N/A	#N/A	0	NA	NA	NA	NA	NA	NA	0.196337	-0.0176246	NA	-0.0307282	NA	-0.0287185	NA	NA	0	NA	NA	NA	NA	NA	NA	NA	1
Xelaev18000178m	#N/A	#N/A	0.214732	0.0399166	NA	0.0410709	NA	0	NA	0	NA	NA	NA	NA	NA	NA	NA	0.12894	0.0142105	NA	0	NA	0	NA	NA	1
Xelaev18000179m	#N/A	#N/A	0	NA	NA	NA	NA	NA	NA	0	NA	NA	NA	NA	NA	NA	NA	0	NA	NA	NA	NA	NA	NA	NA	1
Xelaev18000183m	#N/A	#N/A	0	NA	NA	NA	NA	NA	NA	0.355965	0	NA	0	NA	0.0449526	NA	NA	0.12894	0.0142105	NA	0	NA	0	NA	NA	1
Xelaev18000185m	#N/A	#N/A	0	NA	NA	NA	NA	NA	NA	0.0974637	0	NA	0	NA	0.0153818	NA	NA	0	NA	NA	NA	NA	NA	NA	NA	1
Xelaev18000188m	#N/A	#N/A	1.22989	-0.131178	NA	-0.137285	NA	-0.0370804	NA	3.84296	0.201068	NA	0.0570593	NA	0.303194	NA	NA	7.02833	-0.442661	NA	-0.396812	0.58386	-0.640625	NA	0.850844	1
Xelaev18000190m	#N/A	#N/A	0.510967	0.0409336	NA	0.106099	NA	0	NA	2.46414	-0.0082183	NA	0.265461	NA	0.0882274	NA	NA	1.04649	-0.0444644	NA	0.0206318	NA	-0.0392265	NA	NA	1
Xelaev18000192m	#N/A	#N/A	61.3435	0.0672975	1	0.168382	0.926584	0.389699	0.605799	12.5625	-0.343213	0.999981	-0.441381	NA	-0.536165	0.247909	0.521814	34.5783	0.218274	0.922268	-1.35269	0.00740305	0.150953	0.898543	0.0403358	0
Xelaev18000197m	#N/A	#N/A	0	NA	NA	NA	NA	NA	NA	0	NA	NA	NA	NA	NA	NA	NA	0	NA	NA	NA	NA	NA	NA	NA	1
Xelaev18000198m	#N/A	#N/A	0	NA	NA	NA	NA	NA	NA	0.103421	0.0264757	NA	0	NA	0	NA	NA	0	NA	NA	NA	NA	NA	NA	NA	1
Xelaev18000200m	#N/A	#N/A	0.395604	0.0407908	NA	0.0784493	NA	0	NA	7.20067	0.0691512	0.999981	0	NA	0.00127093	NA	0.489341	0.647595	-0.0530933	NA	0.00203505	NA	-0.0601004	NA	NA	1
Xelaev18000201m	#N/A	#N/A	0	NA	NA	NA	NA	NA	NA	0	NA	NA	NA	NA	NA	NA	NA	0.120486	0	NA	0.00433327	NA	0	NA	NA	1
Xelaev18000202m	#N/A	#N/A	0	NA	NA	NA	NA	NA	NA	0	NA	NA	NA	NA	NA	NA	NA	0	NA	NA	NA	NA	NA	NA	NA	1
Xelaev18000203m	#N/A	#N/A	0	NA	NA	NA	NA	NA	NA	0	NA	NA	NA	NA	NA	NA	NA	0	NA	NA	NA	NA	NA	NA	NA	1
Xelaev18000204m	#N/A	#N/A	0	NA	NA	NA	NA	NA	NA	0	NA	NA	NA	NA	NA	NA	NA	0.293108	0.0451325	NA	0	NA	0	NA	NA	1
Xelaev18000205m	#N/A	#N/A	0.437602	0.0388919	NA	0	NA	0.088579	NA	0	NA	NA	NA	NA	NA	NA	NA	0.0827945	0	NA	0.00433327	NA	0	NA	NA	1
Xelaev18000206m	#N/A	#N/A	0	NA	NA	NA	NA	NA	NA	0	NA	NA	NA	NA	NA	NA	NA	0	NA	NA	NA	NA	NA	NA	NA	1
Xelaev18000208m	#N/A	#N/A	0	NA	NA	NA	NA	NA	NA	0	NA	NA	NA	NA	NA	NA	NA	0	NA	NA	NA	NA	NA	NA	NA	1
Xelaev18000209m	#N/A	#N/A	0	NA	NA	NA	NA	NA	NA	0	NA	NA	NA	NA	NA	NA	NA	0	NA	NA	NA	NA	NA	NA	NA	1
Xelaev18000210m	#N/A	#N/A	0	NA	NA	NA	NA	NA	NA	0	NA	NA	NA	NA	NA	NA	NA	0.125347	-0.0476335	NA	-0.0575108	NA	-0.0607569	NA	NA	1
Xelaev18000211m	#N/A	#N/A	0	NA	NA	NA	NA	NA	NA	0	NA	NA	NA	NA	NA	NA	NA	0	NA	NA	NA	NA	NA	NA	NA	1
Xelaev18000212m	#N/A	#N/A	1.34054	0.0426512	NA	0.00101337	NA	0.0421479	NA	6.0703	0.0702407	0.999981	0	NA	0	NA	0.995165	0	NA	NA	NA	NA	NA	NA	NA	1
Xelaev18000214m	#N/A	#N/A	0.147859	0.0399166	NA	0	NA	0	NA	0	NA	NA	NA	NA	NA	NA	NA	0	NA	NA	NA	NA	NA	NA	NA	1
Xelaev18000216m	#N/A	#N/A	0	NA	NA	NA	NA	NA	NA	0	NA	NA	NA	NA	NA	NA	NA	0	NA	NA	NA	NA	NA	NA	NA	1
Xelaev18000217m	#N/A	#N/A	4.4832	0.0882703	1	-0.38214	0.761851	-0.48377	NA	1.19111	-0.000868759	NA	0.0941358	NA	-0.00228957	NA	0.901172	3.3313	0.267586	NA	-0.0479029	NA	0.0545724	NA	0.867068	1
Xelaev18000218m	#N/A	#N/A	0	NA	NA	NA	NA	NA	NA	0	NA	NA	NA	NA	NA	NA	NA	0	NA	NA	NA	NA	NA	NA	NA	1
Xelaev18000222m	#N/A	#N/A	23.6931	0.0423434	1	-0.172318	0.936981	-0.436758	0.62847	29.3119	-0.0579185	0.999981	-0.0216734	0.999266	0.128286	0.888639	0.987999	35.2395	0.364647	0.824828	0.325814	0.681436	0.215068	0.843178	0.94323	0
Xelaev18000223m	#N/A	#N/A	0.790069	-0.133788	NA	-0.103062	NA	-0.0951874	NA	0.826613	-0.0647783	NA	-0.0680515	NA	-0.0163115	NA	NA	1.77398	-0.140451	NA	-0.163113	NA	-0.21079	NA	NA	1
Xelaev18000225m	#N/A	#N/A	0.0908591	0.0399166	NA	0	NA	0	NA	0.334957	-0.00297479	NA	-0.000116696	NA	0.000732796	NA	NA	0.0827945	0	NA	0.00433327	NA	0	NA	NA	1
Xelaev18000226m	#N/A	#N/A	1.1311	-0.0625136	NA	-0.0922029	NA	-0.0383242	NA	0	NA	NA	NA	NA	NA	NA	NA	0	NA	NA	NA	NA	NA	NA	NA	1
Xelaev18000227m	#N/A	#N/A	0	NA	NA	NA	NA	NA	NA	0	NA	NA	NA	NA	NA	NA	NA	0	NA	NA	NA	NA	NA	NA	NA	1
Xelaev18000229m	#N/A	#N/A	0.650194	0.0377987	NA	-0.000816581	NA	0.0070552	NA	0	NA	NA	NA	NA	NA	NA	NA	0.47032	0.0141935	NA	0.056319	NA	0	NA	NA	1
Xelaev18000230m	#N/A	#N/A	0.361585	-0.109714	NA	-0.109047	NA	-0.0989169	NA	0.201589	0.0117756	NA	-0.016028	NA	-0.0140184	NA	NA	0	NA	NA	NA	NA	NA	NA	NA	1
Xelaev18000231m	#N/A	#N/A	0	NA	NA	NA	NA	NA	NA	0	NA	NA	NA	NA	NA	NA	NA	0	NA	NA	NA	NA	NA	NA	NA	1
Xelaev18000232m	#N/A	#N/A	0	NA	NA	NA	NA	NA	NA	0	NA	NA	NA	NA	NA	NA	NA	0	NA	NA	NA	NA	NA	NA	NA	1
Xelaev18000233m	#N/A	#N/A	0	NA	NA	NA	NA	NA	NA	0	NA	NA	NA	NA	NA	NA	NA	0	NA	NA	NA	NA	NA	NA	NA	1
Xelaev18000234m	#N/A	#N/A	0	NA	NA	NA	NA	NA	NA	0	NA	NA	NA	NA	NA	NA	NA	0	NA	NA	NA	NA	NA	NA	NA	1
Xelaev18000236m	#N/A	#N/A	1.10222	0.0471805	NA	0.143806	NA	-0.0222728	NA	2.20858	-0.0869565	NA	-0.0836062	NA	0.0413724	NA	NA	1.94014	-0.0204374	NA	-0.296175	NA	-0.307201	NA	NA	1
Xelaev18000237m	#N/A	#N/A	0.778138	0.0360055	NA	0.00400375	NA	-0.0703203	NA	1.44768	-0.00337323	NA	-0.0265191	NA	0.0252787	NA	NA	1.27897	0.142532	NA	0.0877484	NA	0.212899	NA	NA	1
Xelaev18000239m	#N/A	#N/A	0	NA	NA	NA	NA	NA	NA	0	NA	NA	NA	NA	NA	NA	NA	0	NA	NA	NA	NA	NA	NA	NA	1
Xelaev18000240m	#N/A	#N/A	0	NA	NA	NA	NA	NA	NA	0	NA	NA	NA	NA	NA	NA	NA	0	NA	NA	NA	NA	NA	NA	NA	1
Xelaev18000244m	#N/A	#N/A	0	NA	NA	NA	NA	NA	NA	0	NA	NA	NA	NA	NA	NA	NA	0	NA	NA	NA	NA	NA	NA	NA	1
Xelaev18000245m	#N/A	#N/A	0	NA	NA	NA	NA	NA	NA	0	NA	NA	NA	NA	NA	NA	NA	0	NA	NA	NA	NA	NA	NA	NA	1
Xelaev18000246m	#N/A	#N/A	0	NA	NA	NA	NA	NA	NA	0	NA	NA	NA	NA	NA	NA	NA	0	NA	NA	NA	NA	NA	NA	NA	1
Xelaev18000248m	#N/A	#N/A	0	NA	NA	NA	NA	NA	NA	0	NA	NA	NA	NA	NA	NA	NA	0	NA	NA	NA	NA	NA	NA	NA	1
Xelaev18000251m	#N/A	#N/A	0	NA	NA	NA	NA	NA	NA	0	NA	NA	NA	NA	NA	NA	NA	0.432763	-0.0459688	NA	-0.0814523	NA	-0.0698379	NA	NA	1
Xelaev18000252m	#N/A	#N/A	0.359563	-0.0714247	NA	-0.070818	NA	-0.0233099	NA	0.72216	0.0153977	NA	-0.000250228	NA	-0.0184033	NA	NA	0.410409	0.0142105	NA	0.00808768	NA	0.00949012	NA	NA	1
Xelaev18000253m	#N/A	#N/A	0	NA	NA	NA	NA	NA	NA	0.118655	0	NA	0	NA	0.0153818	NA	NA	0	NA	NA	NA	NA	NA	NA	NA	1
Xelaev18000254m	#N/A	#N/A	0.285475	-0.0348869	NA	-0.0701627	NA	-0.0600331	NA	0.726925	-0.0603584	NA	-0.0583928	NA	-0.0362036	NA	NA	0.125347	-0.0476335	NA	-0.0575108	NA	-0.0607569	NA	NA	1
Xelaev18000259m	#N/A	#N/A	0	NA	NA	NA	NA	NA	NA	0	NA	NA	NA	NA	NA	NA	NA	0.888629	-0.0785556	NA	-0.0884328	NA	-0.0882816	NA	NA	1
Xelaev18000260m	#N/A	#N/A	0.173372	0	NA	0	NA	0.0512005	NA	0.264951	0.0264757	NA	0.0255528	NA	0	NA	NA	0.146554	0.0142105	NA	0	NA	0	NA	NA	1
Xelaev18000262m	#N/A	#N/A	0.29708	0.0738166	NA	0.0410709	NA	0	NA	0.568318	0.0200774	NA	0.0110599	NA	0.0356852	NA	NA	0	NA	NA	NA	NA	NA	NA	NA	1
Xelaev18000263m	#N/A	#N/A	0.22118	-0.0348404	NA	0.0036924	NA	-0.0235564	NA	0.285598	-0.00292453	NA	-0.00220857	NA	0.000681697	NA	NA	0.802881	0	NA	0.0762789	NA	0.0504004	NA	NA	1
Xelaev18000264m	#N/A	#N/A	0	NA	NA	NA	NA	NA	NA	0.205537	-0.0176246	NA	-0.0307282	NA	-0.0287185	NA	NA	1.51051	-0.153221	NA	-0.155723	NA	-0.106386	NA	NA	1
Xelaev18000265m	#N/A	#N/A	0.876541	-0.0157597	NA	-0.066458	NA	-0.058323	NA	0.302296	-0.00292453	NA	-0.014916	NA	0.0150454	NA	NA	0.346521	0.0451325	NA	0	NA	0.00144908	NA	NA	1
Xelaev18000266m	#N/A	#N/A	0	NA	NA	NA	NA	NA	NA	0	NA	NA	NA	NA	NA	NA	NA	0	NA	NA	NA	NA	NA	NA	NA	1
Xelaev18000267m	#N/A	#N/A	0	NA	NA	NA	NA	NA	NA	0	NA	NA	NA	NA	NA	NA	NA	0	NA	NA	NA	NA	NA	NA	NA	1
Xelaev18000268m	#N/A	#N/A	1.84896	-0.174282	NA	-0.0302197	NA	-0.303136	NA	3.35047	-0.154937	NA	-0.00257472	NA	-0.0993653	NA	NA	4.32377	-0.00387227	NA	-0.0344104	NA	-0.0971469	NA	NA	1
Xelaev18000269m	#N/A	#N/A	0.531199	0	NA	0.0712405	NA	0.0835134	NA	0.321287	0.0264757	NA	0.0293738	NA	0	NA	NA	0.319625	0	NA	0	NA	0.0722872	NA	NA	1
Xelaev18000270m	#N/A	#N/A	0	NA	NA	NA	NA	NA	NA	0	NA	NA	NA	NA	NA	NA	NA	0	NA	NA	NA	NA	NA	NA	NA	1
Xelaev18000272m	#N/A	#N/A	0	NA	NA	NA	NA	NA	NA	0	NA	NA	NA	NA	NA	NA	NA	0	NA	NA	NA	NA	NA	NA	NA	1
Xelaev18000273m	#N/A	#N/A	0.0908591	0.0399166	NA	0	NA	0	NA	0	NA	NA	NA	NA	NA	NA	NA	0.286738	0	NA	0	NA	0.036096	NA	NA	1
Xelaev18000274m	#N/A	#N/A	0.264231	0.0399166	NA	0	NA	0.0512005	NA	0	NA	NA	NA	NA	NA	NA	NA	0	NA	NA	NA	NA	NA	NA	NA	1
Xelaev18000275m	#N/A	#N/A	0.361585	-0.109714	NA	-0.109047	NA	-0.0989169	NA	0	NA	NA	NA	NA	NA	NA	NA	0	NA	NA	NA	NA	NA	NA	NA	1
Xelaev18000276m	#N/A	#N/A	0	NA	NA	NA	NA	NA	NA	0.23731	0	NA	0	NA	0.0300819	NA	NA	0	NA	NA	NA	NA	NA	NA	NA	1
Xelaev18000281m	#N/A	#N/A	0.115362	0	NA	0.0410709	NA	0	NA	0	NA	NA	NA	NA	NA	NA	NA	0.250694	-0.0785556	NA	-0.0884328	NA	-0.0876325	NA	NA	1
Xelaev18000285m	#N/A	#N/A	0	NA	NA	NA	NA	NA	NA	0	NA	NA	NA	NA	NA	NA	NA	0	NA	NA	NA	NA	NA	NA	NA	1
Xelaev18000286m	#N/A	#N/A	0	NA	NA	NA	NA	NA	NA	0	NA	NA	NA	NA	NA	NA	NA	0	NA	NA	NA	NA	NA	NA	NA	1
Xelaev18000289m	#N/A	#N/A	0	NA	NA	NA	NA	NA	NA	0	NA	NA	NA	NA	NA	NA	NA	0	NA	NA	NA	NA	NA	NA	NA	1
Xelaev1800029.1	#N/A	#N/A	21.8749	-0.108098	1	-1.10258	0.0849335	-0.583459	0.470928	37.4606	0.580078	0.799689	0.23252	0.999266	-0.195449	0.810709	0.0844237	81.5612	0.029634	0.991304	-0.878188	0.107898	0.0694205	0.955615	0.12671	0
Xelaev18000290m	#N/A	#N/A	0	NA	NA	NA	NA	NA	NA	0	NA	NA	NA	NA	NA	NA	NA	0	NA	NA	NA	NA	NA	NA	NA	1
Xelaev18000291m	#N/A	#N/A	0	NA	NA	NA	NA	NA	NA	0	NA	NA	NA	NA	NA	NA	NA	0	NA	NA	NA	NA	NA	NA	NA	1
Xelaev18000292m	#N/A	#N/A	0	NA	NA	NA	NA	NA	NA	0	NA	NA	NA	NA	NA	NA	NA	0	NA	NA	NA	NA	NA	NA	NA	1
Xelaev18000293m	#N/A	#N/A	0	NA	NA	NA	NA	NA	NA	0	NA	NA	NA	NA	NA	NA	NA	0	NA	NA	NA	NA	NA	NA	NA	1
Xelaev18000294m	#N/A	#N/A	0	NA	NA	NA	NA	NA	NA	0	NA	NA	NA	NA	NA	NA	NA	0.106542	0	NA	0	NA	0.0214538	NA	NA	1
Xelaev18000296m	#N/A	#N/A	0	NA	NA	NA	NA	NA	NA	0	NA	NA	NA	NA	NA	NA	NA	0	NA	NA	NA	NA	NA	NA	NA	1
Xelaev18000297m	#N/A	#N/A	0	NA	NA	NA	NA	NA	NA	0	NA	NA	NA	NA	NA	NA	NA	0	NA	NA	NA	NA	NA	NA	NA	1
Xelaev18000298m	#N/A	#N/A	0	NA	NA	NA	NA	NA	NA	0	NA	NA	NA	NA	NA	NA	NA	0.120486	0	NA	0.00433327	NA	0	NA	NA	1
Xelaev18000299m	#N/A	#N/A	1.35042	0.0496344	NA	0.0279576	NA	0.0111274	NA	1.62222	0.0205816	NA	-0.00486088	NA	0.0775083	NA	NA	1.09954	0.0194448	NA	0.0369907	NA	0.0316131	NA	NA	1
Xelaev18000300m	#N/A	#N/A	0.679863	-0.00354173	NA	-0.0406092	NA	-0.0658142	NA	2.33112	-0.0704273	NA	-0.0186455	NA	-0.151281	NA	NA	2.56307	0.168329	NA	0.0510385	NA	-0.038409	NA	NA	1
Xelaev18000302m	#N/A	#N/A	0	NA	NA	NA	NA	NA	NA	0.0981683	-0.00292453	NA	-0.016028	NA	-0.0140184	NA	NA	0	NA	NA	NA	NA	NA	NA	NA	1
Xelaev18000303m	#N/A	#N/A	8.28268	-0.063086	1	-0.166815	0.939902	-0.0841163	0.943243	6.81644	-0.0348217	0.999981	-0.172609	NA	-0.0743898	NA	0.999809	7.79945	0.182756	NA	0.0598125	0.952647	0.226349	NA	0.998462	0
Xelaev18000306m	#N/A	#N/A	0	NA	NA	NA	NA	NA	NA	0	NA	NA	NA	NA	NA	NA	NA	0	NA	NA	NA	NA	NA	NA	NA	1
Xelaev18000308m	#N/A	#N/A	0.0908591	0.0399166	NA	0	NA	0	NA	0.0974637	0	NA	0	NA	0.0153818	NA	NA	0.888629	-0.0785556	NA	-0.0884328	NA	-0.0882816	NA	NA	1
Xelaev18000310m	#N/A	#N/A	0	NA	NA	NA	NA	NA	NA	0.0807654	0	NA	0.0133722	NA	0	NA	NA	0.226163	0	NA	0.00433327	NA	0.00515375	NA	NA	1
Xelaev18000311m	#N/A	#N/A	0.910848	0.0570814	NA	-0.0225439	NA	0.0408739	NA	0.196337	-0.0176246	NA	-0.0307282	NA	-0.0287185	NA	NA	0.284939	0.0142105	NA	0.00558943	NA	-0.0107706	NA	NA	1
Xelaev18000312m	#N/A	#N/A	0	NA	NA	NA	NA	NA	NA	0.609279	0.0411758	NA	0	NA	0	NA	NA	1.71532	-0.292349	NA	-0.22393	NA	-0.326699	NA	NA	1
Xelaev18000313m	#N/A	#N/A	0.5878	-0.0673982	NA	-0.0697091	NA	0.0132738	NA	0.294505	-0.0317395	NA	-0.0437017	NA	-0.0428334	NA	NA	0.895392	0.042102	NA	-0.0498539	NA	-0.0502953	NA	NA	1
Xelaev18000314m	#N/A	#N/A	4.58248	0.0804597	1	0.366967	0.676313	0.228232	NA	15.3706	-0.398235	0.999981	0.373694	0.945191	0.435438	0.422309	0.307989	16.9031	0.687702	NA	1.42195	0.00462614	0.71544	0.33807	0.428383	1
Xelaev18000315m	#N/A	#N/A	1.29217	-0.174783	NA	-0.174744	NA	-0.108349	NA	3.14025	-0.0531645	NA	-0.178723	NA	-0.148765	NA	NA	2.30418	0.427885	NA	0.174155	NA	0.13212	NA	NA	1
Xelaev18000316m	#N/A	#N/A	0	NA	NA	NA	NA	NA	NA	0.412793	0	NA	0.0262123	NA	0.0241218	NA	NA	0.387525	0.0142105	NA	0.0392957	NA	0	NA	NA	1
Xelaev18000317m	#N/A	#N/A	80.2226	0.185602	1	0.386702	0.664162	0.418111	0.502711	160.508	-0.225355	0.999981	0.0710248	0.999266	-0.0565555	0.93983	0.881007	196.857	0.870509	0.123973	1.17142	0.00266917	0.703729	0.18505	0.124599	0
Xelaev18000318m	#N/A	#N/A	12.0042	-0.162155	1	-0.0945122	0.973843	-0.25404	0.806385	5.72645	-0.124099	NA	-0.300064	NA	-0.184786	NA	0.984555	15.2587	-0.399841	NA	-0.574132	0.420843	-0.5698	0.491505	0.916172	0
Xelaev18000319m	#N/A	#N/A	0	NA	NA	NA	NA	NA	NA	0	NA	NA	NA	NA	NA	NA	NA	0.143369	0	NA	0	NA	0.00110673	NA	NA	1
Xelaev18000321m	#N/A	#N/A	0.825861	-0.000367773	NA	0.0236412	NA	-0.0528793	NA	0.627033	-0.00187742	NA	-0.0247569	NA	0.00484051	NA	NA	1.00738	-0.133221	NA	-0.0168161	NA	-0.0958557	NA	NA	1
Xelaev18000323m	#N/A	#N/A	0	NA	NA	NA	NA	NA	NA	0	NA	NA	NA	NA	NA	NA	NA	0	NA	NA	NA	NA	NA	NA	NA	1
Xelaev18000324m	#N/A	#N/A	1.58711	-0.0490101	NA	0.184391	NA	-0.0362931	NA	0.687366	0.0291963	NA	-0.00373899	NA	0.0285321	NA	NA	1.58965	0.0326306	NA	-0.104618	NA	-0.127877	NA	NA	1
Xelaev18000325m	#N/A	#N/A	5.00348	-0.33478	1	-0.468684	0.683547	-0.73377	NA	3.50244	-0.147939	NA	-0.154878	NA	-0.0393003	NA	0.797747	6.35557	-0.0139443	NA	0.00248056	0.997759	0.133502	NA	0.836264	1
Xelaev18000326m	#N/A	#N/A	0	NA	NA	NA	NA	NA	NA	0	NA	NA	NA	NA	NA	NA	NA	0.359638	0.0142105	NA	0	NA	0.0421187	NA	NA	1
Xelaev18000327m	#N/A	#N/A	0	NA	NA	NA	NA	NA	NA	0.275693	0	NA	0.0124915	NA	0.0300819	NA	NA	0.559046	0.0108381	NA	0	NA	0.0673624	NA	NA	1
Xelaev18000328m	#N/A	#N/A	1.08406	-0.0227549	NA	0.0435048	NA	0.0353934	NA	0.195632	-0.00292453	NA	-0.016028	NA	0.000681697	NA	NA	0.245833	-0.0476335	NA	-0.0265887	NA	-0.0570354	NA	NA	1
Xelaev18000329m	#N/A	#N/A	1.04252	0.0187763	NA	-0.0309053	NA	0.145599	NA	0.405717	0.0102307	NA	-0.0134409	NA	0.0110995	NA	NA	0.82011	0.0957378	NA	0	NA	0.0404411	NA	NA	1
Xelaev18000330m	#N/A	#N/A	0.552965	0.0326252	NA	0.0364404	NA	0.0850767	NA	0.276397	-0.00292453	NA	-0.00222071	NA	0.000681697	NA	NA	0.43317	-0.0182589	NA	-0.0572636	NA	-0.0107087	NA	NA	1
Xelaev18000331m	#N/A	#N/A	1.01505	-0.174263	NA	-0.174148	NA	-0.091329	NA	0.401768	0.0363737	NA	0	NA	0.0246312	NA	NA	0.0710278	0	NA	0	NA	0.00744351	NA	NA	1
Xelaev18000332m	#N/A	#N/A	0	NA	NA	NA	NA	NA	NA	0	NA	NA	NA	NA	NA	NA	NA	0	NA	NA	NA	NA	NA	NA	NA	1
Xelaev18000334m	#N/A	#N/A	0.181718	0.077295	NA	0	NA	0	NA	1.21243	0.0294999	NA	0.0899012	NA	0.071	NA	NA	2.45196	0.189587	NA	0.291046	NA	0.136252	NA	NA	1
Xelaev18000335m	#N/A	#N/A	0	NA	NA	NA	NA	NA	NA	0	NA	NA	NA	NA	NA	NA	NA	0	NA	NA	NA	NA	NA	NA	NA	1
Xelaev18000336m	#N/A	#N/A	15.3521	0.474336	1	0.536476	0.648896	0.378302	0.689265	18.5922	-0.0554338	0.999981	-0.200944	0.999266	-0.204254	0.799605	0.969547	17.8451	0.40712	NA	0.355543	0.666232	0.208658	0.860338	0.917871	0
Xelaev18000337m	#N/A	#N/A	1.5745	0.0360778	NA	0.0398281	NA	-0.0815792	NA	3.47954	-0.160385	NA	0.0937384	NA	-0.0348424	NA	NA	5.40742	-0.726264	NA	-0.778669	0.163998	-0.887945	NA	NA	1
Xelaev18000339m	#N/A	#N/A	128.835	0.28067	1	-0.149448	0.945906	-0.47087	0.579896	217.711	0.375084	0.999981	-0.125471	0.999266	0.399376	0.388506	0.533201	314.22	1.16992	0.021634	0.693634	0.184825	-0.31937	0.699916	0.00786382	0
Xelaev18000340m	#N/A	#N/A	40.0957	0.142199	1	-0.138278	0.943653	0.468547	0.522583	130.511	-0.201315	0.999981	-0.0042733	0.999266	-0.150832	0.838857	0.814806	163.702	0.111536	0.963366	0.597535	0.357637	-0.178365	0.876346	0.87998	0
Xelaev18000342m	#N/A	#N/A	567.378	-0.162868	1	-0.996999	0.0300745	-0.123571	0.886541	2044.4	-0.270325	0.999981	-0.248427	0.999266	-0.468081	0.35525	0.495555	2893.16	-0.221383	0.923836	0.544314	0.456833	0.155784	0.898815	0.807216	0
Xelaev18000343m	#N/A	#N/A	213.482	0.62333	0.268294	-0.149796	0.90743	0.0648441	0.930771	789.086	-0.463027	0.635382	-0.0553462	0.999266	-0.186343	0.721069	0.547533	800.303	0.234591	0.913866	1.16859	0.027973	0.368826	0.705239	0.686506	0
Xelaev18000344m	#N/A	#N/A	0.496862	-0.0346049	NA	-0.0909305	NA	-0.0829777	NA	4.04399	-0.217035	NA	-0.12558	NA	-0.343598	NA	NA	5.86717	0.0575642	NA	0.302935	0.657231	-0.228752	NA	NA	1
Xelaev18000345m	#N/A	#N/A	0	NA	NA	NA	NA	NA	NA	0	NA	NA	NA	NA	NA	NA	NA	0	NA	NA	NA	NA	NA	NA	NA	1
Xelaev18000346m	#N/A	#N/A	2.06866	-0.225788	NA	-0.200755	NA	-0.337835	NA	6.8089	-0.306594	0.999981	-0.091628	NA	-0.118008	NA	0.885013	10.2425	-0.201535	NA	-0.439768	0.544647	-0.205757	0.853121	0.900801	1
Xelaev18000347m	#N/A	#N/A	0	NA	NA	NA	NA	NA	NA	0	NA	NA	NA	NA	NA	NA	NA	0	NA	NA	NA	NA	NA	NA	NA	1
Xelaev18000348m	#N/A	#N/A	1.06127	-0.0512268	NA	0.14918	NA	-0.0276805	NA	1.17753	0.00219973	NA	-0.0294813	NA	-0.0453834	NA	NA	2.86257	-0.244944	NA	-0.0397282	NA	-0.294183	NA	NA	1
Xelaev18000349m	#N/A	#N/A	0.141727	0	NA	0	NA	0.0512005	NA	0	NA	NA	NA	NA	NA	NA	NA	0.257879	0.0451325	NA	0	NA	0	NA	NA	1
Xelaev18000352m	#N/A	#N/A	0	NA	NA	NA	NA	NA	NA	0	NA	NA	NA	NA	NA	NA	NA	0	NA	NA	NA	NA	NA	NA	NA	1
Xelaev18000354m	#N/A	#N/A	0	NA	NA	NA	NA	NA	NA	0	NA	NA	NA	NA	NA	NA	NA	0	NA	NA	NA	NA	NA	NA	NA	1
Xelaev18000355m	#N/A	#N/A	0	NA	NA	NA	NA	NA	NA	0	NA	NA	NA	NA	NA	NA	NA	0	NA	NA	NA	NA	NA	NA	NA	1
Xelaev18000356m	#N/A	#N/A	0	NA	NA	NA	NA	NA	NA	0.103421	0.0264757	NA	0	NA	0	NA	NA	0	NA	NA	NA	NA	NA	NA	NA	1
Xelaev18000357m	#N/A	#N/A	0.382782	-0.0614976	NA	-0.0948983	NA	-0.0847687	NA	1.78687	0.0743838	NA	0.0635986	NA	-0.0197783	NA	NA	2.8433	-0.303221	NA	-0.00197009	NA	-0.35651	NA	NA	1
Xelaev18000358m	#N/A	#N/A	0	NA	NA	NA	NA	NA	NA	0	NA	NA	NA	NA	NA	NA	NA	0	NA	NA	NA	NA	NA	NA	NA	1
Xelaev18000360m	#N/A	#N/A	0.230724	0	NA	0.0784493	NA	0	NA	0.0807654	0	NA	0.0133722	NA	0	NA	NA	0.164453	0.0142105	NA	0	NA	-0.0108001	NA	NA	1
Xelaev18000362m	#N/A	#N/A	0	NA	NA	NA	NA	NA	NA	0.0974637	0	NA	0	NA	0.0153818	NA	NA	0	NA	NA	NA	NA	NA	NA	NA	1
Xelaev18000363m	#N/A	#N/A	0	NA	NA	NA	NA	NA	NA	0.287162	0	NA	0.0271478	NA	0.0153818	NA	NA	0	NA	NA	NA	NA	NA	NA	NA	1
Xelaev18000365m	#N/A	#N/A	0	NA	NA	NA	NA	NA	NA	0	NA	NA	NA	NA	NA	NA	NA	0	NA	NA	NA	NA	NA	NA	NA	1
Xelaev18000366m	#N/A	#N/A	0	NA	NA	NA	NA	NA	NA	0	NA	NA	NA	NA	NA	NA	NA	0.0710278	0	NA	0	NA	0.00744351	NA	NA	1
Xelaev18000367m	#N/A	#N/A	2.59526	0.00695623	NA	0.155785	NA	-0.248805	NA	2.74836	0.162978	NA	-0.00602086	NA	0.0400915	NA	NA	3.98579	0.215763	NA	0.508019	NA	0.214555	NA	NA	1
Xelaev18000368m	#N/A	#N/A	0.758378	-0.0536607	NA	-0.0244161	NA	0.0468054	NA	0	NA	NA	NA	NA	NA	NA	NA	0	NA	NA	NA	NA	NA	NA	NA	1
Xelaev18000369m	#N/A	#N/A	2.77063	0.139842	NA	0.0920197	NA	-0.144969	NA	4.06438	0.065413	NA	0.107292	NA	0.000815398	NA	0.881292	4.41163	0.120157	NA	0.0934056	0.912494	0.271583	NA	NA	1
Xelaev18000370m	#N/A	#N/A	3.72744	-0.301724	1	-0.450179	NA	-0.221235	NA	11.7586	0.364899	0.999981	0.415567	NA	0.36368	0.515568	0.822783	9.5332	0.817814	NA	0.291729	0.730446	-0.420322	0.642063	0.438396	1
Xelaev18000373m	#N/A	#N/A	120.539	-0.175445	1	-0.158723	0.923902	-0.579388	0.33557	189.295	0.224479	0.999981	0.207354	0.999266	0.0483815	0.950095	0.757554	203.389	0.146703	0.932006	0.198642	0.752039	-0.675894	0.145742	0.284676	0
Xelaev18000374m	#N/A	#N/A	0.616651	-0.0558251	NA	-0.0255447	NA	0.0171136	NA	2.0155	0.0615039	NA	0.207125	NA	0.152782	NA	NA	1.47053	-0.0787059	NA	0.0940392	NA	0.0476735	NA	NA	1
Xelaev18000375m	#N/A	#N/A	0	NA	NA	NA	NA	NA	NA	0	NA	NA	NA	NA	NA	NA	NA	0	NA	NA	NA	NA	NA	NA	NA	1
Xelaev18000376m	#N/A	#N/A	5.26678	-0.276022	1	-0.124309	0.951711	0.0129086	NA	4.37344	-0.0866695	NA	-0.0762009	NA	-0.246727	NA	0.994956	9.41201	-0.528484	NA	-0.435446	0.543369	-0.206922	0.849682	0.912316	1
Xelaev18000379m	#N/A	#N/A	1.11802	0.0465894	NA	0.130419	NA	-0.0654409	NA	0.355965	0	NA	0	NA	0.0449526	NA	NA	0.950834	0	NA	0.0197284	NA	0.152036	NA	NA	1
Xelaev18000380m	#N/A	#N/A	2.05733	0.0981217	NA	-0.0580991	NA	-0.206975	NA	4.07167	0.130754	NA	-0.13234	NA	-0.122978	NA	0.838667	3.33024	-0.0397893	NA	0.346773	NA	0.147317	NA	NA	1
Xelaev18000385m	#N/A	#N/A	10.9603	0.379451	1	0.247291	0.899176	0.386472	0.679151	4.30903	0.0550803	NA	-0.0504137	NA	0.0791745	NA	0.999809	9.23006	0.234091	NA	0.421752	0.57227	0.406151	0.653282	0.971088	1
Xelaev18000386m	#N/A	#N/A	5.06623	-0.329862	1	0.0836947	0.972197	-0.217473	NA	9.74053	0.251266	0.999981	0.0606502	NA	0.0760885	0.932273	0.900265	9.1512	0.461897	NA	0.491824	0.496645	0.251791	0.815718	0.839443	0
Xelaev18000387m	#N/A	#N/A	0	NA	NA	NA	NA	NA	NA	0	NA	NA	NA	NA	NA	NA	NA	0	NA	NA	NA	NA	NA	NA	NA	1
Xelaev18000389m	#N/A	#N/A	0.544309	0.115646	NA	0.0356514	NA	0	NA	0.643571	0.0318794	NA	0.00872454	NA	0.0370261	NA	NA	0.612739	-0.0544129	NA	-0.000664516	NA	0.025609	NA	NA	1
Xelaev18000390m	#N/A	#N/A	0.2939	-0.0348404	NA	-0.033686	NA	0.0138221	NA	0.402052	0.0237144	NA	0.0370031	NA	0	NA	NA	0.214397	0	NA	0	NA	0.0348049	NA	NA	1
Xelaev18000391m	#N/A	#N/A	0	NA	NA	NA	NA	NA	NA	0	NA	NA	NA	NA	NA	NA	NA	0	NA	NA	NA	NA	NA	NA	NA	1
Xelaev18000392m	#N/A	#N/A	0.115362	0	NA	0.0410709	NA	0	NA	0.200884	0.0264757	NA	0	NA	0.0153818	NA	NA	0.146554	0.0142105	NA	0	NA	0	NA	NA	1
Xelaev18000393m	#N/A	#N/A	1.57852	-0.0608303	NA	-0.115159	NA	0.145991	NA	4.09664	0.0146199	NA	0.0111997	NA	-0.0445136	NA	0.999809	3.43611	0.00466864	NA	0.0965123	NA	0.388056	NA	NA	1
Xelaev18000395m	#N/A	#N/A	0.566906	0	NA	0	NA	0.154689	NA	0.195632	-0.00292453	NA	-0.016028	NA	0.000681697	NA	NA	1.34799	0.174644	NA	0.218103	NA	0.020997	NA	NA	1
Xelaev18000396m	#N/A	#N/A	0	NA	NA	NA	NA	NA	NA	0	NA	NA	NA	NA	NA	NA	NA	0	NA	NA	NA	NA	NA	NA	NA	1
Xelaev18000397m	#N/A	#N/A	0.496816	0.063439	NA	0	NA	0.0860047	NA	0.313582	0	NA	0	NA	0.0443429	NA	NA	1.28191	0.0190728	NA	0.165837	NA	-0.0588499	NA	NA	1
Xelaev18000399m	#N/A	#N/A	0.469759	-0.0274838	NA	0.0402132	NA	0.0167868	NA	0.287606	0.0411758	NA	0.0124916	NA	0	NA	NA	0.674263	0.0141773	NA	0.0304321	NA	0.0372908	NA	NA	1
Xelaev18000400m	#N/A	#N/A	0.454296	0.141145	NA	0	NA	0	NA	0	NA	NA	NA	NA	NA	NA	NA	0.684393	-0.0165298	NA	-0.0441678	NA	0.0380961	NA	NA	1
Xelaev18000401m	#N/A	#N/A	104.436	0.0416516	1	-0.335434	0.676694	-0.364868	0.516239	112.059	-0.119266	0.999981	-0.099261	0.999266	-0.0546115	0.945932	0.989665	197.552	-0.898053	0.207542	-0.749524	0.18419	-0.493978	0.513607	0.509848	0
Xelaev18000402m	#N/A	#N/A	0.206221	0.0399166	NA	0.0410709	NA	0	NA	0.118655	0	NA	0	NA	0.0153818	NA	NA	0	NA	NA	NA	NA	NA	NA	NA	1
Xelaev18000403m	#N/A	#N/A	1.07905	0.0700741	NA	0.0193791	NA	0.0808059	NA	1.10749	0.0134944	NA	0.0248888	NA	-0.0294642	NA	NA	0.982772	0.0237787	NA	0.122341	NA	0.114637	NA	NA	1
Xelaev18000404m	#N/A	#N/A	0	NA	NA	NA	NA	NA	NA	0	NA	NA	NA	NA	NA	NA	NA	0	NA	NA	NA	NA	NA	NA	NA	1
Xelaev18000405m	#N/A	#N/A	29.3857	-0.0611337	1	0.499053	0.628357	0.43558	0.582655	23.5499	0.0942948	0.999981	-0.213602	0.999266	-0.00662169	0.995672	0.875356	45.3366	-0.646817	0.566629	-0.642508	0.331346	-0.171948	0.885551	0.567002	0
Xelaev18000406m	#N/A	#N/A	71.2545	-0.0226693	1	-0.0430008	0.985181	-0.0729697	0.930864	125.631	0.0905784	0.999981	-0.0570902	0.999266	0.323003	0.453317	0.940436	155.022	0.28637	0.821968	0.401665	0.453689	0.186611	0.819245	0.97513	0
Xelaev18000408m	#N/A	#N/A	3.53436	0.0691261	1	-0.216114	NA	0.112069	NA	2.13915	0.0396711	NA	0.0654621	NA	0.0552721	NA	0.999809	6.11414	-0.26376	NA	-0.270508	0.720084	-0.00653595	NA	0.964144	1
Xelaev18000409m	#N/A	#N/A	0.120528	-0.0348404	NA	-0.033686	NA	-0.0235564	NA	0.0807654	0	NA	0.0133722	NA	0	NA	NA	0	NA	NA	NA	NA	NA	NA	NA	1
Xelaev18000410m	#N/A	#N/A	2.43717	0.0035955	NA	0.0412235	NA	-0.1474	NA	12.8962	-0.13675	0.999981	-0.213687	NA	0.0356149	0.97415	0.994956	15.679	-0.0997966	NA	0.801918	0.199968	0.620279	0.429584	0.806206	1
Xelaev18000411m	#N/A	#N/A	11.9596	-0.141531	1	-0.472559	0.719862	-0.207239	0.845717	24.4744	0.045083	0.999981	0.327291	0.999266	-0.0498375	0.962316	0.898413	30.8827	-0.49768	0.73835	-0.222356	0.806587	-0.774447	0.284974	0.695795	0
Xelaev18000414m	#N/A	#N/A	965.027	0.0167019	1	-0.0526947	0.987562	-0.322978	0.741486	1004	0.0615723	0.999981	0.0454267	0.999266	-0.0718922	0.900801	0.999809	1429.75	0.362239	0.604778	0.210882	0.651978	0.101793	0.885513	0.987953	0
Xelaev18000415m	#N/A	#N/A	3.181	-0.269361	0.96799	-0.269375	NA	-0.13046	NA	3.03403	0.101194	NA	0.000757522	NA	-0.0440254	NA	0.713577	1.70474	-0.148411	NA	-0.347434	NA	-0.292259	NA	NA	1
Xelaev18000416m	#N/A	#N/A	0.631401	0.0249257	NA	0.030612	NA	0.105378	NA	0	NA	NA	NA	NA	NA	NA	NA	0.631176	0.0662131	NA	0.0071012	NA	-0.00263167	NA	NA	1
Xelaev18000417m	#N/A	#N/A	0	NA	NA	NA	NA	NA	NA	0	NA	NA	NA	NA	NA	NA	NA	0	NA	NA	NA	NA	NA	NA	NA	1
Xelaev18000418m	#N/A	#N/A	1.63718	0.0181311	NA	0.022444	NA	-0.0382768	NA	1.99817	0.0970591	NA	0.175073	NA	0.123428	NA	NA	3.9872	-0.234614	NA	-0.38756	NA	-0.375077	NA	NA	1
Xelaev18000419m	#N/A	#N/A	85.2107	-0.10745	1	-0.191762	0.880032	-0.155964	0.830302	92.8603	0.180035	0.999981	0.0650703	0.999266	0.153997	0.824971	0.999809	132.454	-0.231409	0.863798	0.0207346	0.978549	0.0873424	0.925872	0.972662	0
Xelaev18000420m	#N/A	#N/A	0	NA	NA	NA	NA	NA	NA	0	NA	NA	NA	NA	NA	NA	NA	0	NA	NA	NA	NA	NA	NA	NA	1
Xelaev18000421m	#N/A	#N/A	0	NA	NA	NA	NA	NA	NA	0	NA	NA	NA	NA	NA	NA	NA	0	NA	NA	NA	NA	NA	NA	NA	1
Xelaev18000422m	#N/A	#N/A	0.115362	0	NA	0.0410709	NA	0	NA	0	NA	NA	NA	NA	NA	NA	NA	0.312143	0.0142105	NA	0.0272338	NA	0	NA	NA	1
Xelaev18000423m	#N/A	#N/A	6.21495	-0.000267356	1	0.0278588	0.994494	0.0218243	NA	5.8755	0.031901	0.999981	-0.112194	NA	-0.0598774	NA	0.999809	8.16833	0.543644	NA	0.140022	0.880459	0.368928	NA	0.978128	0
Xelaev18000424m	#N/A	#N/A	0.271732	0.0399166	NA	0.0410709	NA	0	NA	6.0703	0.0702407	0.999981	0	NA	0	NA	0.697095	0	NA	NA	NA	NA	NA	NA	NA	1
Xelaev18000426m	#N/A	#N/A	0.610974	0.0322464	NA	0	NA	0.122207	NA	0	NA	NA	NA	NA	NA	NA	NA	0	NA	NA	NA	NA	NA	NA	NA	1
Xelaev18000427m	#N/A	#N/A	0.115362	0	NA	0.0410709	NA	0	NA	0	NA	NA	NA	NA	NA	NA	NA	0.12894	0.0142105	NA	0	NA	0	NA	NA	1
Xelaev18000428m	#N/A	#N/A	0.567924	-0.0270068	NA	0.0078578	NA	0.0539898	NA	0.334957	-0.00297479	NA	-0.000116696	NA	0.000732796	NA	NA	3.02291	-0.383906	NA	-0.470455	NA	-0.642531	NA	NA	1
Xelaev18000429m	#N/A	#N/A	2830.13	0.0854173	1	0.164347	0.867781	0.426855	0.302982	1940.23	0.0748425	0.999981	-0.181042	0.97797	0.148427	0.680646	0.566921	2598.89	-0.340489	0.320519	-0.371203	0.105009	-0.113354	0.782551	0.572139	0
Xelaev18000430m	#N/A	#N/A	0.35509	0.0738166	NA	0	NA	0.0512005	NA	0	NA	NA	NA	NA	NA	NA	NA	0.753137	0.0353455	NA	0.00426335	NA	-0.0486599	NA	NA	1
Xelaev18000431m	#N/A	#N/A	0	NA	NA	NA	NA	NA	NA	0	NA	NA	NA	NA	NA	NA	NA	0	NA	NA	NA	NA	NA	NA	NA	1
Xelaev18000432m	#N/A	#N/A	0.61513	0.0052863	NA	-0.0343081	NA	0.0476122	NA	0.846179	0.0425194	NA	0.000642543	NA	0.0678858	NA	NA	2.65264	-0.593638	NA	-0.625191	NA	-0.543627	NA	NA	1
Xelaev18000433m	#N/A	#N/A	1.0445	0.0522383	NA	0	NA	0.134799	NA	1.57482	0.046277	NA	0.00812727	NA	0.0641407	NA	NA	1.80483	-0.0655357	NA	0.0540385	NA	-0.161843	NA	NA	1
Xelaev18000434m	#N/A	#N/A	0	NA	NA	NA	NA	NA	NA	0	NA	NA	NA	NA	NA	NA	NA	0	NA	NA	NA	NA	NA	NA	NA	1
Xelaev18000435m	#N/A	#N/A	92.8118	0.170876	1	0.176992	0.927236	0.875062	0.158677	44.2586	0.159338	0.999981	-0.253719	0.999266	-0.218903	0.772764	0.202803	75.7135	-0.286298	0.863274	-0.0802147	0.931351	0.373653	0.65077	0.262792	0
Xelaev18000436m	#N/A	#N/A	2.20812	0.106209	NA	0.0817895	NA	-0.0202979	NA	2.095	0.013789	NA	0.123732	NA	-0.0532149	NA	NA	2.62229	0.28853	NA	-0.229723	NA	-0.262111	NA	NA	1
Xelaev18000437m	#N/A	#N/A	0.987308	0.0150556	NA	-0.0367683	NA	0.0549544	NA	0.692641	-0.0166015	NA	-0.00517548	NA	0.0209571	NA	NA	0.160861	-0.0476335	NA	-0.0575108	NA	-0.0417491	NA	NA	1
Xelaev18000439m	#N/A	#N/A	0	NA	NA	NA	NA	NA	NA	0	NA	NA	NA	NA	NA	NA	NA	0	NA	NA	NA	NA	NA	NA	NA	1
Xelaev18000441m	#N/A	#N/A	0	NA	NA	NA	NA	NA	NA	0	NA	NA	NA	NA	NA	NA	NA	0	NA	NA	NA	NA	NA	NA	NA	1
Xelaev18000443m	#N/A	#N/A	6.51768	0.0724085	1	0.142933	0.945959	-0.354115	NA	7.08	-0.135321	0.999981	-0.190095	NA	-0.0905846	NA	0.958761	10.431	-0.0542889	NA	-0.390522	0.618115	-0.515405	0.539566	0.79665	0
Xelaev18000444m	#N/A	#N/A	0	NA	NA	NA	NA	NA	NA	0	NA	NA	NA	NA	NA	NA	NA	0	NA	NA	NA	NA	NA	NA	NA	1
Xelaev18000445m	#N/A	#N/A	6.71229	-0.257212	1	-0.429909	0.693038	-0.259118	NA	7.82918	-0.0387563	0.999981	-0.332061	NA	-0.362703	0.467775	0.830972	6.49678	0.861913	NA	-0.13751	0.873992	0.272059	NA	0.410661	0
Xelaev18000446m	#N/A	#N/A	0	NA	NA	NA	NA	NA	NA	0	NA	NA	NA	NA	NA	NA	NA	0	NA	NA	NA	NA	NA	NA	NA	1
Xelaev18000447m	#N/A	#N/A	88.933	0.0787595	1	0.427198	0.596124	0.366926	0.566008	54.7681	-0.288659	0.999981	-0.344562	0.949283	-0.0692451	0.938194	0.783427	90.2179	-0.20807	0.905266	-0.26653	0.696625	0.289569	0.723018	0.708256	0
Xelaev18000449m	#N/A	#N/A	0.460744	0.0825241	NA	-0.0295821	NA	-0.0204031	NA	0	NA	NA	NA	NA	NA	NA	NA	0.836911	0.0348966	NA	-0.0518345	NA	-0.0522426	NA	NA	1
Xelaev18000451m	#N/A	#N/A	0	NA	NA	NA	NA	NA	NA	0	NA	NA	NA	NA	NA	NA	NA	0	NA	NA	NA	NA	NA	NA	NA	1
Xelaev18000452m	#N/A	#N/A	0	NA	NA	NA	NA	NA	NA	0	NA	NA	NA	NA	NA	NA	NA	0	NA	NA	NA	NA	NA	NA	NA	1
Xelaev18000455m	#N/A	#N/A	0	NA	NA	NA	NA	NA	NA	0	NA	NA	NA	NA	NA	NA	NA	0	NA	NA	NA	NA	NA	NA	NA	1
Xelaev18000456m	#N/A	#N/A	0	NA	NA	NA	NA	NA	NA	0	NA	NA	NA	NA	NA	NA	NA	0	NA	NA	NA	NA	NA	NA	NA	1
Xelaev18000457m	#N/A	#N/A	0	NA	NA	NA	NA	NA	NA	0	NA	NA	NA	NA	NA	NA	NA	0	NA	NA	NA	NA	NA	NA	NA	1
Xelaev18000459m	#N/A	#N/A	5.59994	0.487811	0.937529	0.792235	0.230154	0.361439	NA	0.945497	0.0221379	NA	-0.0321931	NA	-0.00655266	NA	0.60971	2.84211	0.480369	NA	-0.0732283	NA	0.262862	NA	0.157361	1
Xelaev18000460m	#N/A	#N/A	2.82917	0.0881553	NA	-0.0360641	NA	0.481749	NA	5.69364	-0.0595308	NA	0.0141496	NA	-0.103123	NA	0.845129	4.19688	-0.0638921	NA	0.248463	NA	0.206681	NA	NA	1
Xelaev18000462m	#N/A	#N/A	0	NA	NA	NA	NA	NA	NA	0.0974637	0	NA	0	NA	0.0153818	NA	NA	0	NA	NA	NA	NA	NA	NA	NA	1
Xelaev18000463m	#N/A	#N/A	0.700143	0.0207608	NA	0.0348741	NA	0.0170374	NA	0.438633	-0.0125568	NA	0.00572005	NA	-0.0226786	NA	NA	0.754714	-0.0958034	NA	-0.0602925	NA	-0.0478682	NA	NA	1
Xelaev18000466m	#N/A	#N/A	0	NA	NA	NA	NA	NA	NA	0.0981683	-0.00292453	NA	-0.016028	NA	-0.0140184	NA	NA	0	NA	NA	NA	NA	NA	NA	NA	1
Xelaev18000467m	#N/A	#N/A	0	NA	NA	NA	NA	NA	NA	0	NA	NA	NA	NA	NA	NA	NA	0	NA	NA	NA	NA	NA	NA	NA	1
Xelaev18000469m	#N/A	#N/A	15.8811	0.713193	0.710015	0.68431	0.473087	0.639656	0.424902	5.3084	-0.0282709	NA	0.0131801	NA	0.166484	NA	0.882698	9.19727	0.158603	NA	-0.231203	0.780647	0.150449	0.895668	0.836926	0
Xelaev18000470m	#N/A	#N/A	9.02194	-0.535837	0.963733	-0.595078	0.572588	-0.722905	0.337226	6.04335	-0.0514291	0.999981	-0.0209899	NA	-0.240259	NA	0.764399	11.8632	-0.0174225	NA	-0.75708	0.219044	-0.935744	0.130934	0.0660697	0
Xelaev18000471m	#N/A	#N/A	0.926313	-0.0322075	NA	-0.0339636	NA	-0.0664341	NA	1.43254	0.0235552	NA	0.0543667	NA	0.0315027	NA	NA	1.50898	0.173543	NA	-0.00602543	NA	0.271128	NA	NA	1
Xelaev18000472m	#N/A	#N/A	0.173372	0	NA	0	NA	0.0512005	NA	0	NA	NA	NA	NA	NA	NA	NA	0	NA	NA	NA	NA	NA	NA	NA	1
Xelaev18000473m	#N/A	#N/A	0.582555	0.0208198	NA	-0.0208525	NA	-0.047142	NA	2.06564	0.0360925	NA	-0.0104357	NA	0.120223	NA	NA	4.70838	-0.0308997	NA	0.263495	0.704562	-0.115304	NA	NA	1
Xelaev18000474m	#N/A	#N/A	0	NA	NA	NA	NA	NA	NA	0.178229	0	NA	0.0133722	NA	0.0153818	NA	NA	1.37174	-0.249202	NA	-0.259059	NA	-0.104003	NA	NA	1
Xelaev18000477m	#N/A	#N/A	0.594489	0	NA	0.0716753	NA	0.0831672	NA	0.299052	0.0117912	NA	-0.0148505	NA	0.000631609	NA	NA	1.07302	-0.180761	NA	-0.183869	NA	-0.103787	NA	NA	1
Xelaev18000478m	#N/A	#N/A	0.283453	0	NA	0	NA	0.088579	NA	0.617128	0.019901	NA	-0.00363166	NA	0.046632	NA	NA	0.561568	0.0530871	NA	0.0581804	NA	0	NA	NA	1
Xelaev18000479m	#N/A	#N/A	0.545708	-0.0325198	NA	-0.034287	NA	0.085052	NA	0.942884	0.00131678	NA	-0.00254455	NA	0.0577469	NA	NA	0.99314	0.0715128	NA	0.0291732	NA	-0.0247126	NA	NA	1
Xelaev18000480m	#N/A	#N/A	0	NA	NA	NA	NA	NA	NA	0	NA	NA	NA	NA	NA	NA	NA	0	NA	NA	NA	NA	NA	NA	NA	1
Xelaev18000482m	#N/A	#N/A	66.0411	0.205687	1	0.075393	0.977335	-0.560631	0.444626	87.283	0.372718	0.999981	-0.0359646	0.999266	-0.344267	0.48318	0.139255	94.7925	0.510602	0.555819	0.338211	0.561075	0.322774	0.643141	0.579578	0
Xelaev18000483m	#N/A	#N/A	429.811	2.2804	4.97309e-17	2.6136	8.92345e-23	1.88764	2.45149e-11	289.699	0.724321	0.185185	1.90636	1.80749e-15	2.12187	2.15799e-19	2.43044e-22	693.214	1.69105	1.01603e-05	2.00477	1.40916e-09	2.50824	1.0006e-14	3.41651e-11	0
Xelaev18000484m	#N/A	#N/A	0	NA	NA	NA	NA	NA	NA	0	NA	NA	NA	NA	NA	NA	NA	0	NA	NA	NA	NA	NA	NA	NA	1
Xelaev18000485m	#N/A	#N/A	0	NA	NA	NA	NA	NA	NA	0	NA	NA	NA	NA	NA	NA	NA	0	NA	NA	NA	NA	NA	NA	NA	1
Xelaev18000486m	#N/A	#N/A	0	NA	NA	NA	NA	NA	NA	0	NA	NA	NA	NA	NA	NA	NA	0	NA	NA	NA	NA	NA	NA	NA	1
Xelaev18000487m	#N/A	#N/A	0.458893	-0.134292	NA	-0.136945	NA	-0.126847	NA	3.0587	0.0379542	NA	-0.0428825	NA	-0.0870985	NA	NA	2.36945	-0.274955	NA	-0.249243	NA	-0.0671194	NA	NA	1
Xelaev18000489m	#N/A	#N/A	0	NA	NA	NA	NA	NA	NA	0	NA	NA	NA	NA	NA	NA	NA	0	NA	NA	NA	NA	NA	NA	NA	1
Xelaev18000490m	#N/A	#N/A	0	NA	NA	NA	NA	NA	NA	0	NA	NA	NA	NA	NA	NA	NA	0	NA	NA	NA	NA	NA	NA	NA	1
Xelaev18000491m	#N/A	#N/A	0	NA	NA	NA	NA	NA	NA	0	NA	NA	NA	NA	NA	NA	NA	0	NA	NA	NA	NA	NA	NA	NA	1
Xelaev18000492m	#N/A	#N/A	0	NA	NA	NA	NA	NA	NA	0.0974637	0	NA	0	NA	0.0153818	NA	NA	0	NA	NA	NA	NA	NA	NA	NA	1
Xelaev18000493m	#N/A	#N/A	0.0973078	-0.0348404	NA	-0.033686	NA	-0.0235564	NA	0	NA	NA	NA	NA	NA	NA	NA	0	NA	NA	NA	NA	NA	NA	NA	1
Xelaev18000498m	#N/A	#N/A	0.181718	0.077295	NA	0	NA	0	NA	0.206397	0	NA	0.0133722	NA	0.0153818	NA	NA	0.12894	0.0142105	NA	0	NA	0	NA	NA	1
Xelaev18000499m	#N/A	#N/A	0.960622	-0.0253013	NA	0.0432879	NA	-0.0683748	NA	1.85868	0.0709387	NA	0.0599909	NA	0.0134028	NA	NA	1.15155	0.0575754	NA	0.146874	NA	0.0515206	NA	NA	1
Xelaev18000500m	#N/A	#N/A	3.0659	0.0466904	1	-0.15166	NA	-0.0857198	NA	1.85262	0.0570787	NA	0.0468341	NA	-0.103448	NA	NA	2.12989	0.29164	NA	0.198366	NA	-0.0105553	NA	NA	1
Xelaev18000501m	#N/A	#N/A	0.468926	-0.0280589	NA	0.0784666	NA	-0.0210739	NA	0.325496	0.0411758	NA	0	NA	0.0154682	NA	NA	0	NA	NA	NA	NA	NA	NA	NA	1
Xelaev18000503m	#N/A	#N/A	14.8838	-0.17337	0.999683	-0.173369	0.686847	-0.16387	0.587296	4.62698	-0.0635163	NA	-0.0634981	NA	-0.0807119	NA	0.623245	10.3856	-0.604195	NA	-1.01683	0.0295586	-0.53197	0.442881	0.243988	1
Xelaev18000508m	#N/A	#N/A	0	NA	NA	NA	NA	NA	NA	0	NA	NA	NA	NA	NA	NA	NA	0	NA	NA	NA	NA	NA	NA	NA	1
Xelaev18000510m	#N/A	#N/A	18.0816	0.279422	1	0.0816783	0.978395	-0.481059	0.580938	16.8223	0.301802	0.999981	0.24188	0.999266	0.327152	0.576052	0.691606	19.3017	0.993193	NA	0.0330307	0.975622	-0.462609	0.611673	0.0086689	0
Xelaev18000511m	#N/A	#N/A	0	NA	NA	NA	NA	NA	NA	0	NA	NA	NA	NA	NA	NA	NA	0	NA	NA	NA	NA	NA	NA	NA	1
Xelaev18000513m	#N/A	#N/A	0.0973078	-0.0348404	NA	-0.033686	NA	-0.0235564	NA	0	NA	NA	NA	NA	NA	NA	NA	0.12894	0.0142105	NA	0	NA	0	NA	NA	1
Xelaev18000514m	#N/A	#N/A	0	NA	NA	NA	NA	NA	NA	0	NA	NA	NA	NA	NA	NA	NA	0	NA	NA	NA	NA	NA	NA	NA	1
Xelaev18000515m	#N/A	#N/A	0	NA	NA	NA	NA	NA	NA	0.222075	0.0264757	NA	0	NA	0.0153818	NA	NA	0.257879	0.0451325	NA	0	NA	0	NA	NA	1
Xelaev18000516m	#N/A	#N/A	11.0978	-0.495584	0.999683	-0.0984151	0.972197	0.0144877	0.990752	2.24782	0.0037027	NA	0.0509079	NA	-0.00928636	NA	0.999809	4.41778	-0.485391	NA	0.00599495	0.99464	-0.105201	NA	0.665749	1
Xelaev18000517m	#N/A	#N/A	6.9673	-0.0188512	1	-0.0116928	0.997761	0.402643	0.644946	1.82284	-0.0935291	NA	0.0639529	NA	-0.0974938	NA	0.909557	4.43414	0.149132	NA	0.158465	0.814379	0.230281	NA	0.978675	1
Xelaev18000518m	#N/A	#N/A	0.230724	0	NA	0.0784493	NA	0	NA	0	NA	NA	NA	NA	NA	NA	NA	0	NA	NA	NA	NA	NA	NA	NA	1
Xelaev18000519m	#N/A	#N/A	0	NA	NA	NA	NA	NA	NA	0	NA	NA	NA	NA	NA	NA	NA	0.12894	0.0142105	NA	0	NA	0	NA	NA	1
Xelaev18000520m	#N/A	#N/A	2.46461	0.0242142	NA	-0.1009	NA	0.0312503	NA	3.34584	-0.00164055	NA	0.144164	NA	0.125943	NA	0.999002	7.13179	-0.329201	NA	-0.139291	0.837304	-0.429617	NA	0.951819	1
Xelaev18000521m	#N/A	#N/A	0.500206	-0.00127408	NA	-0.020472	NA	-0.0491846	NA	0.948735	-0.0797572	NA	-0.0278555	NA	-0.0788038	NA	NA	1.11326	0.100699	NA	0.0936608	NA	0	NA	NA	1
Xelaev18000525m	#N/A	#N/A	0	NA	NA	NA	NA	NA	NA	0	NA	NA	NA	NA	NA	NA	NA	0	NA	NA	NA	NA	NA	NA	NA	1
Xelaev18000526m	#N/A	#N/A	4.55906	-0.0521605	1	-0.0521613	0.946226	0.0756934	NA	1.68088	0.003601	NA	0.0203417	NA	-0.0654875	NA	0.996438	0.830016	-0.145789	NA	-0.100847	NA	-0.148811	NA	NA	1
Xelaev18000527m	#N/A	#N/A	0	NA	NA	NA	NA	NA	NA	0	NA	NA	NA	NA	NA	NA	NA	0	NA	NA	NA	NA	NA	NA	NA	1
Xelaev18000528m	#N/A	#N/A	0	NA	NA	NA	NA	NA	NA	0.107369	-0.00292453	NA	-0.016028	NA	-0.0140184	NA	NA	0	NA	NA	NA	NA	NA	NA	NA	1
Xelaev18000530m	#N/A	#N/A	0	NA	NA	NA	NA	NA	NA	0	NA	NA	NA	NA	NA	NA	NA	0	NA	NA	NA	NA	NA	NA	NA	1
Xelaev18000531m	#N/A	#N/A	0	NA	NA	NA	NA	NA	NA	0	NA	NA	NA	NA	NA	NA	NA	0	NA	NA	NA	NA	NA	NA	NA	1
Xelaev18000533m	#N/A	#N/A	0.61968	0.0805423	NA	0.0814842	NA	0.0528409	NA	0.295503	-0.0176246	NA	-0.0169087	NA	-0.0287185	NA	NA	0.950219	-0.047594	NA	0.0350164	NA	-0.0692376	NA	NA	1
Xelaev18000534m	#N/A	#N/A	0	NA	NA	NA	NA	NA	NA	0	NA	NA	NA	NA	NA	NA	NA	0	NA	NA	NA	NA	NA	NA	NA	1
Xelaev18000535m	#N/A	#N/A	0	NA	NA	NA	NA	NA	NA	0	NA	NA	NA	NA	NA	NA	NA	0	NA	NA	NA	NA	NA	NA	NA	1
Xelaev18000536m	#N/A	#N/A	0	NA	NA	NA	NA	NA	NA	0	NA	NA	NA	NA	NA	NA	NA	0	NA	NA	NA	NA	NA	NA	NA	1
Xelaev18000537m	#N/A	#N/A	1.45294	-0.13537	NA	-0.118247	NA	-0.0908843	NA	1.14364	-0.0583401	NA	-0.00793107	NA	-0.0162192	NA	NA	2.43715	-0.269456	NA	-0.186094	NA	-0.0187977	NA	NA	1
Xelaev18000538m	#N/A	#N/A	0.120528	-0.0348404	NA	-0.033686	NA	-0.0235564	NA	0	NA	NA	NA	NA	NA	NA	NA	0.146554	0.0142105	NA	0	NA	0	NA	NA	1
Xelaev18000539m	#N/A	#N/A	0.123873	0	NA	0.0410709	NA	0	NA	0.196337	-0.0176246	NA	-0.0307282	NA	-0.0287185	NA	NA	0	NA	NA	NA	NA	NA	NA	NA	1
Xelaev18000540m	#N/A	#N/A	0.120528	-0.0348404	NA	-0.033686	NA	-0.0235564	NA	0.216119	0	NA	0	NA	0.0300819	NA	NA	0	NA	NA	NA	NA	NA	NA	NA	1
Xelaev18000543m	#N/A	#N/A	0	NA	NA	NA	NA	NA	NA	0	NA	NA	NA	NA	NA	NA	NA	0	NA	NA	NA	NA	NA	NA	NA	1
Xelaev18000545m	#N/A	#N/A	0	NA	NA	NA	NA	NA	NA	0	NA	NA	NA	NA	NA	NA	NA	0	NA	NA	NA	NA	NA	NA	NA	1
Xelaev18000546m	#N/A	#N/A	0	NA	NA	NA	NA	NA	NA	0	NA	NA	NA	NA	NA	NA	NA	0	NA	NA	NA	NA	NA	NA	NA	1
Xelaev18000547m	#N/A	#N/A	0	NA	NA	NA	NA	NA	NA	0	NA	NA	NA	NA	NA	NA	NA	0	NA	NA	NA	NA	NA	NA	NA	1
Xelaev18000548m	#N/A	#N/A	0.955915	-0.0303169	NA	-0.0395838	NA	-0.0963791	NA	1.48104	-0.0161326	NA	-0.0165533	NA	-0.0320343	NA	NA	2.01473	-0.0760637	NA	-0.0922168	NA	-0.211775	NA	NA	1
Xelaev18000549m	#N/A	#N/A	0	NA	NA	NA	NA	NA	NA	0	NA	NA	NA	NA	NA	NA	NA	0	NA	NA	NA	NA	NA	NA	NA	1
Xelaev18000551m	#N/A	#N/A	0	NA	NA	NA	NA	NA	NA	0	NA	NA	NA	NA	NA	NA	NA	0	NA	NA	NA	NA	NA	NA	NA	1
Xelaev18000553m	#N/A	#N/A	0	NA	NA	NA	NA	NA	NA	0	NA	NA	NA	NA	NA	NA	NA	0	NA	NA	NA	NA	NA	NA	NA	1
Xelaev18000554m	#N/A	#N/A	0	NA	NA	NA	NA	NA	NA	0.2938	-0.0173981	NA	-0.029341	NA	-0.0138228	NA	NA	0.12894	0.0142105	NA	0	NA	0	NA	NA	1
Xelaev18000555m	#N/A	#N/A	85.7243	0.0936225	1	-0.427333	0.701853	-0.183582	0.8436	91.5894	0.000397123	0.999981	0.240529	0.999266	-0.358145	0.428138	0.626978	115.744	0.205238	0.898929	0.0101673	0.990531	-0.312672	0.670939	0.844012	0
Xelaev18000556m	#N/A	#N/A	0	NA	NA	NA	NA	NA	NA	0	NA	NA	NA	NA	NA	NA	NA	0	NA	NA	NA	NA	NA	NA	NA	1
Xelaev18000557m	#N/A	#N/A	0	NA	NA	NA	NA	NA	NA	0	NA	NA	NA	NA	NA	NA	NA	0	NA	NA	NA	NA	NA	NA	NA	1
Xelaev18000561m	#N/A	#N/A	0	NA	NA	NA	NA	NA	NA	0.415622	-0.00274064	NA	-0.0261114	NA	-0.0137954	NA	NA	0.0710278	0	NA	0	NA	0.00744351	NA	NA	1
Xelaev18000564m	#N/A	#N/A	0	NA	NA	NA	NA	NA	NA	0.107369	-0.00292453	NA	-0.016028	NA	-0.0140184	NA	NA	0.12894	0.0142105	NA	0	NA	0	NA	NA	1
Xelaev18000566m	#N/A	#N/A	0	NA	NA	NA	NA	NA	NA	0	NA	NA	NA	NA	NA	NA	NA	0	NA	NA	NA	NA	NA	NA	NA	1
Xelaev18000567m	#N/A	#N/A	0	NA	NA	NA	NA	NA	NA	0	NA	NA	NA	NA	NA	NA	NA	0	NA	NA	NA	NA	NA	NA	NA	1
Xelaev18000571m	#N/A	#N/A	0	NA	NA	NA	NA	NA	NA	0	NA	NA	NA	NA	NA	NA	NA	0	NA	NA	NA	NA	NA	NA	NA	1
Xelaev18000576m	#N/A	#N/A	0	NA	NA	NA	NA	NA	NA	0	NA	NA	NA	NA	NA	NA	NA	0	NA	NA	NA	NA	NA	NA	NA	1
Xelaev18000577m	#N/A	#N/A	0	NA	NA	NA	NA	NA	NA	0	NA	NA	NA	NA	NA	NA	NA	0	NA	NA	NA	NA	NA	NA	NA	1
Xelaev18000584m	#N/A	#N/A	0	NA	NA	NA	NA	NA	NA	0	NA	NA	NA	NA	NA	NA	NA	0	NA	NA	NA	NA	NA	NA	NA	1
Xelaev18000588m	#N/A	#N/A	2.99205	0.0576386	1	0.145948	NA	-0.0847616	NA	6.15095	0.16627	0.999981	0.0517811	NA	0.0751269	NA	0.999809	7.59309	0.374267	NA	-0.144924	0.875165	0.117294	NA	0.976282	1
Xelaev18000589m	#N/A	#N/A	5.68542	-0.0721868	1	-0.572623	0.566561	-0.17995	NA	2.53523	0.122122	NA	0.0440878	NA	-0.0774429	NA	0.854405	3.84811	-0.129649	NA	-0.644552	NA	-0.505013	NA	0.34806	1
Xelaev18000592m	#N/A	#N/A	159.741	0.182216	1	-0.272084	0.861811	-0.761476	0.238423	208.898	-0.187518	0.999981	-0.317683	0.88114	-0.0016227	0.998965	0.465065	338.591	-0.0128622	0.993357	-0.489498	0.242075	-0.413179	0.412803	0.370693	0
Xelaev18000594m	#N/A	#N/A	6.23033	-0.186412	1	0.104843	0.957097	-0.23068	NA	11.2443	-0.0319668	0.999981	-0.456913	NA	-0.327297	0.570437	0.874066	11.5702	-0.325052	NA	0.269469	0.743674	-0.176967	0.876346	0.919571	0
Xelaev18000602m	#N/A	#N/A	0	NA	NA	NA	NA	NA	NA	0	NA	NA	NA	NA	NA	NA	NA	0	NA	NA	NA	NA	NA	NA	NA	1
Xelaev18000603m	#N/A	#N/A	0.120528	-0.0348404	NA	-0.033686	NA	-0.0235564	NA	0	NA	NA	NA	NA	NA	NA	NA	0	NA	NA	NA	NA	NA	NA	NA	1
Xelaev18000604m	#N/A	#N/A	0	NA	NA	NA	NA	NA	NA	0	NA	NA	NA	NA	NA	NA	NA	0	NA	NA	NA	NA	NA	NA	NA	1
Xelaev18000605m	#N/A	#N/A	0	NA	NA	NA	NA	NA	NA	0	NA	NA	NA	NA	NA	NA	NA	0	NA	NA	NA	NA	NA	NA	NA	1
Xelaev18000606m	#N/A	#N/A	0.291923	-0.106019	NA	-0.105407	NA	-0.0952774	NA	0.0807654	0	NA	0.0133722	NA	0	NA	NA	0.12894	0.0142105	NA	0	NA	0	NA	NA	1
Xelaev18000607m	#N/A	#N/A	0	NA	NA	NA	NA	NA	NA	0	NA	NA	NA	NA	NA	NA	NA	0	NA	NA	NA	NA	NA	NA	NA	1
Xelaev18000609m	#N/A	#N/A	0	NA	NA	NA	NA	NA	NA	0	NA	NA	NA	NA	NA	NA	NA	0	NA	NA	NA	NA	NA	NA	NA	1
Xelaev18000614m	#N/A	#N/A	0	NA	NA	NA	NA	NA	NA	0	NA	NA	NA	NA	NA	NA	NA	0	NA	NA	NA	NA	NA	NA	NA	1
Xelaev18000615m	#N/A	#N/A	0	NA	NA	NA	NA	NA	NA	0	NA	NA	NA	NA	NA	NA	NA	0	NA	NA	NA	NA	NA	NA	NA	1
Xelaev18000617m	#N/A	#N/A	0	NA	NA	NA	NA	NA	NA	0	NA	NA	NA	NA	NA	NA	NA	0	NA	NA	NA	NA	NA	NA	NA	1
Xelaev18000618m	#N/A	#N/A	0.22118	-0.0348404	NA	0.0036924	NA	-0.0235564	NA	0.707436	-0.0638604	NA	-0.0447697	NA	-0.0625523	NA	NA	0.354925	0	NA	0.0442701	NA	0.0107287	NA	NA	1
Xelaev18000619m	#N/A	#N/A	92.7318	-0.173364	1	-0.563057	0.600726	-0.661554	0.390298	175.434	-0.0943804	0.999981	-0.00398807	0.999266	0.294433	0.447684	0.775204	256.942	0.152453	0.93728	-0.186458	0.797202	-0.100865	0.921069	0.896301	0
Xelaev18000620m	#N/A	#N/A	5.90186	-0.000774729	1	-0.530042	0.591267	-0.176855	NA	3.27421	0.050434	NA	0.0900976	NA	0.0887309	NA	0.981439	8.23556	0.327022	NA	0.52383	0.445847	0.490128	NA	0.818524	1
Xelaev18000621m	#N/A	#N/A	28.8945	-0.390155	1	-0.436294	0.747018	-0.531228	0.522793	33.6312	0.017533	0.999981	-0.15264	0.999266	-0.0455096	0.966713	0.999809	54.2334	0.5618	0.616593	-0.014882	0.988281	0.634311	0.354113	0.89856	0
Xelaev18000623m	#N/A	#N/A	0	NA	NA	NA	NA	NA	NA	0	NA	NA	NA	NA	NA	NA	NA	0	NA	NA	NA	NA	NA	NA	NA	1
Xelaev18000629m	#N/A	#N/A	0.328032	-0.0337912	NA	0.0412416	NA	-0.0233857	NA	0.107369	-0.00292453	NA	-0.016028	NA	-0.0140184	NA	NA	0.688265	-0.0230675	NA	-0.0010899	NA	0.00860242	NA	NA	1
Xelaev18000635m	#N/A	#N/A	0	NA	NA	NA	NA	NA	NA	0	NA	NA	NA	NA	NA	NA	NA	0	NA	NA	NA	NA	NA	NA	NA	1
Xelaev18000636m	#N/A	#N/A	0	NA	NA	NA	NA	NA	NA	0.206841	0.0411758	NA	0	NA	0	NA	NA	0.143369	0	NA	0	NA	0.00110673	NA	NA	1
Xelaev18000638m	#N/A	#N/A	0.295718	0.077295	NA	0	NA	0	NA	0.603322	0.0264757	NA	0	NA	0.0153818	NA	NA	0.53408	0.0441674	NA	0.0333755	NA	0	NA	NA	1
Xelaev18000639m	#N/A	#N/A	0	NA	NA	NA	NA	NA	NA	0.391264	-0.0140816	NA	-0.0251725	NA	2.08653e-07	NA	NA	0.249425	0.0142105	NA	0.00433327	NA	0	NA	NA	1
Xelaev18000640m	#N/A	#N/A	0.691116	0.0799931	NA	-0.0252418	NA	0.0180012	NA	0.373861	-0.00181318	NA	-0.00217728	NA	0.0128069	NA	NA	0.938879	-0.119571	NA	-0.114928	NA	-0.156095	NA	NA	1
Xelaev18000641m	#N/A	#N/A	0.393026	0.0414131	NA	-0.033686	NA	-0.0235564	NA	1.09192	-0.010938	NA	-0.0840966	NA	-0.105327	NA	NA	0.12894	0.0142105	NA	0	NA	0	NA	NA	1
Xelaev18000651m	#N/A	#N/A	0	NA	NA	NA	NA	NA	NA	0	NA	NA	NA	NA	NA	NA	NA	0.125347	-0.0476335	NA	-0.0575108	NA	-0.0607569	NA	NA	1
Xelaev18000652m	#N/A	#N/A	0.241057	-0.0722188	NA	-0.0710645	NA	-0.0609348	NA	0.107369	-0.00292453	NA	-0.016028	NA	-0.0140184	NA	NA	0	NA	NA	NA	NA	NA	NA	NA	1
Xelaev18000653m	#N/A	#N/A	0	NA	NA	NA	NA	NA	NA	0	NA	NA	NA	NA	NA	NA	NA	0	NA	NA	NA	NA	NA	NA	NA	1
Xelaev18000655m	#N/A	#N/A	0	NA	NA	NA	NA	NA	NA	0	NA	NA	NA	NA	NA	NA	NA	0	NA	NA	NA	NA	NA	NA	NA	1
Xelaev18000656m	#N/A	#N/A	2.34385	0.0150381	NA	0.0143386	NA	0.0294656	NA	1.04622	-0.0411484	NA	0.0290486	NA	-0.08438	NA	NA	2.13375	-0.0902738	NA	0.341885	NA	0.0390591	NA	NA	1
Xelaev18000657m	#N/A	#N/A	0.703162	-0.0562882	NA	-0.028753	NA	0.0209669	NA	0.619895	-0.00063461	NA	0.0226568	NA	0.0100031	NA	NA	1.06803	0.0923289	NA	0.0919362	NA	0.0355235	NA	NA	1
Xelaev18000658m	#N/A	#N/A	0	NA	NA	NA	NA	NA	NA	0.194927	0	NA	0	NA	0.0300819	NA	NA	0	NA	NA	NA	NA	NA	NA	NA	1
Xelaev18000659m	#N/A	#N/A	0	NA	NA	NA	NA	NA	NA	0	NA	NA	NA	NA	NA	NA	NA	0	NA	NA	NA	NA	NA	NA	NA	1
Xelaev18000661m	#N/A	#N/A	0.661204	0.0356547	NA	0.0884515	NA	0.0375724	NA	1.38942	-0.0212007	NA	-0.0784303	NA	0.0569839	NA	NA	1.78504	0.0195223	NA	0.326668	NA	0.232734	NA	NA	1
Xelaev18000662m	#N/A	#N/A	0	NA	NA	NA	NA	NA	NA	0	NA	NA	NA	NA	NA	NA	NA	0	NA	NA	NA	NA	NA	NA	NA	1
Xelaev18000663m	#N/A	#N/A	0	NA	NA	NA	NA	NA	NA	0	NA	NA	NA	NA	NA	NA	NA	0	NA	NA	NA	NA	NA	NA	NA	1
Xelaev18000664m	#N/A	#N/A	0	NA	NA	NA	NA	NA	NA	0	NA	NA	NA	NA	NA	NA	NA	0	NA	NA	NA	NA	NA	NA	NA	1
Xelaev18000670m	#N/A	#N/A	0	NA	NA	NA	NA	NA	NA	0.967063	-0.03811	NA	-0.0240039	NA	-0.0614431	NA	NA	0.715156	0.104721	NA	0	NA	0	NA	NA	1
Xelaev18000671m	#N/A	#N/A	0.0973078	-0.0348404	NA	-0.033686	NA	-0.0235564	NA	0.188134	-0.00292453	NA	-0.00132793	NA	-0.0140184	NA	NA	0	NA	NA	NA	NA	NA	NA	NA	1
Xelaev18000676m	#N/A	#N/A	0.173372	0	NA	0	NA	0.0512005	NA	0	NA	NA	NA	NA	NA	NA	NA	1.46188	-0.13397	NA	-0.180815	NA	-0.183065	NA	NA	1
Xelaev18000677m	#N/A	#N/A	0	NA	NA	NA	NA	NA	NA	0	NA	NA	NA	NA	NA	NA	NA	0	NA	NA	NA	NA	NA	NA	NA	1
Xelaev18000678m	#N/A	#N/A	0	NA	NA	NA	NA	NA	NA	0	NA	NA	NA	NA	NA	NA	NA	0	NA	NA	NA	NA	NA	NA	NA	1
Xelaev18000679m	#N/A	#N/A	1.07039	-0.166401	NA	-0.166387	NA	-0.165237	NA	0.642573	0.026307	NA	0.0375408	NA	0	NA	NA	0.547395	0.042895	NA	-0.0454113	NA	-0.0460225	NA	NA	1
Xelaev18000680m	#N/A	#N/A	0	NA	NA	NA	NA	NA	NA	0	NA	NA	NA	NA	NA	NA	NA	0	NA	NA	NA	NA	NA	NA	NA	1
Xelaev18000681m	#N/A	#N/A	0	NA	NA	NA	NA	NA	NA	0.310262	0.0558759	NA	0	NA	0	NA	NA	0	NA	NA	NA	NA	NA	NA	NA	1
Xelaev18000683m	#N/A	#N/A	0	NA	NA	NA	NA	NA	NA	0	NA	NA	NA	NA	NA	NA	NA	0	NA	NA	NA	NA	NA	NA	NA	1
Xelaev18000687m	#N/A	#N/A	0	NA	NA	NA	NA	NA	NA	0	NA	NA	NA	NA	NA	NA	NA	0	NA	NA	NA	NA	NA	NA	NA	1
Xelaev18000688m	#N/A	#N/A	0	NA	NA	NA	NA	NA	NA	0	NA	NA	NA	NA	NA	NA	NA	0	NA	NA	NA	NA	NA	NA	NA	1
Xelaev18000689m	#N/A	#N/A	0	NA	NA	NA	NA	NA	NA	0	NA	NA	NA	NA	NA	NA	NA	0	NA	NA	NA	NA	NA	NA	NA	1
Xelaev18000690m	#N/A	#N/A	0	NA	NA	NA	NA	NA	NA	0	NA	NA	NA	NA	NA	NA	NA	0	NA	NA	NA	NA	NA	NA	NA	1
Xelaev18000691m	#N/A	#N/A	0	NA	NA	NA	NA	NA	NA	0	NA	NA	NA	NA	NA	NA	NA	0	NA	NA	NA	NA	NA	NA	NA	1
Xelaev18000692m	#N/A	#N/A	0	NA	NA	NA	NA	NA	NA	0.103421	0.0264757	NA	0	NA	0	NA	NA	0	NA	NA	NA	NA	NA	NA	NA	1
Xelaev18000693m	#N/A	#N/A	1.53828	0.295851	NA	-0.0356919	NA	0.0753884	NA	0.593768	0	NA	0.0183011	NA	0.0471769	NA	NA	0.751959	-0.0602569	NA	-0.0131277	NA	-0.0168726	NA	NA	1
Xelaev18000694m	#N/A	#N/A	4.0885	-0.399676	1	-0.269291	NA	-0.345822	NA	6.33715	-0.0249921	0.999981	0.00544838	NA	-0.0359361	NA	0.999809	5.28168	0.513192	NA	0.505669	0.426291	-0.320459	NA	0.262279	1
Xelaev18000695m	#N/A	#N/A	5.70929	0.356587	1	0.130909	0.952483	-0.413087	NA	11.413	-0.0599019	0.999981	-0.0759708	NA	-0.246277	0.72534	0.56362	17.7532	0.0876638	NA	-0.268842	0.761578	-0.223152	0.845378	0.539605	0
Xelaev18000696m	#N/A	#N/A	0	NA	NA	NA	NA	NA	NA	0	NA	NA	NA	NA	NA	NA	NA	0	NA	NA	NA	NA	NA	NA	NA	1
Xelaev18000697m	#N/A	#N/A	1.49755	-0.0765328	NA	0.255427	NA	-0.0115014	NA	0.592148	-0.000187372	NA	-0.0198064	NA	0.00950997	NA	NA	0.855708	-0.0740257	NA	-0.0948058	NA	0.017614	NA	NA	1
Xelaev18000698m	#N/A	#N/A	18.6636	-0.0542745	1	0.301411	0.864785	-0.414233	0.646497	50.2608	-0.107133	0.999981	0.034102	0.999266	0.0798889	0.929231	0.616229	59.0276	0.00256151	0.99853	0.166539	0.853965	-0.231662	0.830525	0.830871	0
Xelaev18000699m	#N/A	#N/A	109.356	-0.198247	1	-0.390498	0.625137	-0.833886	0.067146	140.079	0.116005	0.999981	-0.0589729	0.999266	-0.0630736	0.938042	0.31951	189.778	0.104336	0.950365	0.162527	0.778851	0.466128	0.330155	0.146584	0
Xelaev18000700m	#N/A	#N/A	0	NA	NA	NA	NA	NA	NA	0	NA	NA	NA	NA	NA	NA	NA	0	NA	NA	NA	NA	NA	NA	NA	1
Xelaev18000701m	#N/A	#N/A	0	NA	NA	NA	NA	NA	NA	0	NA	NA	NA	NA	NA	NA	NA	0	NA	NA	NA	NA	NA	NA	NA	1
Xelaev18000702m	#N/A	#N/A	0.283453	0	NA	0	NA	0.088579	NA	0	NA	NA	NA	NA	NA	NA	NA	0.963885	0	NA	0.115648	NA	0	NA	NA	1
Xelaev18000703m	#N/A	#N/A	0	NA	NA	NA	NA	NA	NA	0.0807654	0	NA	0.0133722	NA	0	NA	NA	0	NA	NA	NA	NA	NA	NA	NA	1
Xelaev18000704m	#N/A	#N/A	0.905511	0.018535	NA	0.0464624	NA	0.102045	NA	0.561501	-0.0121047	NA	-0.0220226	NA	0.0149294	NA	NA	1.82259	-0.152642	NA	0.000882167	NA	-0.139683	NA	NA	1
Xelaev18000705m	#N/A	#N/A	0.404096	0	NA	0.0784493	NA	0.0512005	NA	0	NA	NA	NA	NA	NA	NA	NA	0.120486	0	NA	0.00433327	NA	0	NA	NA	1
Xelaev18000706m	#N/A	#N/A	0.739295	0.158654	NA	0	NA	0	NA	0	NA	NA	NA	NA	NA	NA	NA	0.601037	0.0330781	NA	0.0163087	NA	0.0199129	NA	NA	1
Xelaev18000707m	#N/A	#N/A	1.06385	-0.0543278	NA	-0.0542954	NA	0.0791885	NA	0.108933	0	NA	0.0133722	NA	0	NA	NA	1.8581	0.183256	NA	0.255985	NA	-0.00466036	NA	NA	1
Xelaev18000708m	#N/A	#N/A	0	NA	NA	NA	NA	NA	NA	0	NA	NA	NA	NA	NA	NA	NA	0	NA	NA	NA	NA	NA	NA	NA	1
Xelaev18000710m	#N/A	#N/A	0	NA	NA	NA	NA	NA	NA	0	NA	NA	NA	NA	NA	NA	NA	0.12894	0.0142105	NA	0	NA	0	NA	NA	1
Xelaev18000711m	#N/A	#N/A	0.288734	0	NA	0.0410709	NA	0.0512005	NA	0	NA	NA	NA	NA	NA	NA	NA	0	NA	NA	NA	NA	NA	NA	NA	1
Xelaev18000712m	#N/A	#N/A	1.95556	-0.110843	NA	-0.206371	NA	-0.0936209	NA	4.85508	0.0590636	NA	0.373518	NA	0.241916	NA	0.657296	5.51563	0.292984	NA	0.694238	0.212391	0.630677	NA	NA	1
Xelaev18000714m	#N/A	#N/A	0	NA	NA	NA	NA	NA	NA	0	NA	NA	NA	NA	NA	NA	NA	0	NA	NA	NA	NA	NA	NA	NA	1
Xelaev18000715m	#N/A	#N/A	0	NA	NA	NA	NA	NA	NA	0.280186	0	NA	0.0255179	NA	0.0153818	NA	NA	0.0827945	0	NA	0.00433327	NA	0	NA	NA	1
Xelaev18000716m	#N/A	#N/A	0.67003	0.0914889	NA	0	NA	0.0697766	NA	0.760784	0	NA	0.0552002	NA	0.0226451	NA	NA	0.12894	0.0142105	NA	0	NA	0	NA	NA	1
Xelaev18000717m	#N/A	#N/A	0	NA	NA	NA	NA	NA	NA	0	NA	NA	NA	NA	NA	NA	NA	0.250694	-0.0785556	NA	-0.0884328	NA	-0.0876325	NA	NA	1
Xelaev18000718m	#N/A	#N/A	0	NA	NA	NA	NA	NA	NA	0.161531	0	NA	0.0280723	NA	0	NA	NA	0.248383	0	NA	0.0538069	NA	0	NA	NA	1
Xelaev18000719m	#N/A	#N/A	0.194616	-0.0722188	NA	-0.0710645	NA	-0.0609348	NA	0.394348	0	NA	0.010459	NA	0.0393397	NA	NA	0.189336	0	NA	0.00331754	NA	0.0161482	NA	NA	1
Xelaev18000720m	#N/A	#N/A	0.0973078	-0.0348404	NA	-0.033686	NA	-0.0235564	NA	0.207101	-0.00292453	NA	-0.00132793	NA	-0.0140184	NA	NA	0	NA	NA	NA	NA	NA	NA	NA	1
Xelaev18000721m	#N/A	#N/A	0.391208	-0.0711431	NA	-0.0706812	NA	-0.0231731	NA	0.483943	0.0105685	NA	-0.0124639	NA	-0.0212529	NA	NA	0.751445	0.0174652	NA	-0.0455297	NA	0.0289326	NA	NA	1
Xelaev18000722m	#N/A	#N/A	3.63171	0.339544	1	0.233624	NA	0.393069	NA	1.12603	0.0240348	NA	0.0647596	NA	0.00156581	NA	NA	4.49772	0.133364	NA	0.325922	0.626723	0.136309	NA	0.954399	1
Xelaev18000723m	#N/A	#N/A	0	NA	NA	NA	NA	NA	NA	0	NA	NA	NA	NA	NA	NA	NA	0	NA	NA	NA	NA	NA	NA	NA	1
Xelaev18000726m	#N/A	#N/A	42.8794	0.234349	1	0.187489	0.92958	0.79957	0.282123	25.5434	0.0552574	0.999981	-0.130756	0.999266	0.0801304	0.933776	0.776973	50.628	-0.757926	0.464507	-0.571157	0.42675	-0.551434	0.513539	0.535778	0
Xelaev18000732m	#N/A	#N/A	0.444051	-0.0337911	NA	-0.0335153	NA	0.0513712	NA	0.395757	-0.0139382	NA	-0.0144184	NA	-0.0100358	NA	NA	0.444251	0	NA	0.0846817	NA	0	NA	NA	1
Xelaev18000737m	#N/A	#N/A	0.115362	0	NA	0.0410709	NA	0	NA	0	NA	NA	NA	NA	NA	NA	NA	0	NA	NA	NA	NA	NA	NA	NA	1
Xelaev18000748m	#N/A	#N/A	0	NA	NA	NA	NA	NA	NA	0	NA	NA	NA	NA	NA	NA	NA	0	NA	NA	NA	NA	NA	NA	NA	1
Xelaev18000749m	#N/A	#N/A	0	NA	NA	NA	NA	NA	NA	0	NA	NA	NA	NA	NA	NA	NA	0	NA	NA	NA	NA	NA	NA	NA	1
Xelaev18000753m	#N/A	#N/A	0.0908591	0.0399166	NA	0	NA	0	NA	0.107369	-0.00292453	NA	-0.016028	NA	-0.0140184	NA	NA	0	NA	NA	NA	NA	NA	NA	NA	1
Xelaev18000757m	#N/A	#N/A	0	NA	NA	NA	NA	NA	NA	0	NA	NA	NA	NA	NA	NA	NA	0	NA	NA	NA	NA	NA	NA	NA	1
Xelaev18000761m	#N/A	#N/A	0	NA	NA	NA	NA	NA	NA	0	NA	NA	NA	NA	NA	NA	NA	0	NA	NA	NA	NA	NA	NA	NA	1
Xelaev18000765m	#N/A	#N/A	0	NA	NA	NA	NA	NA	NA	0	NA	NA	NA	NA	NA	NA	NA	0	NA	NA	NA	NA	NA	NA	NA	1
Xelaev18000767m	#N/A	#N/A	0	NA	NA	NA	NA	NA	NA	1.31217	-0.076047	NA	-0.0993296	NA	-0.144799	NA	NA	0.784546	0.0132981	NA	0.0786178	NA	0.0475914	NA	NA	1
Xelaev18000770m	#N/A	#N/A	0	NA	NA	NA	NA	NA	NA	0	NA	NA	NA	NA	NA	NA	NA	0	NA	NA	NA	NA	NA	NA	NA	1
Xelaev18000774m	#N/A	#N/A	19390.9	0.164482	1	0.0364754	0.985181	-0.0787603	0.908077	12004.9	0.0258962	0.999981	-0.0888483	0.999266	-0.0788748	0.830251	0.999809	21676	-0.180725	0.833059	-0.315878	0.344495	-0.0121242	0.98629	0.974767	0
Xelaev18000777m	#N/A	#N/A	0.173372	0	NA	0	NA	0.0512005	NA	0.667389	0.0264757	NA	0.0255179	NA	0	NA	NA	0.926257	-0.0510866	NA	0.044259	NA	-0.053483	NA	NA	1
Xelaev18000778m	#N/A	#N/A	0	NA	NA	NA	NA	NA	NA	0.259699	-0.00292453	NA	0.0108178	NA	-0.0140184	NA	NA	0	NA	NA	NA	NA	NA	NA	NA	1
Xelaev18000779m	#N/A	#N/A	0	NA	NA	NA	NA	NA	NA	0	NA	NA	NA	NA	NA	NA	NA	0	NA	NA	NA	NA	NA	NA	NA	1
Xelaev18000780m	#N/A	#N/A	0	NA	NA	NA	NA	NA	NA	0	NA	NA	NA	NA	NA	NA	NA	0	NA	NA	NA	NA	NA	NA	NA	1
Xelaev18000781m	#N/A	#N/A	0	NA	NA	NA	NA	NA	NA	0.997793	-0.0285593	NA	-0.0405767	NA	-0.00931395	NA	NA	1.27545	-0.0173643	NA	-0.117725	NA	-0.119308	NA	NA	1
Xelaev18000782m	#N/A	#N/A	0	NA	NA	NA	NA	NA	NA	0	NA	NA	NA	NA	NA	NA	NA	0.229349	0.0142105	NA	0.00430706	NA	0	NA	NA	1
Xelaev18000783m	#N/A	#N/A	2.69166	-0.600621	NA	-0.369228	NA	-0.529719	NA	5.3309	0.0775104	NA	0.0898404	NA	-0.00443138	NA	0.245378	6.97588	0.254703	NA	0.354849	0.614179	0.165286	NA	0.30229	1
Xelaev18000784m	#N/A	#N/A	0	NA	NA	NA	NA	NA	NA	0	NA	NA	NA	NA	NA	NA	NA	0	NA	NA	NA	NA	NA	NA	NA	1
Xelaev18000786m	#N/A	#N/A	0.456825	0	NA	0	NA	0.125957	NA	2.05086	0.238521	NA	0.153054	NA	0.0657738	NA	NA	2.22892	-0.283887	NA	-0.169654	NA	-0.291904	NA	NA	1
Xelaev18000787m	#N/A	#N/A	0	NA	NA	NA	NA	NA	NA	0.103421	0.0264757	NA	0	NA	0	NA	NA	0.888629	-0.0785556	NA	-0.0884328	NA	-0.0882816	NA	NA	1
Xelaev18000788m	#N/A	#N/A	0	NA	NA	NA	NA	NA	NA	0	NA	NA	NA	NA	NA	NA	NA	0	NA	NA	NA	NA	NA	NA	NA	1
Xelaev18000789m	#N/A	#N/A	0	NA	NA	NA	NA	NA	NA	0	NA	NA	NA	NA	NA	NA	NA	0	NA	NA	NA	NA	NA	NA	NA	1
Xelaev18000790m	#N/A	#N/A	0	NA	NA	NA	NA	NA	NA	0	NA	NA	NA	NA	NA	NA	NA	0	NA	NA	NA	NA	NA	NA	NA	1
Xelaev18000791m	#N/A	#N/A	0	NA	NA	NA	NA	NA	NA	0	NA	NA	NA	NA	NA	NA	NA	0	NA	NA	NA	NA	NA	NA	NA	1
Xelaev18000798m	#N/A	#N/A	0	NA	NA	NA	NA	NA	NA	0	NA	NA	NA	NA	NA	NA	NA	0	NA	NA	NA	NA	NA	NA	NA	1
Xelaev18000806m	#N/A	#N/A	0.346743	0	NA	0	NA	0.088579	NA	0.797413	0.0477866	NA	-0.00560874	NA	-0.0255086	NA	NA	0.275494	0.0451325	NA	0	NA	0	NA	NA	1
Xelaev18000810m	#N/A	#N/A	148.097	-0.120744	1	-0.0962643	0.939902	-0.216548	0.700314	198.444	-0.258571	0.999981	-0.132921	0.999266	-0.263821	0.570928	0.966526	256.116	0.0421246	0.97924	0.229801	0.660203	-0.0118056	0.99024	0.996828	0
Xelaev18000820m	#N/A	#N/A	0	NA	NA	NA	NA	NA	NA	0	NA	NA	NA	NA	NA	NA	NA	0	NA	NA	NA	NA	NA	NA	NA	1
Xelaev18000821m	#N/A	#N/A	0	NA	NA	NA	NA	NA	NA	0	NA	NA	NA	NA	NA	NA	NA	0	NA	NA	NA	NA	NA	NA	NA	1
Xelaev18000827m	#N/A	#N/A	0.188167	0.0025381	NA	-0.033686	NA	-0.0235564	NA	0.591312	-0.000832738	NA	-0.0344087	NA	-0.0470869	NA	NA	0.386819	0.0760545	NA	0	NA	0	NA	NA	1
Xelaev18000845m	#N/A	#N/A	0	NA	NA	NA	NA	NA	NA	0	NA	NA	NA	NA	NA	NA	NA	0	NA	NA	NA	NA	NA	NA	NA	1
Xelaev18000847m	#N/A	#N/A	0	NA	NA	NA	NA	NA	NA	0	NA	NA	NA	NA	NA	NA	NA	0	NA	NA	NA	NA	NA	NA	NA	1
Xelaev18000850m	#N/A	#N/A	0	NA	NA	NA	NA	NA	NA	0	NA	NA	NA	NA	NA	NA	NA	0	NA	NA	NA	NA	NA	NA	NA	1
Xelaev18000851m	#N/A	#N/A	0	NA	NA	NA	NA	NA	NA	0.0974637	0	NA	0	NA	0.0153818	NA	NA	0	NA	NA	NA	NA	NA	NA	NA	1
Xelaev18000855m	#N/A	#N/A	1.06147	-0.0332355	NA	-0.0332204	NA	0.100832	NA	0.214737	-0.0176246	NA	-0.0307282	NA	-0.0287185	NA	NA	0	NA	NA	NA	NA	NA	NA	NA	1
Xelaev18000857m	#N/A	#N/A	3.16621	0.192047	1	-0.144153	NA	-0.00771668	NA	0.911555	0.000931072	NA	-0.0640354	NA	-0.0565022	NA	NA	1.38852	0.200191	NA	0.149768	NA	0.124773	NA	NA	1
Xelaev18000858m	#N/A	#N/A	0.74634	0.0863561	NA	0.0418798	NA	-0.0375449	NA	0.19942	0	NA	0.0133722	NA	0.0153818	NA	NA	0.125347	-0.0476335	NA	-0.0575108	NA	-0.0607569	NA	NA	1
Xelaev18000860m	#N/A	#N/A	7.258	-0.353264	1	-0.0807726	0.978395	0.0795493	0.946217	4.9533	-0.138144	NA	0.000477893	NA	0.0350025	NA	0.96668	3.86023	-0.227626	NA	0.286384	NA	0.13049	NA	0.662139	1
Xelaev18000865m	#N/A	#N/A	0	NA	NA	NA	NA	NA	NA	0	NA	NA	NA	NA	NA	NA	NA	0.595696	0	NA	0.0183503	NA	0.0633522	NA	NA	1
Xelaev18000866m	#N/A	#N/A	0	NA	NA	NA	NA	NA	NA	0.161531	0	NA	0.0280723	NA	0	NA	NA	0.12894	0.0142105	NA	0	NA	0	NA	NA	1
Xelaev18000870m	#N/A	#N/A	0	NA	NA	NA	NA	NA	NA	0	NA	NA	NA	NA	NA	NA	NA	0	NA	NA	NA	NA	NA	NA	NA	1
Xelaev18000871m	#N/A	#N/A	0	NA	NA	NA	NA	NA	NA	0	NA	NA	NA	NA	NA	NA	NA	0	NA	NA	NA	NA	NA	NA	NA	1
Xelaev18000872m	#N/A	#N/A	0	NA	NA	NA	NA	NA	NA	0.92334	-0.000323856	NA	-0.0186129	NA	-0.0205188	NA	NA	1.31017	0.057232	NA	0.159894	NA	0.0467428	NA	NA	1
Xelaev18000873m	#N/A	#N/A	0	NA	NA	NA	NA	NA	NA	0.118655	0	NA	0	NA	0.0153818	NA	NA	0	NA	NA	NA	NA	NA	NA	NA	1
Xelaev18000874m	#N/A	#N/A	66.8179	-0.412344	0.971989	0.126545	0.939902	-0.0352024	0.970735	36.5657	0.175194	0.999981	-0.00859844	0.999266	-0.115406	0.899423	0.94253	81.0947	0.187875	0.934607	-0.569078	0.393458	0.106713	0.933457	0.879413	0
Xelaev18000886m	#N/A	#N/A	0	NA	NA	NA	NA	NA	NA	0.498396	0.0306712	NA	-0.00265161	NA	-0.0113372	NA	NA	0	NA	NA	NA	NA	NA	NA	NA	1
Xelaev18000888m	#N/A	#N/A	4.91318	0.0448686	1	-0.197797	0.921348	-0.047436	NA	3.40605	-0.269106	NA	-0.316816	NA	-0.164456	NA	0.944739	3.74291	0.0589935	NA	-0.263389	NA	-0.0894605	NA	0.988394	1
Xelaev18000889m	#N/A	#N/A	0	NA	NA	NA	NA	NA	NA	0	NA	NA	NA	NA	NA	NA	NA	0	NA	NA	NA	NA	NA	NA	NA	1
Xelaev18000891m	#N/A	#N/A	0	NA	NA	NA	NA	NA	NA	0	NA	NA	NA	NA	NA	NA	NA	0	NA	NA	NA	NA	NA	NA	NA	1
Xelaev18000893m	#N/A	#N/A	0.585121	-0.0256567	NA	0.0634183	NA	0.0150781	NA	1.04152	0.015192	NA	0.0334248	NA	0.00054091	NA	NA	0.929436	0.0286216	NA	-0.0580807	NA	-0.120324	NA	NA	1
Xelaev18000904m	#N/A	#N/A	12.8956	0.51983	0.9904	0.784839	0.361738	0.209204	0.844287	13.3824	0.0910517	0.999981	0.0818225	NA	0.170234	0.82773	0.844235	21.3647	0.883154	NA	0.764343	0.234044	0.416129	0.658636	0.554912	0
Xelaev18000906m	#N/A	#N/A	0	NA	NA	NA	NA	NA	NA	0	NA	NA	NA	NA	NA	NA	NA	0	NA	NA	NA	NA	NA	NA	NA	1
Xelaev18000908m	#N/A	#N/A	0.120528	-0.0348404	NA	-0.033686	NA	-0.0235564	NA	0	NA	NA	NA	NA	NA	NA	NA	0.106542	0	NA	0	NA	0.0214538	NA	NA	1
Xelaev18000909m	#N/A	#N/A	0	NA	NA	NA	NA	NA	NA	0	NA	NA	NA	NA	NA	NA	NA	0	NA	NA	NA	NA	NA	NA	NA	1
Xelaev18000910m	#N/A	#N/A	0	NA	NA	NA	NA	NA	NA	0	NA	NA	NA	NA	NA	NA	NA	0	NA	NA	NA	NA	NA	NA	NA	1
Xelaev18000913m	#N/A	#N/A	0.247745	0	NA	0.0784493	NA	0	NA	0.107369	-0.00292453	NA	-0.016028	NA	-0.0140184	NA	NA	0.146554	0.0142105	NA	0	NA	0	NA	NA	1
Xelaev18000915m	#N/A	#N/A	1.28295	-0.173838	NA	-0.104469	NA	-0.19671	NA	1.3451	-0.133249	NA	-0.125624	NA	-0.15521	NA	NA	1.87863	-0.0625083	NA	-0.137735	NA	0.0405372	NA	NA	1
Xelaev18000918m	#N/A	#N/A	142.252	0.33837	0.904291	0.174999	0.863377	-0.0171906	0.981557	86.9914	0.0476692	0.999981	0.0825786	0.999266	0.00520145	0.996845	0.999002	122.01	0.0761499	0.968484	-0.212813	0.732379	0.104224	0.905414	0.836478	0
Xelaev18000919m	#N/A	#N/A	0	NA	NA	NA	NA	NA	NA	0	NA	NA	NA	NA	NA	NA	NA	0	NA	NA	NA	NA	NA	NA	NA	1
Xelaev18000921m	#N/A	#N/A	0	NA	NA	NA	NA	NA	NA	0	NA	NA	NA	NA	NA	NA	NA	0	NA	NA	NA	NA	NA	NA	NA	1
Xelaev18000923m	#N/A	#N/A	0	NA	NA	NA	NA	NA	NA	0.0981683	-0.00292453	NA	-0.016028	NA	-0.0140184	NA	NA	0	NA	NA	NA	NA	NA	NA	NA	1
Xelaev18000927m	#N/A	#N/A	0	NA	NA	NA	NA	NA	NA	0	NA	NA	NA	NA	NA	NA	NA	0	NA	NA	NA	NA	NA	NA	NA	1
Xelaev18000930m	#N/A	#N/A	0	NA	NA	NA	NA	NA	NA	0	NA	NA	NA	NA	NA	NA	NA	0	NA	NA	NA	NA	NA	NA	NA	1
Xelaev18000934m	#N/A	#N/A	0	NA	NA	NA	NA	NA	NA	0	NA	NA	NA	NA	NA	NA	NA	0	NA	NA	NA	NA	NA	NA	NA	1
Xelaev18000937m	#N/A	#N/A	0	NA	NA	NA	NA	NA	NA	0	NA	NA	NA	NA	NA	NA	NA	0	NA	NA	NA	NA	NA	NA	NA	1
Xelaev18000938m	#N/A	#N/A	0	NA	NA	NA	NA	NA	NA	0	NA	NA	NA	NA	NA	NA	NA	0	NA	NA	NA	NA	NA	NA	NA	1
Xelaev18000939m	#N/A	#N/A	0	NA	NA	NA	NA	NA	NA	0	NA	NA	NA	NA	NA	NA	NA	0	NA	NA	NA	NA	NA	NA	NA	1
Xelaev18000941m	#N/A	#N/A	0	NA	NA	NA	NA	NA	NA	0	NA	NA	NA	NA	NA	NA	NA	0	NA	NA	NA	NA	NA	NA	NA	1
Xelaev18000943m	#N/A	#N/A	13.3048	0.96051	0.302249	0.237226	0.905131	0.835459	0.252744	5.92165	-0.0829325	0.999981	0.136193	NA	0.0938737	NA	0.463596	9.59635	0.0403112	NA	-0.534681	0.424431	-0.441032	0.603069	0.396502	0
Xelaev18000946m	#N/A	#N/A	4.7098	-0.0369734	1	0.0482826	0.985181	0.194676	NA	2.18505	-0.0369237	NA	-0.202935	NA	-0.192125	NA	0.976537	5.53799	0.116875	NA	-0.0823889	0.925437	0.200407	NA	0.994504	1
Xelaev18000947m	#N/A	#N/A	0.35509	0.0738166	NA	0	NA	0.0512005	NA	0.103421	0.0264757	NA	0	NA	0	NA	NA	0.436477	0.0451325	NA	0	NA	0.00982721	NA	NA	1
Xelaev18000951m	#N/A	#N/A	0.0908591	0.0399166	NA	0	NA	0	NA	0	NA	NA	NA	NA	NA	NA	NA	0	NA	NA	NA	NA	NA	NA	NA	1
Xelaev18000956m	#N/A	#N/A	0.288734	0	NA	0.0410709	NA	0.0512005	NA	0.623167	0.00984635	NA	-0.0351903	NA	-0.034846	NA	NA	1.0467	-0.0175827	NA	0.0296168	NA	-0.0831265	NA	NA	1
Xelaev18000957m	#N/A	#N/A	0	NA	NA	NA	NA	NA	NA	0	NA	NA	NA	NA	NA	NA	NA	0	NA	NA	NA	NA	NA	NA	NA	1
Xelaev18000959m	#N/A	#N/A	0	NA	NA	NA	NA	NA	NA	0	NA	NA	NA	NA	NA	NA	NA	0	NA	NA	NA	NA	NA	NA	NA	1
Xelaev18000960m	#N/A	#N/A	8.62499	0.562476	0.937529	0.382702	0.801115	0.106288	0.926263	6.53687	-0.257037	0.999981	-0.0245299	NA	0.00938109	NA	0.839081	12.0623	-0.319016	NA	-0.33411	0.688484	-0.165692	0.892951	0.943862	0
Xelaev18000961m	#N/A	#N/A	0	NA	NA	NA	NA	NA	NA	0	NA	NA	NA	NA	NA	NA	NA	0	NA	NA	NA	NA	NA	NA	NA	1
Xelaev18000962m	#N/A	#N/A	0	NA	NA	NA	NA	NA	NA	0	NA	NA	NA	NA	NA	NA	NA	0	NA	NA	NA	NA	NA	NA	NA	1
Xelaev18000963m	#N/A	#N/A	0	NA	NA	NA	NA	NA	NA	0	NA	NA	NA	NA	NA	NA	NA	0	NA	NA	NA	NA	NA	NA	NA	1
Xelaev18000965m	#N/A	#N/A	0	NA	NA	NA	NA	NA	NA	0	NA	NA	NA	NA	NA	NA	NA	0	NA	NA	NA	NA	NA	NA	NA	1
Xelaev18000966m	#N/A	#N/A	0	NA	NA	NA	NA	NA	NA	0	NA	NA	NA	NA	NA	NA	NA	0	NA	NA	NA	NA	NA	NA	NA	1
Xelaev18000967m	#N/A	#N/A	0	NA	NA	NA	NA	NA	NA	0	NA	NA	NA	NA	NA	NA	NA	0	NA	NA	NA	NA	NA	NA	NA	1
Xelaev18000968m	#N/A	#N/A	0	NA	NA	NA	NA	NA	NA	0	NA	NA	NA	NA	NA	NA	NA	0	NA	NA	NA	NA	NA	NA	NA	1
Xelaev18000969m	#N/A	#N/A	0	NA	NA	NA	NA	NA	NA	0	NA	NA	NA	NA	NA	NA	NA	0	NA	NA	NA	NA	NA	NA	NA	1
Xelaev18000970m	#N/A	#N/A	0	NA	NA	NA	NA	NA	NA	0	NA	NA	NA	NA	NA	NA	NA	0	NA	NA	NA	NA	NA	NA	NA	1
Xelaev18000971m	#N/A	#N/A	0	NA	NA	NA	NA	NA	NA	0	NA	NA	NA	NA	NA	NA	NA	0	NA	NA	NA	NA	NA	NA	NA	1
Xelaev18000972m	#N/A	#N/A	0.342474	-0.0327171	NA	-0.0700145	NA	-0.0598849	NA	0	NA	NA	NA	NA	NA	NA	NA	0.562054	0.0167822	NA	0.0236977	NA	0.0464441	NA	NA	1
Xelaev18000973m	#N/A	#N/A	0	NA	NA	NA	NA	NA	NA	0.0981683	-0.00292453	NA	-0.016028	NA	-0.0140184	NA	NA	0.211734	0.0142105	NA	0.00433327	NA	0	NA	NA	1
Xelaev18000974m	#N/A	#N/A	262.362	0.205312	1	0.612654	0.341314	0.382966	0.562608	280.57	0.0511827	0.999981	0.194123	0.999266	0.488924	0.0510084	0.354425	515.189	0.206463	0.8724	-0.0774751	0.90841	0.61587	0.162201	0.402863	0
Xelaev18000976m	#N/A	#N/A	0	NA	NA	NA	NA	NA	NA	0	NA	NA	NA	NA	NA	NA	NA	0.579561	0	NA	0.0969659	NA	0	NA	NA	1
Xelaev18000977m	#N/A	#N/A	49.8894	0.182236	1	0.441159	0.726421	0.224948	0.819402	31.6338	0.00840006	0.999981	0.0178413	0.999266	0.152181	0.860961	0.999809	53.7825	0.282975	0.88402	0.133646	0.891615	0.511979	0.545799	0.979702	0
Xelaev18000979m	#N/A	#N/A	0	NA	NA	NA	NA	NA	NA	0	NA	NA	NA	NA	NA	NA	NA	0	NA	NA	NA	NA	NA	NA	NA	1
Xelaev18000980m	#N/A	#N/A	0	NA	NA	NA	NA	NA	NA	0	NA	NA	NA	NA	NA	NA	NA	0	NA	NA	NA	NA	NA	NA	NA	1
Xelaev18000981m	#N/A	#N/A	0	NA	NA	NA	NA	NA	NA	0	NA	NA	NA	NA	NA	NA	NA	0	NA	NA	NA	NA	NA	NA	NA	1
Xelaev18000982m	#N/A	#N/A	0	NA	NA	NA	NA	NA	NA	0	NA	NA	NA	NA	NA	NA	NA	0	NA	NA	NA	NA	NA	NA	NA	1
Xelaev18000983m	#N/A	#N/A	0	NA	NA	NA	NA	NA	NA	0	NA	NA	NA	NA	NA	NA	NA	0	NA	NA	NA	NA	NA	NA	NA	1
Xelaev18000984m	#N/A	#N/A	0	NA	NA	NA	NA	NA	NA	0	NA	NA	NA	NA	NA	NA	NA	0	NA	NA	NA	NA	NA	NA	NA	1
Xelaev18000985m	#N/A	#N/A	0	NA	NA	NA	NA	NA	NA	0	NA	NA	NA	NA	NA	NA	NA	0	NA	NA	NA	NA	NA	NA	NA	1
Xelaev18000986m	#N/A	#N/A	0	NA	NA	NA	NA	NA	NA	0	NA	NA	NA	NA	NA	NA	NA	0	NA	NA	NA	NA	NA	NA	NA	1
Xelaev18000987m	#N/A	#N/A	0	NA	NA	NA	NA	NA	NA	0	NA	NA	NA	NA	NA	NA	NA	0.213083	0	NA	0	NA	0.0516446	NA	NA	1
Xelaev18000988m	#N/A	#N/A	0	NA	NA	NA	NA	NA	NA	0	NA	NA	NA	NA	NA	NA	NA	0.165589	0	NA	0.0345979	NA	0	NA	NA	1
Xelaev18000989m	#N/A	#N/A	0	NA	NA	NA	NA	NA	NA	0	NA	NA	NA	NA	NA	NA	NA	0	NA	NA	NA	NA	NA	NA	NA	1
Xelaev18000990m	#N/A	#N/A	0	NA	NA	NA	NA	NA	NA	0	NA	NA	NA	NA	NA	NA	NA	0	NA	NA	NA	NA	NA	NA	NA	1
Xelaev18000991m	#N/A	#N/A	0	NA	NA	NA	NA	NA	NA	0	NA	NA	NA	NA	NA	NA	NA	0	NA	NA	NA	NA	NA	NA	NA	1
Xelaev18000992m	#N/A	#N/A	0	NA	NA	NA	NA	NA	NA	0	NA	NA	NA	NA	NA	NA	NA	0	NA	NA	NA	NA	NA	NA	NA	1
Xelaev18000993m	#N/A	#N/A	0	NA	NA	NA	NA	NA	NA	0	NA	NA	NA	NA	NA	NA	NA	0	NA	NA	NA	NA	NA	NA	NA	1
Xelaev18000994m	#N/A	#N/A	0	NA	NA	NA	NA	NA	NA	0	NA	NA	NA	NA	NA	NA	NA	0	NA	NA	NA	NA	NA	NA	NA	1
Xelaev18000995m	#N/A	#N/A	0	NA	NA	NA	NA	NA	NA	0	NA	NA	NA	NA	NA	NA	NA	0	NA	NA	NA	NA	NA	NA	NA	1
Xelaev18000996m	#N/A	#N/A	0	NA	NA	NA	NA	NA	NA	0	NA	NA	NA	NA	NA	NA	NA	0	NA	NA	NA	NA	NA	NA	NA	1
Xelaev18000997m	#N/A	#N/A	0	NA	NA	NA	NA	NA	NA	0	NA	NA	NA	NA	NA	NA	NA	0	NA	NA	NA	NA	NA	NA	NA	1
Xelaev18000998m	#N/A	#N/A	0	NA	NA	NA	NA	NA	NA	0	NA	NA	NA	NA	NA	NA	NA	0	NA	NA	NA	NA	NA	NA	NA	1
Xelaev18000999m	#N/A	#N/A	0	NA	NA	NA	NA	NA	NA	0	NA	NA	NA	NA	NA	NA	NA	0	NA	NA	NA	NA	NA	NA	NA	1
Xelaev18001000m	#N/A	#N/A	0	NA	NA	NA	NA	NA	NA	0	NA	NA	NA	NA	NA	NA	NA	0	NA	NA	NA	NA	NA	NA	NA	1
Xelaev18001001m	#N/A	#N/A	0	NA	NA	NA	NA	NA	NA	0	NA	NA	NA	NA	NA	NA	NA	0	NA	NA	NA	NA	NA	NA	NA	1
Xelaev18001002m	#N/A	#N/A	0	NA	NA	NA	NA	NA	NA	0	NA	NA	NA	NA	NA	NA	NA	0	NA	NA	NA	NA	NA	NA	NA	1
Xelaev18001003m	#N/A	#N/A	0	NA	NA	NA	NA	NA	NA	0	NA	NA	NA	NA	NA	NA	NA	0	NA	NA	NA	NA	NA	NA	NA	1
Xelaev18001005m	#N/A	#N/A	0	NA	NA	NA	NA	NA	NA	0	NA	NA	NA	NA	NA	NA	NA	0	NA	NA	NA	NA	NA	NA	NA	1
Xelaev18001006m	#N/A	#N/A	0	NA	NA	NA	NA	NA	NA	0	NA	NA	NA	NA	NA	NA	NA	0	NA	NA	NA	NA	NA	NA	NA	1
Xelaev18001007m	#N/A	#N/A	0	NA	NA	NA	NA	NA	NA	0	NA	NA	NA	NA	NA	NA	NA	0	NA	NA	NA	NA	NA	NA	NA	1
Xelaev18001008m	#N/A	#N/A	0	NA	NA	NA	NA	NA	NA	0	NA	NA	NA	NA	NA	NA	NA	0	NA	NA	NA	NA	NA	NA	NA	1
Xelaev18001009m	#N/A	#N/A	0	NA	NA	NA	NA	NA	NA	0	NA	NA	NA	NA	NA	NA	NA	0	NA	NA	NA	NA	NA	NA	NA	1
Xelaev18001012m	#N/A	#N/A	133.65	-0.502831	0.686975	-0.172974	0.895726	-0.620234	0.210565	98.8885	-0.0592471	0.999981	-0.0862197	0.999266	-0.0973172	0.905941	0.576279	167.436	-0.0111857	0.995539	-0.424809	0.453155	-0.0726344	0.944466	0.726726	0
Xelaev18001013m	#N/A	#N/A	0.889526	0.131943	NA	0	NA	0.0341909	NA	0.325496	0.0411758	NA	0	NA	0.0154682	NA	NA	2.16626	0.206485	NA	0.313657	NA	-0.106193	NA	NA	1
Xelaev18001016m	#N/A	#N/A	0	NA	NA	NA	NA	NA	NA	0	NA	NA	NA	NA	NA	NA	NA	0	NA	NA	NA	NA	NA	NA	NA	1
Xelaev18001017m	#N/A	#N/A	156.335	-0.0932968	1	0.100726	0.94364	0.0129558	0.987244	133.846	-0.153089	0.999981	-0.141402	0.999266	-0.00146404	0.998965	0.999809	211.594	-0.409048	0.579765	-0.137086	0.808148	-0.315752	0.557684	0.919371	0
Xelaev18001018m	#N/A	#N/A	0	NA	NA	NA	NA	NA	NA	0	NA	NA	NA	NA	NA	NA	NA	0	NA	NA	NA	NA	NA	NA	NA	1
Xelaev18001021m	#N/A	#N/A	0.291923	-0.106019	NA	-0.105407	NA	-0.0952774	NA	0.837162	0.0185514	NA	0.00219566	NA	0.00311939	NA	NA	0.672065	0.0330654	NA	0.0159676	NA	0.0336263	NA	NA	1
Xelaev18001023m	#N/A	#N/A	0	NA	NA	NA	NA	NA	NA	0.188134	-0.00292453	NA	-0.00132793	NA	-0.0140184	NA	NA	0	NA	NA	NA	NA	NA	NA	NA	1
Xelaev18001024m	#N/A	#N/A	0.899916	0.0905511	NA	0.0889658	NA	0.0432947	NA	0.23731	0	NA	0	NA	0.0300819	NA	NA	0	NA	NA	NA	NA	NA	NA	NA	1
Xelaev18001025m	#N/A	#N/A	0	NA	NA	NA	NA	NA	NA	0	NA	NA	NA	NA	NA	NA	NA	0	NA	NA	NA	NA	NA	NA	NA	1
Xelaev18001026m	#N/A	#N/A	25.5017	-1.00108	0.223391	-0.998428	0.138405	-1.41559	0.0120583	38.8583	-0.220622	0.999981	-0.158841	0.999266	-0.197625	0.798461	0.179254	44.4578	-0.185406	0.933073	-0.185552	0.825722	-0.374321	0.666075	0.00955901	0
Xelaev18001028m	#N/A	#N/A	0	NA	NA	NA	NA	NA	NA	0.103421	0.0264757	NA	0	NA	0	NA	NA	0	NA	NA	NA	NA	NA	NA	NA	1
Xelaev18001029m	#N/A	#N/A	0	NA	NA	NA	NA	NA	NA	0	NA	NA	NA	NA	NA	NA	NA	0	NA	NA	NA	NA	NA	NA	NA	1
Xelaev18001030m	#N/A	#N/A	2.06708	-0.0156237	NA	-0.138872	NA	-0.0851953	NA	1.58299	-0.0192274	NA	-0.0472039	NA	-0.0110719	NA	NA	1.49453	0.0764593	NA	0.0377494	NA	-0.0269349	NA	NA	1
Xelaev18001031m	#N/A	#N/A	0	NA	NA	NA	NA	NA	NA	0	NA	NA	NA	NA	NA	NA	NA	0	NA	NA	NA	NA	NA	NA	NA	1
Xelaev18001032m	#N/A	#N/A	0	NA	NA	NA	NA	NA	NA	0	NA	NA	NA	NA	NA	NA	NA	0	NA	NA	NA	NA	NA	NA	NA	1
Xelaev18001033m	#N/A	#N/A	0	NA	NA	NA	NA	NA	NA	0	NA	NA	NA	NA	NA	NA	NA	0	NA	NA	NA	NA	NA	NA	NA	1
Xelaev18001036m	#N/A	#N/A	0	NA	NA	NA	NA	NA	NA	0	NA	NA	NA	NA	NA	NA	NA	0	NA	NA	NA	NA	NA	NA	NA	1
Xelaev18001040m	#N/A	#N/A	0.22118	-0.0348404	NA	0.0036924	NA	-0.0235564	NA	0.0974637	0	NA	0	NA	0.0153818	NA	NA	0	NA	NA	NA	NA	NA	NA	NA	1
Xelaev18001042m	#N/A	#N/A	0.584805	0.063609	NA	0.0908731	NA	0	NA	0.304305	0.0411758	NA	0	NA	0.0153012	NA	NA	1.21805	-0.199579	NA	-0.166552	NA	-0.227606	NA	NA	1
Xelaev18001050m	#N/A	#N/A	0	NA	NA	NA	NA	NA	NA	0.217866	0	NA	0.0280723	NA	0	NA	NA	0.0827945	0	NA	0.00433327	NA	0	NA	NA	1
Xelaev18001052m	#N/A	#N/A	32.3349	0.172029	1	0.40724	0.771504	0.806	0.261256	23.8201	-0.114142	0.999981	0.00324561	0.999266	-0.0285524	0.979443	0.966702	32.5054	-0.0592596	0.981144	0.576592	0.381101	0.306091	0.752748	0.758343	0
Xelaev18001054m	7	3'	275.969	-0.386729	0.720982	-0.500106	0.2307	-0.791293	0.0137045	393.688	-0.0653547	0.999981	0.0396557	0.999266	-0.301509	0.398409	0.0129051	523.862	0.0521392	0.970026	-0.033554	0.954243	-0.480112	0.212579	0.0709505	0
Xelaev18001055m	#N/A	#N/A	0	NA	NA	NA	NA	NA	NA	0	NA	NA	NA	NA	NA	NA	NA	0.143369	0	NA	0	NA	0.00110673	NA	NA	1
Xelaev18001063m	#N/A	#N/A	2.87064	-0.344713	1	-0.444765	NA	-0.377173	NA	4.80869	0.210772	NA	-0.0762669	NA	-0.103241	NA	0.825503	4.40062	-0.214317	NA	-0.321659	NA	-0.215362	NA	NA	1
Xelaev18001066m	#N/A	#N/A	0.141727	0	NA	0	NA	0.0512005	NA	0.810436	-0.0249799	NA	0.0182426	NA	-0.035538	NA	NA	0.403247	0.0146325	NA	0.031585	NA	0.000439579	NA	NA	1
Xelaev18001067m	#N/A	#N/A	0.291923	-0.106019	NA	-0.105407	NA	-0.0952774	NA	0.293096	-0.00292453	NA	-0.0148923	NA	0.0150784	NA	NA	0.386819	0.0760545	NA	0	NA	0	NA	NA	1
Xelaev18001068m	#N/A	#N/A	0	NA	NA	NA	NA	NA	NA	0	NA	NA	NA	NA	NA	NA	NA	0	NA	NA	NA	NA	NA	NA	NA	1
Xelaev18001069m	#N/A	#N/A	0	NA	NA	NA	NA	NA	NA	0.0974637	0	NA	0	NA	0.0153818	NA	NA	0	NA	NA	NA	NA	NA	NA	NA	1
Xelaev18001070m	#N/A	#N/A	0	NA	NA	NA	NA	NA	NA	0	NA	NA	NA	NA	NA	NA	NA	0	NA	NA	NA	NA	NA	NA	NA	1
Xelaev18001071m	#N/A	#N/A	0	NA	NA	NA	NA	NA	NA	0	NA	NA	NA	NA	NA	NA	NA	0.250694	-0.0785556	NA	-0.0884328	NA	-0.0876325	NA	NA	1
Xelaev18001072m	#N/A	#N/A	0	NA	NA	NA	NA	NA	NA	0	NA	NA	NA	NA	NA	NA	NA	0	NA	NA	NA	NA	NA	NA	NA	1
Xelaev18001073m	#N/A	#N/A	0	NA	NA	NA	NA	NA	NA	0	NA	NA	NA	NA	NA	NA	NA	0	NA	NA	NA	NA	NA	NA	NA	1
Xelaev18001074m	#N/A	#N/A	0	NA	NA	NA	NA	NA	NA	0	NA	NA	NA	NA	NA	NA	NA	0	NA	NA	NA	NA	NA	NA	NA	1
Xelaev18001075m	#N/A	#N/A	0	NA	NA	NA	NA	NA	NA	0	NA	NA	NA	NA	NA	NA	NA	0	NA	NA	NA	NA	NA	NA	NA	1
Xelaev18001076m	#N/A	#N/A	0	NA	NA	NA	NA	NA	NA	0	NA	NA	NA	NA	NA	NA	NA	0	NA	NA	NA	NA	NA	NA	NA	1
Xelaev18001077m	#N/A	#N/A	0	NA	NA	NA	NA	NA	NA	0	NA	NA	NA	NA	NA	NA	NA	0	NA	NA	NA	NA	NA	NA	NA	1
Xelaev18001078m	#N/A	#N/A	0	NA	NA	NA	NA	NA	NA	0	NA	NA	NA	NA	NA	NA	NA	0	NA	NA	NA	NA	NA	NA	NA	1
Xelaev18001083m	#N/A	#N/A	1.18713	0.0181175	NA	0.161067	NA	0.0332814	NA	2.25301	0.130967	NA	0.0719994	NA	0.0911819	NA	NA	3.1826	0.165951	NA	0.112045	NA	0.116665	NA	NA	1
Xelaev18001089m	#N/A	#N/A	0	NA	NA	NA	NA	NA	NA	0	NA	NA	NA	NA	NA	NA	NA	0	NA	NA	NA	NA	NA	NA	NA	1
Xelaev18001090m	#N/A	#N/A	0.549052	0	NA	0.0360552	NA	0.119431	NA	0.603197	-0.00105508	NA	0.0452943	NA	8.84871e-05	NA	NA	0.606672	0.0372366	NA	0.0491767	NA	0	NA	NA	1
Xelaev18001092m	#N/A	#N/A	11.2387	0.383524	1	0.158274	0.939902	0.0861175	0.93724	7.97602	0.203559	0.999981	0.190856	NA	0.159664	0.787489	0.994896	22.2352	0.443561	0.781495	-0.128433	0.897806	0.489796	0.579586	0.910155	0
Xelaev18001093m	#N/A	#N/A	20.0137	0.340645	1	0.27696	0.882264	0.322486	0.74409	8.57516	0.264217	0.999981	0.0276098	NA	0.180113	0.8063	0.987394	15.1184	-0.0364782	NA	-0.263058	0.768041	0.191866	0.873812	0.972248	0
Xelaev18001096m	#N/A	#N/A	0	NA	NA	NA	NA	NA	NA	0	NA	NA	NA	NA	NA	NA	NA	0	NA	NA	NA	NA	NA	NA	NA	1
Xelaev18001099m	#N/A	#N/A	0	NA	NA	NA	NA	NA	NA	0	NA	NA	NA	NA	NA	NA	NA	0	NA	NA	NA	NA	NA	NA	NA	1
Xelaev18001100m	#N/A	#N/A	1.14288	0	NA	0.129386	NA	0.0788121	NA	1.06604	0.0177111	NA	0.030396	NA	0.0854825	NA	NA	1.97229	0.141955	NA	0.43356	NA	0.115884	NA	NA	1
Xelaev18001101m	#N/A	#N/A	0.863987	0.0371333	NA	0.023443	NA	0.105906	NA	0.259699	-0.00292453	NA	0.0108178	NA	-0.0140184	NA	NA	0.663654	-0.016898	NA	0.0119194	NA	-0.0198647	NA	NA	1
Xelaev18001102m	#N/A	#N/A	0.211387	0.0025381	NA	-0.033686	NA	-0.0235564	NA	0.0807654	0	NA	0.0133722	NA	0	NA	NA	0.387525	0.0142105	NA	0.0392957	NA	0	NA	NA	1
Xelaev18001103m	#N/A	#N/A	0.297244	0	NA	0.0410709	NA	0.0512005	NA	1.35121	0.0514713	NA	0.0942072	NA	0.0997539	NA	NA	0.867719	0.0400944	NA	0.117627	NA	0	NA	NA	1
Xelaev18001105m	#N/A	#N/A	0	NA	NA	NA	NA	NA	NA	0	NA	NA	NA	NA	NA	NA	NA	0	NA	NA	NA	NA	NA	NA	NA	1
Xelaev18001106m	#N/A	#N/A	0	NA	NA	NA	NA	NA	NA	0	NA	NA	NA	NA	NA	NA	NA	0	NA	NA	NA	NA	NA	NA	NA	1
Xelaev18001107m	#N/A	#N/A	0	NA	NA	NA	NA	NA	NA	0	NA	NA	NA	NA	NA	NA	NA	0	NA	NA	NA	NA	NA	NA	NA	1
Xelaev18001110m	#N/A	#N/A	0.945116	-0.114758	NA	-0.142224	NA	-0.14089	NA	3.10096	-0.159005	NA	-0.0902427	NA	-0.0204443	NA	NA	6.91849	-0.506727	NA	-0.671865	0.264382	-0.763691	NA	NA	1
Xelaev18001111m	#N/A	#N/A	0	NA	NA	NA	NA	NA	NA	0	NA	NA	NA	NA	NA	NA	NA	0	NA	NA	NA	NA	NA	NA	NA	1
Xelaev18001113m	#N/A	#N/A	19.6201	-0.0982133	1	0.307715	0.858937	0.662458	0.396075	1.4667	0.0441066	NA	0.0229771	NA	0.00204992	NA	0.962716	11.7978	-0.314772	NA	-0.706136	0.193718	-0.230126	0.80982	0.258036	1
Xelaev18001114m	#N/A	#N/A	7.40571	0.0709414	1	-0.40748	0.734183	-0.472471	0.529894	7.59046	-0.109344	0.999981	0.0575447	NA	0.005965	0.99506	0.833002	17.2212	0.510302	NA	-0.486611	0.517507	-0.212303	0.856672	0.262707	0
Xelaev18001115m	#N/A	#N/A	0.635477	0	NA	0.0341724	NA	0.120459	NA	0.391264	-0.0140816	NA	-0.0251725	NA	2.08653e-07	NA	NA	0.272308	0.0142105	NA	0	NA	0.0048288	NA	NA	1
Xelaev18001116m	#N/A	#N/A	0	NA	NA	NA	NA	NA	NA	0	NA	NA	NA	NA	NA	NA	NA	0	NA	NA	NA	NA	NA	NA	NA	1
Xelaev18001117m	#N/A	#N/A	0.115362	0	NA	0.0410709	NA	0	NA	0.107369	-0.00292453	NA	-0.016028	NA	-0.0140184	NA	NA	0.156	0	NA	0.00433327	NA	-0.0108001	NA	NA	1
Xelaev18001118m	#N/A	#N/A	0	NA	NA	NA	NA	NA	NA	0	NA	NA	NA	NA	NA	NA	NA	0	NA	NA	NA	NA	NA	NA	NA	1
Xelaev18001122m	#N/A	#N/A	0	NA	NA	NA	NA	NA	NA	0	NA	NA	NA	NA	NA	NA	NA	0.120486	0	NA	0.00433327	NA	0	NA	NA	1
Xelaev18001135m	#N/A	#N/A	0.123873	0	NA	0.0410709	NA	0	NA	0.222075	0.0264757	NA	0	NA	0.0153818	NA	NA	0.347657	0.0142105	NA	0.0248444	NA	-0.0101998	NA	NA	1
Xelaev18001140m	#N/A	#N/A	0	NA	NA	NA	NA	NA	NA	0.210789	0.0117756	NA	-0.016028	NA	-0.0140184	NA	NA	0.250694	-0.0785556	NA	-0.0884328	NA	-0.0876325	NA	NA	1
Xelaev18001144m	#N/A	#N/A	8.22656	-0.889611	0.369554	-0.840544	0.280263	-0.0452867	0.970692	6.79967	0.155018	0.999981	0.293736	NA	0.00703927	NA	0.272227	8.75401	-0.0672818	NA	-0.191208	0.831248	-0.378958	NA	0.353798	0
Xelaev18001145m	#N/A	#N/A	0	NA	NA	NA	NA	NA	NA	0	NA	NA	NA	NA	NA	NA	NA	0	NA	NA	NA	NA	NA	NA	NA	1
Xelaev18001155m	#N/A	#N/A	102.672	0.197924	1	0.362899	0.718776	0.603177	0.296742	76.418	0.255429	0.999981	-0.088562	0.999266	0.0434858	0.962059	0.613336	89.2329	-0.0428343	0.987612	0.392028	0.577309	-0.228832	0.819679	0.880894	0
Xelaev18001161m	#N/A	#N/A	0	NA	NA	NA	NA	NA	NA	0	NA	NA	NA	NA	NA	NA	NA	0.444315	-0.0476335	NA	-0.0575108	NA	-0.0610721	NA	NA	1
Xelaev18001167m	#N/A	#N/A	0.0908591	0.0399166	NA	0	NA	0	NA	0	NA	NA	NA	NA	NA	NA	NA	0.146554	0.0142105	NA	0	NA	0	NA	NA	1
Xelaev18001168m	#N/A	#N/A	0	NA	NA	NA	NA	NA	NA	0	NA	NA	NA	NA	NA	NA	NA	0	NA	NA	NA	NA	NA	NA	NA	1
Xelaev18001169m	#N/A	#N/A	0	NA	NA	NA	NA	NA	NA	0	NA	NA	NA	NA	NA	NA	NA	0	NA	NA	NA	NA	NA	NA	NA	1
Xelaev18001171m	#N/A	#N/A	0.115362	0	NA	0.0410709	NA	0	NA	0	NA	NA	NA	NA	NA	NA	NA	0	NA	NA	NA	NA	NA	NA	NA	1
Xelaev18001173m	#N/A	#N/A	7.6066	-0.249916	1	-0.5075	0.673687	-0.747528	0.316453	3.15133	-0.0170807	NA	-0.01286	NA	-0.134495	NA	0.873359	8.01752	0.201801	NA	-0.049454	0.960467	-0.00613536	NA	0.861882	1
Xelaev18001174m	#N/A	#N/A	8.4527	0.338273	1	0.44797	0.741135	0.47259	0.584771	7.29684	-0.107866	0.999981	-0.0168933	NA	-0.091643	0.914124	0.996199	11.1535	0.367478	NA	0.177462	0.846305	0.428086	0.635183	0.939505	0
Xelaev18001176m	#N/A	#N/A	3.30014	0.103164	1	-0.00680168	NA	-0.156021	NA	4.88944	-0.0607214	NA	-0.0917755	NA	-0.143882	NA	0.999809	6.49653	0.146135	NA	-0.33897	0.65527	-0.12963	NA	0.978055	1
Xelaev18001186m	#N/A	#N/A	0	NA	NA	NA	NA	NA	NA	0.0807654	0	NA	0.0133722	NA	0	NA	NA	0	NA	NA	NA	NA	NA	NA	NA	1
Xelaev18001187m	#N/A	#N/A	0	NA	NA	NA	NA	NA	NA	0.0981683	-0.00292453	NA	-0.016028	NA	-0.0140184	NA	NA	0.125347	-0.0476335	NA	-0.0575108	NA	-0.0607569	NA	NA	1
Xelaev18001188m	#N/A	#N/A	1.56033	0.00416264	NA	-0.123133	NA	-0.199868	NA	1.55617	0.0203178	NA	0.0407371	NA	0.0191651	NA	NA	2.54952	-0.263516	NA	-0.012532	NA	-0.191458	NA	NA	1
Xelaev18001191m	#N/A	#N/A	2.96162	0.04876	1	0.259561	NA	-0.131746	NA	14.2569	-0.253237	0.999981	-0.0133559	NA	-0.212226	0.773677	0.841	19.2434	-0.442598	NA	0.287361	0.741826	-0.378136	0.700785	0.768516	1
Xelaev18001199m	#N/A	#N/A	0	NA	NA	NA	NA	NA	NA	0	NA	NA	NA	NA	NA	NA	NA	0	NA	NA	NA	NA	NA	NA	NA	1
Xelaev18001200m	#N/A	#N/A	3.72971	-0.00605655	1	-0.0363764	NA	-0.327006	NA	0.9356	-0.00193826	NA	-0.0229789	NA	0.0602393	NA	NA	1.01231	-0.171096	NA	-0.0553849	NA	-0.126679	NA	NA	1
Xelaev18001202m	#N/A	#N/A	0	NA	NA	NA	NA	NA	NA	0	NA	NA	NA	NA	NA	NA	NA	0.324124	0.0142105	NA	0	NA	0.0344837	NA	NA	1
Xelaev18001206m	#N/A	#N/A	4.41745	0.0112611	1	-0.189295	NA	-0.323351	NA	1.90391	-0.203494	NA	-0.128656	NA	-0.127004	NA	0.927371	4.08923	-0.412402	NA	-0.50587	NA	-0.196449	NA	0.916845	1
Xelaev18001208m	#N/A	#N/A	15.4298	0.243609	1	-0.0166338	0.997138	0.0286613	0.981829	13.0411	-0.00230124	0.999981	-0.0773297	NA	0.0298131	0.978329	0.999809	22.5918	0.0587995	0.982552	-0.520761	0.480416	0.0718448	0.959073	0.950803	0
Xelaev18001210m	#N/A	#N/A	93.3371	-0.347559	0.995756	-0.0975736	0.948965	-1.2364	0.0012188	67.3139	0.0881862	0.999981	0.130815	0.999266	0.21804	0.772764	0.0242488	122.543	0.543353	0.523957	0.201683	0.77188	0.482621	0.429962	0.0681286	0
Xelaev18001216m	#N/A	#N/A	0	NA	NA	NA	NA	NA	NA	0	NA	NA	NA	NA	NA	NA	NA	0	NA	NA	NA	NA	NA	NA	NA	1
Xelaev18001220m	#N/A	#N/A	0	NA	NA	NA	NA	NA	NA	0	NA	NA	NA	NA	NA	NA	NA	0	NA	NA	NA	NA	NA	NA	NA	1
Xelaev18001221m	#N/A	#N/A	0	NA	NA	NA	NA	NA	NA	0	NA	NA	NA	NA	NA	NA	NA	0	NA	NA	NA	NA	NA	NA	NA	1
Xelaev18001224m	#N/A	#N/A	0	NA	NA	NA	NA	NA	NA	0	NA	NA	NA	NA	NA	NA	NA	0.12894	0.0142105	NA	0	NA	0	NA	NA	1
Xelaev18001228m	#N/A	#N/A	7.04917	-0.0631823	1	0.270859	0.859049	0.0207552	0.984956	9.46624	0.0985342	0.999981	0.111386	NA	-0.0491796	0.946197	0.999809	9.86318	-0.00473343	NA	0.0969323	0.842289	0.00959178	0.990288	0.992169	0
Xelaev18001229m	#N/A	#N/A	0.527805	0.0547951	NA	0.0957642	NA	0	NA	0.620599	-0.0102691	NA	0.0120855	NA	-0.00965502	NA	NA	1.04175	0.102292	NA	0.00554367	NA	-0.0189111	NA	NA	1
Xelaev18001233m	#N/A	#N/A	0	NA	NA	NA	NA	NA	NA	0	NA	NA	NA	NA	NA	NA	NA	0	NA	NA	NA	NA	NA	NA	NA	1
Xelaev18001237m	#N/A	#N/A	3.15337	-0.676942	0.27563	-0.71209	NA	-0.586566	NA	1.20748	-0.166577	NA	-0.148343	NA	-0.166663	NA	NA	1.92773	-0.00045651	NA	-0.178711	NA	-0.0238197	NA	NA	1
Xelaev18001239m	#N/A	#N/A	0	NA	NA	NA	NA	NA	NA	0	NA	NA	NA	NA	NA	NA	NA	0	NA	NA	NA	NA	NA	NA	NA	1
Xelaev18001243m	#N/A	#N/A	0.732785	-0.0228901	NA	0.00419604	NA	0.0882573	NA	0.991059	0.00702183	NA	0.0116255	NA	-0.0414379	NA	NA	0.866924	-0.1228	NA	-0.0582892	NA	-0.0545986	NA	NA	1
Xelaev18001246m	#N/A	#N/A	33.1778	0.128395	1	0.171227	0.933129	-0.404743	0.647251	27.9562	0.0870462	0.999981	0.220967	0.999266	-0.0741857	0.93919	0.899516	50.8	-0.0927675	0.968484	-0.411908	0.537493	-0.258752	0.781185	0.889036	0
Xelaev18001247m	#N/A	#N/A	290.067	-0.0988577	1	-0.198434	0.854156	0.0988584	0.886697	149.663	0.0498416	0.999981	-0.00611064	0.999266	-0.0598728	0.939424	0.999809	311.528	-0.0330624	0.987176	-0.248753	0.648436	0.595245	0.184968	0.47815	0
Xelaev18001255m	#N/A	#N/A	0.389231	-0.123698	NA	-0.125464	NA	-0.115334	NA	0.107369	-0.00292453	NA	-0.016028	NA	-0.0140184	NA	NA	0.125347	-0.0476335	NA	-0.0575108	NA	-0.0607569	NA	NA	1
Xelaev18001257m	#N/A	#N/A	1.09611	-0.0954522	NA	-0.00522509	NA	-0.115691	NA	1.96169	-0.0160027	NA	0.180259	NA	0.0863581	NA	NA	1.42877	0.240649	NA	-0.053897	NA	0.0663251	NA	NA	1
Xelaev18001258m	#N/A	#N/A	49.0249	0.309593	1	0.418849	0.663525	0.521803	0.420544	29.6369	0.344758	0.999981	-0.0339846	0.999266	0.335524	0.599588	0.482235	48.3153	-0.0165247	0.994189	0.097453	0.920259	0.241069	0.818257	0.954296	0
Xelaev18001259m	#N/A	#N/A	0	NA	NA	NA	NA	NA	NA	0	NA	NA	NA	NA	NA	NA	NA	0	NA	NA	NA	NA	NA	NA	NA	1
Xelaev18001260m	#N/A	#N/A	0	NA	NA	NA	NA	NA	NA	0.103421	0.0264757	NA	0	NA	0	NA	NA	0.12894	0.0142105	NA	0	NA	0	NA	NA	1
Xelaev18001261m	#N/A	#N/A	0	NA	NA	NA	NA	NA	NA	0	NA	NA	NA	NA	NA	NA	NA	0	NA	NA	NA	NA	NA	NA	NA	1
Xelaev18001262m	#N/A	#N/A	0.708328	-0.0830805	NA	-0.0830329	NA	-0.0051839	NA	0	NA	NA	NA	NA	NA	NA	NA	0	NA	NA	NA	NA	NA	NA	NA	1
Xelaev18001263m	#N/A	#N/A	0.716671	0.11811	NA	0.061916	NA	0	NA	1.5012	0.043818	NA	-0.0201238	NA	0.12817	NA	NA	1.33102	-0.153008	NA	0.0117289	NA	-0.00993154	NA	NA	1
Xelaev18001265m	#N/A	#N/A	16.9195	-0.421985	1	0.0412146	0.990547	-0.745819	0.316453	30.4118	0.100661	0.999981	0.113569	0.999266	0.0508578	0.960868	0.566892	31.4349	-0.0906167	0.970322	-0.326664	0.694292	-1.03571	0.0899106	0.347836	0
Xelaev18001266m	#N/A	#N/A	0	NA	NA	NA	NA	NA	NA	0.108933	0	NA	0.0133722	NA	0	NA	NA	0.240971	0	NA	0.0352553	NA	0	NA	NA	1
Xelaev18001268m	#N/A	#N/A	2.86884	0.0182789	1	0.113318	NA	-0.0167805	NA	2.82163	0.0165833	NA	-0.00287964	NA	-0.0823171	NA	0.999809	4.19999	-0.124023	NA	0.0061466	NA	0.378946	NA	NA	1
Xelaev18001269m	#N/A	#N/A	1.09235	0.106801	NA	0.0828806	NA	0.068355	NA	1.19274	-0.0642152	NA	-0.0937242	NA	0.00227839	NA	NA	2.63978	-0.118583	NA	-0.129293	NA	-0.184505	NA	NA	1
Xelaev18001270m	#N/A	#N/A	3.27011	-0.259057	1	-0.0648142	NA	-0.438873	NA	0.708708	-0.0317399	NA	-0.021844	NA	-0.0392712	NA	NA	0.325315	-0.0167115	NA	-0.0547745	NA	-0.0294729	NA	NA	1
Xelaev18001271m	#N/A	#N/A	0.147859	0.0399166	NA	0	NA	0	NA	0	NA	NA	NA	NA	NA	NA	NA	0.0355139	0	NA	0	NA	-0.0100821	NA	NA	1
Xelaev18001273m	#N/A	#N/A	2.21849	-0.0996163	NA	0.194233	NA	-0.08334	NA	1.03408	-0.00177109	NA	0.0730726	NA	-0.0187294	NA	NA	0.435164	0.0450724	NA	0	NA	0.0197333	NA	NA	1
Xelaev18001274m	#N/A	#N/A	2.73557	-0.0379329	NA	-0.0245727	NA	-0.168349	NA	3.92269	0.214063	NA	0.100163	NA	0.0406206	NA	0.99735	2.34702	0.407026	NA	0.106074	NA	0.0368336	NA	NA	1
Xelaev18001275m	#N/A	#N/A	2.12609	0.131481	NA	0.0447993	NA	0.218872	NA	3.25209	0.153941	NA	0.286481	NA	0.097815	NA	0.968295	3.12957	0.0322502	NA	0.276102	NA	0.0365957	NA	NA	1
Xelaev18001276m	#N/A	#N/A	0	NA	NA	NA	NA	NA	NA	0	NA	NA	NA	NA	NA	NA	NA	0	NA	NA	NA	NA	NA	NA	NA	1
Xelaev18001277m	#N/A	#N/A	0.693487	0	NA	0	NA	0.156655	NA	0	NA	NA	NA	NA	NA	NA	NA	0	NA	NA	NA	NA	NA	NA	NA	1
Xelaev18001279m	#N/A	#N/A	0	NA	NA	NA	NA	NA	NA	0	NA	NA	NA	NA	NA	NA	NA	0	NA	NA	NA	NA	NA	NA	NA	1
Xelaev18001280m	#N/A	#N/A	0.369885	0.0621991	NA	-0.0318657	NA	-0.021736	NA	0.184186	0.0264757	NA	0.0133722	NA	0	NA	NA	0.882234	-0.036971	NA	-0.103267	NA	-0.0505306	NA	NA	1
Xelaev18001281m	#N/A	#N/A	0	NA	NA	NA	NA	NA	NA	0	NA	NA	NA	NA	NA	NA	NA	0.0827945	0	NA	0.00433327	NA	0	NA	NA	1
Xelaev18001282m	#N/A	#N/A	13.041	-0.453487	1	-0.0520127	0.987541	0.290258	0.768237	6.14068	-0.0902451	0.999981	0.0149886	NA	0.0833742	NA	0.837576	12.7213	0.023772	NA	-0.0153572	0.988281	0.357144	0.702311	0.83875	0
Xelaev18001283m	#N/A	#N/A	0.336026	0.0386807	NA	-0.033686	NA	-0.0235564	NA	1.11994	0.0154591	NA	-0.0568279	NA	-0.0112008	NA	NA	0.254287	-0.0167115	NA	-0.0575108	NA	-0.0570354	NA	NA	1
Xelaev18001284m	#N/A	#N/A	0.141727	0	NA	0	NA	0.0512005	NA	0.194927	0	NA	0	NA	0.0300819	NA	NA	0.526595	0.00990808	NA	-0.0465598	NA	-0.0167311	NA	NA	1
Xelaev18001285m	#N/A	#N/A	0	NA	NA	NA	NA	NA	NA	0.0981683	-0.00292453	NA	-0.016028	NA	-0.0140184	NA	NA	0.361457	0	NA	0.0698474	NA	0	NA	NA	1
Xelaev18001286m	#N/A	#N/A	0.579421	-0.149116	NA	-0.150054	NA	-0.14422	NA	0.421578	0.00957057	NA	-0.0259935	NA	-0.0257089	NA	NA	0.7426	-0.0440915	NA	0.0845723	NA	-0.0467349	NA	NA	1
Xelaev18001287m	#N/A	#N/A	3.93315	0.42481	0.989177	0.323959	NA	0.323627	NA	3.45264	-0.047825	NA	-0.0251687	NA	0.0981118	NA	0.979455	5.04662	0.0517074	NA	0.327836	0.631555	0.521928	NA	0.847604	1
Xelaev18001288m	#N/A	#N/A	0.902774	0.0530796	NA	0	NA	0.113402	NA	1.63067	-0.0142681	NA	-0.131844	NA	-0.131067	NA	NA	2.01588	0.135163	NA	0.175875	NA	0.0812572	NA	NA	1
Xelaev18001289m	#N/A	#N/A	0.328032	-0.0337912	NA	0.0412416	NA	-0.0233857	NA	0.488023	-0.00100353	NA	-0.0109186	NA	0.0311514	NA	NA	0.501389	-0.125892	NA	-0.128309	NA	-0.127545	NA	NA	1
Xelaev18001290m	#N/A	#N/A	0.442361	-0.0588984	NA	0.0140115	NA	-0.0516653	NA	0.603322	0.0264757	NA	0	NA	0.0153818	NA	NA	0.432629	0.0141748	NA	0.0513673	NA	0	NA	NA	1
Xelaev18001291m	#N/A	#N/A	0	NA	NA	NA	NA	NA	NA	0.315774	0.0411758	NA	0.0146007	NA	0	NA	NA	0.240971	0	NA	0.0352553	NA	0	NA	NA	1
Xelaev18001292m	#N/A	#N/A	0.801513	-0.00207038	NA	-0.0405442	NA	0.0443473	NA	1.32874	0.131297	NA	0.0819228	NA	0.0928355	NA	NA	0.12894	0.0142105	NA	0	NA	0	NA	NA	1
Xelaev18001293m	#N/A	#N/A	0	NA	NA	NA	NA	NA	NA	0	NA	NA	NA	NA	NA	NA	NA	0	NA	NA	NA	NA	NA	NA	NA	1
Xelaev18001295m	#N/A	#N/A	1.04128	0.0746439	NA	0.0317064	NA	0.152662	NA	1.08553	-0.0384535	NA	-0.0372395	NA	-0.0155356	NA	NA	1.15361	0.0442874	NA	0	NA	0.176625	NA	NA	1
Xelaev18001299m	#N/A	#N/A	1.50502	0.0238106	NA	-0.178356	NA	-0.0616876	NA	2.42999	0.255124	NA	-0.00539709	NA	0.00681254	NA	NA	2.34151	0.0159146	NA	0.0540076	NA	0.506363	NA	NA	1
Xelaev18001300m	#N/A	#N/A	0.58635	0.0269303	NA	0.12688	NA	0	NA	0.621044	0.0101254	NA	0.00168568	NA	-0.0199264	NA	NA	0.653808	0.0144055	NA	0.116596	NA	-0.0153281	NA	NA	1
Xelaev18001301m	#N/A	#N/A	0	NA	NA	NA	NA	NA	NA	0	NA	NA	NA	NA	NA	NA	NA	0	NA	NA	NA	NA	NA	NA	NA	1
Xelaev18001302m	#N/A	#N/A	6.89786	-0.900765	0.346164	-0.178706	0.931649	-0.815604	NA	15.7874	-0.348044	0.999981	-0.75351	0.159918	-0.623866	0.158459	0.0118979	18.8968	0.177257	NA	0.218343	0.81037	-0.334598	0.745814	0.606521	0
Xelaev18001303m	#N/A	#N/A	0	NA	NA	NA	NA	NA	NA	0	NA	NA	NA	NA	NA	NA	NA	0	NA	NA	NA	NA	NA	NA	NA	1
Xelaev18001304m	#N/A	#N/A	0.0973078	-0.0348404	NA	-0.033686	NA	-0.0235564	NA	0	NA	NA	NA	NA	NA	NA	NA	0	NA	NA	NA	NA	NA	NA	NA	1
Xelaev18001306m	#N/A	#N/A	0	NA	NA	NA	NA	NA	NA	0	NA	NA	NA	NA	NA	NA	NA	0	NA	NA	NA	NA	NA	NA	NA	1
Xelaev18001307m	#N/A	#N/A	0.35509	0.0738166	NA	0	NA	0.0512005	NA	0.505858	0.0264757	NA	0	NA	0	NA	NA	0.331178	0	NA	0.0689173	NA	0	NA	NA	1
Xelaev18001308m	#N/A	#N/A	29.3316	-0.50161	0.98909	-0.624636	0.521837	-1.14138	0.0638766	59.1817	-0.0382652	0.999981	-0.578502	0.429953	-0.337169	0.547741	0.0239406	57.0443	-0.113128	0.958783	-0.0713014	0.936189	-0.281909	0.746205	0.202249	0
Xelaev18001309m	#N/A	#N/A	1.57853	-0.0174915	NA	-0.0746044	NA	-0.141284	NA	2.60671	0.0507771	NA	-0.175167	NA	0.0137352	NA	NA	2.21308	0.308472	NA	0.192136	NA	0.0262691	NA	NA	1
Xelaev18001310m	#N/A	#N/A	0.257089	0	NA	0.0410709	NA	0.0512005	NA	0.953393	-0.0321934	NA	-0.0823466	NA	-0.043524	NA	NA	1.47716	-0.108872	NA	0.136284	NA	-0.131023	NA	NA	1
Xelaev18001311m	#N/A	#N/A	0	NA	NA	NA	NA	NA	NA	0.373156	0	NA	0.0108301	NA	0.0383795	NA	NA	0.120486	0	NA	0.00433327	NA	0	NA	NA	1
Xelaev18001312m	#N/A	#N/A	12.7822	-0.121083	1	0.838122	0.303981	0.819383	0.267469	8.75922	0.222087	0.999981	0.179046	NA	0.525231	0.220109	0.0409904	14.3537	-0.144688	NA	-0.0105714	0.992463	0.148691	0.904475	0.302941	0
Xelaev18001313m	#N/A	#N/A	5.70367	-0.00864897	1	0.321532	0.842971	0.128411	NA	5.61344	0.0985657	NA	0.0766428	NA	0.117857	NA	0.999809	6.32714	0.275246	NA	0.143214	0.861143	0.181788	NA	0.989099	0
Xelaev18001318m	#N/A	#N/A	29.6155	0.501254	0.999683	0.76789	0.379691	0.438847	0.624755	13.097	0.398509	0.999981	0.270697	NA	0.578817	0.150113	0.317596	20.9404	0.53528	NA	0.578505	0.405848	0.122365	0.92367	0.750258	0
Xelaev18001319m	#N/A	#N/A	0.527805	0.0547951	NA	0.0957642	NA	0	NA	0	NA	NA	NA	NA	NA	NA	NA	0.591756	0	NA	0.015233	NA	0.0671134	NA	NA	1
Xelaev18001321m	#N/A	#N/A	677.465	0.10592	1	0.126478	0.901912	0.217599	0.649314	461.731	-0.0260754	0.999981	-0.110304	0.999266	-0.0527831	0.911326	0.999809	726.025	-0.433499	0.217211	-0.326017	0.252425	-0.203688	0.604559	0.712654	0
Xelaev18001322m	#N/A	#N/A	0.605037	0.0252325	NA	0.0603697	NA	0.0748677	NA	0.654496	0.0180618	NA	-0.000485901	NA	0.0442658	NA	NA	0.611523	-0.0639217	NA	-0.0927989	NA	-0.0688389	NA	NA	1
Xelaev18001323m	#N/A	#N/A	51.1431	-0.41444	1	0.236096	0.876311	0.01753	0.987053	26.4653	0.552067	0.868758	0.277305	0.999266	0.456549	0.400888	0.65772	53.6928	0.383972	0.793645	0.0839691	0.92953	1.01538	0.059399	0.139479	0
Xelaev18001324m	#N/A	#N/A	50.0881	0.0558459	1	0.418557	0.748781	-0.235035	0.810969	26.81	0.42265	0.999981	0.345403	0.979998	0.503276	0.327641	0.638779	44.9337	0.107704	0.964069	0.0103285	0.992163	0.609854	0.386573	0.895205	0
Xelaev18001328m	#N/A	#N/A	138.951	0.0678737	1	0.276198	0.75274	0.197134	0.754677	94.8647	0.159793	0.999981	0.162462	0.999266	-0.078206	0.922356	0.984555	148.644	-0.059765	0.970026	-0.200672	0.706122	-0.053084	0.948905	0.982564	0
Xelaev18001333m	#N/A	#N/A	2.01996	-0.330155	NA	-0.287927	NA	-0.166017	NA	1.01944	-0.0198758	NA	0.0559338	NA	0.0260267	NA	NA	0.790917	0.0956568	NA	0.0853973	NA	0	NA	NA	1
Xelaev18001343m	#N/A	#N/A	1.93084	-0.236124	NA	-0.236078	NA	-0.101579	NA	1.66518	-0.0784246	NA	-0.00127139	NA	-0.144305	NA	NA	0.833726	0.0186036	NA	-0.0685624	NA	-0.0390315	NA	NA	1
Xelaev18001344m	#N/A	#N/A	18.2158	-0.104268	1	0.0316398	0.994494	0.148721	0.895723	9.46251	0.199686	0.999981	0.164851	NA	0.15584	0.840193	0.999809	20.6479	-0.0863687	NA	-0.258213	0.773345	-0.10841	0.936408	0.997521	0
Xelaev18001345m	#N/A	#N/A	0	NA	NA	NA	NA	NA	NA	0	NA	NA	NA	NA	NA	NA	NA	0.146554	0.0142105	NA	0	NA	0	NA	NA	1
Xelaev18001348m	#N/A	#N/A	0	NA	NA	NA	NA	NA	NA	1.33833	0.0334313	NA	0.0920845	NA	0.104428	NA	NA	0.922318	0.0923266	NA	0.073486	NA	0	NA	NA	1
Xelaev18001355m	#N/A	#N/A	8.22753	0.0433316	1	-0.0224968	0.99616	0.471845	0.587255	8.27779	0.0474434	0.999981	-0.0705587	NA	0.0630946	0.943654	0.987999	12.9832	-0.0143539	NA	-0.328715	0.69221	-0.193554	0.871006	0.947868	0
Xelaev18001356m	#N/A	#N/A	0	NA	NA	NA	NA	NA	NA	0.107369	-0.00292453	NA	-0.016028	NA	-0.0140184	NA	NA	0	NA	NA	NA	NA	NA	NA	NA	1
Xelaev18001359m	#N/A	#N/A	1.21595	-0.0922787	NA	-0.0639209	NA	-0.0355074	NA	1.68843	-0.0870735	NA	-0.0303904	NA	-0.115898	NA	NA	4.0968	-0.354167	NA	-0.432193	NA	-0.32137	NA	NA	1
Xelaev18001361m	#N/A	#N/A	1.80511	0.00971006	NA	0.0673993	NA	0.284033	NA	0.932202	-0.0415875	NA	-0.107958	NA	-0.0601393	NA	NA	2.70623	0.007971	NA	0.242987	NA	0.250241	NA	NA	1
Xelaev18001362m	#N/A	#N/A	75.9182	-0.102391	1	-0.210987	0.901502	0.448413	0.54121	62.8619	0.167851	0.999981	0.205999	0.999266	0.167875	0.826299	0.701694	72.4734	0.339939	0.84355	0.806111	0.185449	0.574956	0.468416	0.603679	0
Xelaev18001363m	#N/A	#N/A	37.5587	-0.249648	1	0.0934774	0.967849	0.189064	0.839441	24.1233	0.089547	0.999981	-0.0650882	0.999266	-0.324151	0.616609	0.836145	32.0434	0.0433575	0.987612	0.0301738	0.976681	0.255479	0.799383	0.969669	0
Xelaev18001365m	#N/A	#N/A	65.4021	0.199945	1	-0.0606163	0.978936	-0.532808	0.378631	54.5794	0.277729	0.999981	-0.0899885	0.999266	-0.154425	0.848552	0.404306	75.2102	0.162067	0.942167	0.392165	0.570641	0.303053	0.738853	0.706524	0
Xelaev18001366m	#N/A	#N/A	1.27211	-0.0895646	NA	-0.0787893	NA	-0.222004	NA	1.67388	0.0899121	NA	-0.0732898	NA	0.0245233	NA	NA	0.776471	0.0111745	NA	0.121543	NA	0	NA	NA	1
Xelaev18001367m	#N/A	#N/A	39.8484	0.471915	1	0.587283	0.561011	0.883582	0.1888	24.6636	-0.111469	0.999981	-0.357885	0.960831	-0.295879	0.658469	0.544373	31.6321	0.0787803	0.974592	0.374459	0.626597	0.263645	0.799733	0.679564	0
Xelaev18001369m	#N/A	#N/A	0.462105	0	NA	0.0410709	NA	0.088579	NA	2.36745	0.0190873	NA	0.120089	NA	0.00702629	NA	NA	1.09269	0.165878	NA	0	NA	0.0422977	NA	NA	1
Xelaev18001370m	#N/A	#N/A	17.7121	-0.180585	1	-0.308622	0.859049	0.189138	0.859723	25.0823	-0.213306	0.999981	-0.191471	0.999266	-0.103603	0.913375	0.997897	24.2706	-0.962886	0.226139	-0.142663	0.881403	-1.08691	0.0659121	0.398318	0
Xelaev18001371m	#N/A	#N/A	12.4049	0.0719202	1	0.65493	0.512609	0.240789	0.816224	13.3926	-0.292942	0.999981	-0.165068	NA	-0.14512	0.86303	0.804856	15.6575	0.00528093	NA	0.311631	0.716103	0.0117624	0.993507	0.829238	0
Xelaev18001372m	#N/A	#N/A	12.3563	0.154671	1	-0.287	0.876158	-0.456362	0.606249	11.0958	-0.221031	0.999981	-0.0286758	NA	0.0347201	0.973601	0.86396	12.7405	0.389994	NA	0.189586	0.838184	0.0690695	0.961554	0.865204	0
Xelaev18001373m	#N/A	#N/A	119.25	0.32474	1	0.553814	0.507828	0.22474	0.795733	132.177	-0.144308	0.999981	0.20421	0.999266	0.158743	0.791227	0.719004	179.318	0.25663	0.835016	0.5644	0.198728	0.299551	0.643141	0.796228	0
Xelaev18001374m	#N/A	#N/A	0.194616	-0.0722188	NA	-0.0710645	NA	-0.0609348	NA	1.05023	-0.0518618	NA	-0.0698131	NA	0.0389007	NA	NA	0.249425	0.0142105	NA	0.00433327	NA	0	NA	NA	1
Xelaev18001375m	#N/A	#N/A	10.2164	-0.17128	1	0.0488012	0.988914	0.281097	0.780005	9.8014	-0.19342	0.999981	-0.288373	NA	0.0122224	0.990644	0.98503	16.0414	-0.294947	NA	0.062377	0.952647	0.223942	0.845726	0.969551	0
Xelaev18001376m	#N/A	#N/A	37.6946	0.021822	1	0.415409	0.726674	0.351472	0.674458	42.0554	0.0157902	0.999981	-0.22077	0.999266	-0.0634296	0.948416	0.96668	60.0674	-0.32946	0.826177	-0.0941809	0.912888	-0.380822	0.627882	0.872723	0
Xelaev18001377m	#N/A	#N/A	0.279026	0.0364381	NA	-0.033686	NA	-0.0235564	NA	0.227588	0	NA	0.0133722	NA	0.0153818	NA	NA	1.22904	0.0243202	NA	-0.128429	NA	-0.0284965	NA	NA	1
Xelaev18001378m	#N/A	#N/A	11.9059	0.149532	1	-0.0223773	0.99616	0.117067	0.914345	11.314	0.092543	0.999981	0.162508	NA	0.189559	0.807476	0.999809	15.3865	-0.395905	NA	-0.0535525	0.959664	-0.285847	0.788779	0.99182	0
Xelaev18001379m	#N/A	#N/A	23.0651	0.564743	0.883007	0.153272	0.940414	-0.0947042	0.93166	39.3167	0.0252972	0.999981	0.0436754	0.999266	0.0356158	0.974356	0.882804	48.2896	-0.396464	0.781752	0.000222952	0.999916	-0.310895	0.729672	0.685954	0
Xelaev18001380m	#N/A	#N/A	4.22021	-0.033063	1	-0.0262791	NA	0.26788	NA	2.98049	-0.0772112	NA	-0.148316	NA	-0.0996579	NA	0.999809	7.00691	-0.0716636	NA	-0.240922	0.769679	-0.145333	NA	0.991316	1
Xelaev18001381m	#N/A	#N/A	1.18089	0.08466	NA	0.0366841	NA	-0.0548715	NA	1.48507	-0.112505	NA	-0.101538	NA	-0.0122035	NA	NA	1.28286	0.193118	NA	0.0854918	NA	-0.0770982	NA	NA	1
Xelaev18001382m	#N/A	#N/A	27.2034	0.623648	0.861465	0.843995	0.298182	0.804528	0.278976	28.1907	0.0386179	0.999981	-0.0784557	0.999266	0.0126528	0.991164	0.550738	35.9447	0.280086	0.877957	0.326679	0.670517	0.348989	0.703849	0.519191	0
Xelaev18001383m	#N/A	#N/A	5.25598	0.0469069	1	0.051803	0.985657	-0.0216343	NA	5.44037	0.0482879	NA	-0.0684901	NA	-0.101424	NA	0.999809	4.59725	0.0180377	NA	0.213627	0.778619	0.191107	NA	0.998097	1
Xelaev18001384m	#N/A	#N/A	24.3195	0.307408	1	0.624496	0.528592	-0.48878	0.566619	27.6098	0.295842	0.999981	0.150491	0.999266	0.202516	0.799605	0.414406	32.4019	0.708666	0.501587	0.407359	0.601588	0.411268	0.656698	0.289889	0
Xelaev18001385m	#N/A	#N/A	9.11868	0.447338	1	0.529699	0.646119	0.203585	0.844662	17.7374	-0.0875603	0.999981	0.0226157	0.999266	-0.0544719	0.956817	0.944939	18.4998	0.242162	NA	0.428869	0.58269	0.112866	0.933457	0.912056	0
Xelaev18001386m	#N/A	#N/A	0	NA	NA	NA	NA	NA	NA	0	NA	NA	NA	NA	NA	NA	NA	0.196375	-0.0476335	NA	-0.0575108	NA	-0.0270245	NA	NA	1
Xelaev18001387m	#N/A	#N/A	35.5813	0.0237862	1	0.358459	0.795688	0.28552	0.754111	40.8221	-0.0817586	0.999981	-0.0990015	0.999266	-0.00814709	0.994464	0.999002	47.3022	-0.290038	0.875164	-0.212985	0.805686	-0.263136	0.795767	0.991316	0
Xelaev18001388m	#N/A	#N/A	0	NA	NA	NA	NA	NA	NA	0	NA	NA	NA	NA	NA	NA	NA	0	NA	NA	NA	NA	NA	NA	NA	1
Xelaev18001389m	#N/A	#N/A	17.7156	0.205602	1	0.0528793	0.987541	-0.0284128	0.981829	26.0656	-0.169196	0.999981	0.200034	0.999266	0.000753867	0.999591	0.999002	28.3329	0.747508	0.447466	0.516701	0.465768	0.146307	0.903184	0.846139	0
Xelaev18001390m	#N/A	#N/A	25.1585	0.373973	1	0.0659135	0.984727	0.582894	0.470376	44.5597	0.0269889	0.999981	-0.314434	0.999266	-0.260206	0.721743	0.791048	42.8504	0.263916	0.896387	0.499778	0.48797	-0.187047	0.874141	0.787001	0
Xelaev18001391m	#N/A	#N/A	23.1264	-0.142978	1	0.167122	0.939902	0.117263	0.918823	27.0659	-0.285093	0.999981	-0.283523	0.999266	0.0046554	0.997295	0.994918	28.9647	-0.208454	0.924368	-0.43836	0.543716	-0.468249	0.57234	0.972788	0
Xelaev18001392m	#N/A	#N/A	2.90089	0.23064	1	-0.0781607	NA	0.00242745	NA	3.93245	0.0236281	NA	0.161236	NA	0.063385	NA	0.999809	5.93524	0.162712	NA	0.127482	0.885165	0.135895	NA	0.993248	1
Xelaev18001393m	#N/A	#N/A	0	NA	NA	NA	NA	NA	NA	0	NA	NA	NA	NA	NA	NA	NA	0.331178	0	NA	0.0689173	NA	0	NA	NA	1
Xelaev18001394m	#N/A	#N/A	11.9975	0.187839	1	0.198954	0.926076	-0.463013	0.595459	19.4621	-0.151404	0.999981	-0.0835319	0.999266	0.122654	0.894751	0.707268	21.6792	-0.319842	NA	0.313448	0.707919	-0.0473163	0.972856	0.602547	0
Xelaev18001395m	#N/A	#N/A	46.2381	0.311254	1	0.151144	0.935409	0.07314	0.944517	40.6094	-0.622236	0.640852	-0.500289	0.696067	-0.146926	0.861264	0.397866	49.0022	0.311666	0.836551	-0.110986	0.897816	-0.180608	0.859424	0.906218	0
Xelaev18001396m	#N/A	#N/A	0.0973078	-0.0348404	NA	-0.033686	NA	-0.0235564	NA	1.63146	0.0198209	NA	-0.0317386	NA	-0.0679697	NA	NA	0.143369	0	NA	0	NA	0.00110673	NA	NA	1
Xelaev18001397m	#N/A	#N/A	27.7265	0.13474	1	0.420616	0.754999	0.0928444	0.934851	23.5715	-0.0811525	0.999981	-0.200548	0.999266	-0.271219	0.707208	0.987999	37.2499	-0.0487068	0.985983	-0.101399	0.914756	-0.391061	0.658254	0.958315	0
Xelaev18001398m	#N/A	#N/A	69.3708	0.221692	1	0.215602	0.885119	0.528493	0.402718	71.2759	0.0486111	0.999981	-0.247495	0.999266	-0.0646258	0.941664	0.947672	80.0772	0.426804	0.719453	0.126364	0.876205	0.176303	0.854705	0.91438	0
Xelaev18001399m	#N/A	#N/A	27.3767	0.0863782	1	0.259642	0.891774	0.765185	0.307205	23.2787	-0.0860192	0.999981	-0.312148	0.999266	-0.0244508	0.983183	0.612913	34.6842	-0.00356296	0.998116	-0.0745927	0.939222	-0.0127658	0.992452	0.750801	0
Xelaev18001400m	#N/A	#N/A	0.773628	0.0589235	NA	-0.0255126	NA	0.0591117	NA	1.95949	0.108528	NA	-0.0143464	NA	-0.0253444	NA	NA	0.582914	-0.0550954	NA	-0.0348803	NA	-0.0959279	NA	NA	1
Xelaev18001401m	#N/A	#N/A	71.0825	0.189556	1	0.382721	0.738463	0.284115	0.731889	103.468	-0.10627	0.999981	-0.25827	0.999266	0.0807894	0.918295	0.971722	115.115	-0.193881	0.92591	0.066962	0.942863	-0.44318	0.571718	0.963956	0
Xelaev18001402m	#N/A	#N/A	6.11692	0.0866209	1	-0.142004	0.939902	-0.072722	NA	10.5101	-0.125502	0.999981	-0.137348	NA	-0.287795	0.616609	0.999809	8.02832	0.0780459	NA	0.0816628	0.935434	-0.142764	NA	0.996972	0
Xelaev18001403m	#N/A	#N/A	0.733837	0.0361707	NA	0.0589894	NA	0.0810193	NA	2.34112	-0.045229	NA	-0.0969471	NA	-0.155986	NA	NA	3.02218	0.00556172	NA	0.468341	NA	0.335826	NA	NA	1
Xelaev18001404m	#N/A	#N/A	18.1798	0.00802005	1	0.101042	0.971732	-0.349514	0.717215	20.4875	0.075836	0.999981	-0.00770531	0.999266	0.123512	0.89337	0.999002	21.8886	0.174672	NA	0.246278	0.784487	0.358555	0.724454	0.978055	0
Xelaev18001405m	#N/A	#N/A	0.230724	0	NA	0.0784493	NA	0	NA	0.417003	0.0232458	NA	0	NA	0.0380033	NA	NA	0	NA	NA	NA	NA	NA	NA	NA	1
Xelaev18001406m	#N/A	#N/A	4.46933	-0.209894	1	-0.450774	NA	-0.552074	NA	4.20581	0.170996	NA	0.133352	NA	0.0597485	NA	0.875599	4.76613	0.381853	NA	0.0263916	0.977118	0.0152782	NA	0.772772	1
Xelaev18001408m	#N/A	#N/A	2.40286	-0.154741	NA	0.00505245	NA	0.247631	NA	3.24314	0.0299126	NA	-0.0349738	NA	0.0580395	NA	0.859587	2.79753	0.179336	NA	-0.166081	NA	0.117964	NA	NA	1
Xelaev18001409m	#N/A	#N/A	0	NA	NA	NA	NA	NA	NA	0.795545	-0.0719483	NA	-0.0735559	NA	-0.0831983	NA	NA	0.12894	0.0142105	NA	0	NA	0	NA	NA	1
Xelaev18001410m	#N/A	#N/A	0.443577	0.11647	NA	0	NA	0	NA	0.505858	0.0264757	NA	0	NA	0	NA	NA	0.405425	0.0142105	NA	0.0377529	NA	-0.00999635	NA	NA	1
Xelaev18001411m	#N/A	#N/A	0.272577	0.108437	NA	0	NA	0	NA	0.595232	0.0302497	NA	0.0127719	NA	0.0626272	NA	NA	0.959101	0.0169421	NA	-0.0149464	NA	-0.110677	NA	NA	1
Xelaev18001412m	#N/A	#N/A	12.7205	0.538362	0.968015	0.25331	0.895476	0.36771	0.698176	11.5835	-0.0668385	0.999981	-0.0108211	NA	-0.21856	0.767026	0.97446	15.1286	0.141034	NA	0.255237	0.775267	-0.278712	0.794562	0.951819	0
Xelaev18001413m	#N/A	#N/A	0	NA	NA	NA	NA	NA	NA	0	NA	NA	NA	NA	NA	NA	NA	0	NA	NA	NA	NA	NA	NA	NA	1
Xelaev18001414m	#N/A	#N/A	1.35018	-0.115892	NA	-0.141467	NA	-0.0153131	NA	1.02652	-0.01603	NA	-0.03818	NA	-0.0300034	NA	NA	1.74503	0.112107	NA	8.0865e-05	NA	0.031862	NA	NA	1
Xelaev18001415m	#N/A	#N/A	1.68445	-0.0576643	NA	-0.0474877	NA	0.382443	NA	1.05759	0.0700369	NA	0.110305	NA	0.0178791	NA	NA	1.79248	-0.0385718	NA	0.100187	NA	-0.173513	NA	NA	1
Xelaev18001416m	#N/A	#N/A	2.07188	0.155979	NA	0.317833	NA	0.304921	NA	2.12602	0.085207	NA	-0.0465133	NA	-0.0398494	NA	NA	5.26695	-0.384573	NA	-0.395301	0.515704	-0.27818	NA	NA	1
Xelaev18001417m	#N/A	#N/A	2.35924	-0.035586	NA	0.0188763	NA	0.0787857	NA	2.8941	0.199672	NA	0.100671	NA	0.0744418	NA	NA	2.25506	-0.0344527	NA	0.000237706	NA	0.139877	NA	NA	1
Xelaev18001418m	#N/A	#N/A	0	NA	NA	NA	NA	NA	NA	0.227588	0	NA	0.0133722	NA	0.0153818	NA	NA	0.397249	-0.0476335	NA	-0.0843461	NA	-0.0829174	NA	NA	1
Xelaev18001419m	#N/A	#N/A	1.37592	-0.0573568	NA	0.0420156	NA	0.15948	NA	2.01819	0.081454	NA	-0.0761183	NA	0.130412	NA	NA	0.619644	0	NA	0.0629798	NA	0.0282485	NA	NA	1
Xelaev18001420m	#N/A	#N/A	0	NA	NA	NA	NA	NA	NA	0.329444	0.0117351	NA	-0.0148813	NA	0.000732873	NA	NA	0	NA	NA	NA	NA	NA	NA	NA	1
Xelaev18001421m	#N/A	#N/A	5.17255	0.0068157	1	-0.177877	0.92958	-0.00315906	NA	6.5265	0.0652997	0.999981	0.00430606	NA	0.0349892	NA	0.999809	5.74473	-0.0430568	NA	-0.0027191	0.997588	-0.327139	NA	0.991316	0
Xelaev18001422m	#N/A	#N/A	1.66947	-0.036496	NA	-0.102739	NA	-0.177072	NA	4.25549	0.178687	NA	0.171671	NA	0.0110317	NA	0.999002	3.96106	-0.305212	NA	-0.192082	NA	-0.0120375	NA	NA	1
Xelaev18001424m	#N/A	#N/A	0.543303	-0.0437451	NA	-0.0970786	NA	-0.0909141	NA	1.69476	-0.0751894	NA	0.0374133	NA	-0.0210495	NA	NA	2.63402	-0.223385	NA	-0.297602	NA	-0.28845	NA	NA	1
Xelaev18001425m	#N/A	#N/A	0.804106	0.0948024	NA	0.00390979	NA	-0.0196625	NA	1.04996	0.0301164	NA	-0.00550226	NA	0.0476283	NA	NA	1.74517	0.145627	NA	0.205983	NA	0.12267	NA	NA	1
Xelaev18001426m	#N/A	#N/A	22.9306	0.116077	1	-0.118713	0.962273	0.726701	0.34264	26.2515	0.00944937	0.999981	-0.154042	0.999266	-0.319417	0.625191	0.461749	25.5202	0.142041	0.954855	-0.018406	0.986545	-0.620505	0.418083	0.332899	0
Xelaev18001427m	#N/A	#N/A	16.6419	0.234495	1	-0.190229	0.928917	-0.321489	0.743782	9.89162	-0.23841	0.999981	0.14454	NA	-0.111341	0.894751	0.83354	12.9325	-0.267063	NA	-0.544238	0.455725	-0.686591	0.370269	0.743122	0
Xelaev18001428m	#N/A	#N/A	1.67958	-0.114951	NA	-0.0546352	NA	0.0905349	NA	2.62243	0.0979054	NA	0.169691	NA	0.0315923	NA	NA	1.41231	0.0201742	NA	-0.00565915	NA	-0.0832107	NA	NA	1
Xelaev18001430m	#N/A	#N/A	7.9254	0.0212849	1	0.0435775	0.98972	-0.282922	0.756475	9.53712	-0.130634	0.999981	-0.0137743	NA	0.0061933	0.995649	0.999809	11.8246	-0.354305	NA	-0.610473	0.379783	-0.727544	0.326984	0.849805	0
Xelaev18001431m	#N/A	#N/A	39.3314	-0.22199	1	-0.273269	0.852759	-0.202705	0.8187	53.4389	-0.262941	0.999981	0.0364299	0.999266	-0.123607	0.884275	0.984555	60.9353	0.275305	0.858965	0.385902	0.546412	0.456443	0.515731	0.924907	0
Xelaev18001432m	#N/A	#N/A	1.15432	-0.0626387	NA	0.0422524	NA	-0.0306808	NA	0.893764	-0.0120033	NA	0.0109826	NA	0.0131349	NA	NA	1.17508	-0.0678136	NA	0.230946	NA	-0.0487541	NA	NA	1
Xelaev18001433m	#N/A	#N/A	4.24983	-0.00014488	1	-0.0379035	NA	-0.148402	NA	7.70094	-0.159705	0.999981	-0.116332	NA	-0.0657101	0.938042	0.999809	6.55735	0.360226	NA	0.19368	0.822008	0.139046	NA	0.996828	1
Xelaev18001434m	#N/A	#N/A	25.0938	0.110546	1	0.498975	0.6773	0.560757	0.49325	17.1126	0.0254068	0.999981	-0.165609	0.999266	0.172806	0.830682	0.881292	29.2958	-0.31768	0.855129	-0.633616	0.330991	-0.383201	0.677751	0.736046	0
Xelaev18001435m	#N/A	#N/A	0	NA	NA	NA	NA	NA	NA	0	NA	NA	NA	NA	NA	NA	NA	0	NA	NA	NA	NA	NA	NA	NA	1
Xelaev18001436m	#N/A	#N/A	10.134	0.462604	1	0.402489	0.786486	0.318599	0.746333	9.75987	-0.365017	0.999981	-0.310632	NA	-0.531693	0.22744	0.642377	5.8479	-0.0358529	NA	-0.199226	0.796342	-0.23439	NA	0.972248	0
Xelaev18001437m	#N/A	#N/A	109.691	0.230685	1	-0.0808946	0.973677	0.339744	0.667311	67.3969	-0.0343754	0.999981	-0.0353379	0.999266	-0.19884	0.772618	0.969172	89.8402	0.47261	0.668694	0.281607	0.682848	0.186335	0.843201	0.889665	0
Xelaev18001438m	#N/A	#N/A	18.0454	-0.25671	1	-0.0879806	0.976275	0.38421	0.682509	14.4473	-0.0902009	0.999981	-0.161501	0.999266	-0.239651	0.748078	0.919753	19.136	0.431512	NA	0.113625	0.910011	0.383874	0.697315	0.893085	0
Xelaev18001439m	#N/A	#N/A	33.2538	0.303543	1	0.355311	0.79967	0.632962	0.383302	43.2548	0.237782	0.999981	-0.0631778	0.999266	-0.0889357	0.925951	0.857742	35.881	0.0120579	0.996248	0.595023	0.346117	0.421525	0.618101	0.529715	0
Xelaev18001440m	#N/A	#N/A	0.924714	-0.0585147	NA	0.0346225	NA	-0.0803832	NA	1.16759	0.0167407	NA	0.0164718	NA	0.000883075	NA	NA	3.99576	0.0207854	NA	-0.0394204	NA	-0.143696	NA	NA	1
Xelaev18001441m	#N/A	#N/A	4.27099	-0.289682	1	-0.276833	NA	-0.230382	NA	14.7958	0.148969	0.999981	0.255041	0.999266	-0.103389	0.912219	0.983567	17.531	0.188284	NA	0.332336	0.689939	0.0423848	0.976276	0.989811	1
Xelaev18001442m	#N/A	#N/A	14.3904	0.275587	1	0.400545	0.786185	-0.530217	0.532728	11.9836	0.378624	0.999981	0.296954	NA	0.315823	0.60172	0.304728	8.19709	-0.110775	NA	0.474565	0.513957	0.218186	NA	0.349772	0
Xelaev18001443m	#N/A	#N/A	10.7584	0.281725	1	-0.141039	0.950901	-0.165862	0.880508	8.0547	0.104857	0.999981	0.17109	NA	0.168481	0.819009	0.994956	8.99538	-0.457874	NA	-0.32114	0.678564	-0.310481	0.747409	0.906218	0
Xelaev18001444m	#N/A	#N/A	0.671602	-0.0730016	NA	-0.0636134	NA	-0.0552843	NA	4.02347	-0.00143169	NA	-0.0762482	NA	-0.0870091	NA	NA	3.75389	0.264773	NA	0.25005	NA	0.180382	NA	NA	1
Xelaev18001446m	#N/A	#N/A	0.241057	-0.0722188	NA	-0.0710645	NA	-0.0609348	NA	0.212354	0.0264757	NA	0.0133722	NA	0	NA	NA	0	NA	NA	NA	NA	NA	NA	NA	1
Xelaev18001447m	#N/A	#N/A	1.4876	-0.132909	NA	0.0157553	NA	-0.153937	NA	3.52062	-0.182936	NA	-0.214292	NA	-0.247106	NA	NA	1.17448	0.183797	NA	-0.0557908	NA	-0.0577252	NA	NA	1
Xelaev18001448m	#N/A	#N/A	15.0206	0.228394	1	0.391415	0.795688	0.277737	0.784531	18.3786	-0.0717905	0.999981	-0.177292	0.999266	-0.304197	0.644975	0.995165	16.1506	0.421443	NA	0.288314	0.74206	0.0958394	0.943454	0.965689	0
Xelaev18001449m	#N/A	#N/A	26.4222	-0.318435	1	-0.355149	0.800448	0.159561	0.874479	27.1308	-0.0632208	0.999981	-0.395308	0.918324	-0.408447	0.469201	0.560913	28.7466	0.111726	0.965367	-0.0495204	0.962412	0.0202789	0.988836	0.988422	0
Xelaev18001450m	#N/A	#N/A	47.3185	-0.0538692	1	0.211793	0.914086	0.436469	0.597703	42.2622	-0.195306	0.999981	-0.325133	0.99369	-0.286423	0.672471	0.910951	46.806	-0.639851	0.492743	-0.301761	0.670436	-0.173529	0.863093	0.795875	0
Xelaev18001451m	#N/A	#N/A	46.4587	-0.169563	1	0.0372011	0.990852	0.46257	0.556802	37.3542	-0.331655	0.999981	-0.216101	0.999266	-0.0142821	0.990066	0.727923	43.6983	0.0502305	0.985936	0.32265	0.684517	0.487768	0.551772	0.749754	0
Xelaev18001452m	#N/A	#N/A	31.2497	0.0730558	1	0.0648231	0.983129	-0.0308759	0.978065	34.4586	-0.191884	0.999981	-0.179184	0.999266	-0.219433	0.778032	0.999809	35.5165	0.201353	0.932704	0.621101	0.356986	0.460637	0.6036	0.929738	0
Xelaev18001453m	#N/A	#N/A	24.1097	-0.205798	1	-0.36963	0.803007	-0.273389	0.781693	21.932	-0.232589	0.999981	-0.408276	0.909768	-0.400087	0.491895	0.895468	33.005	0.0275172	0.991918	-0.0534238	0.957569	0.546926	0.483571	0.867321	0
Xelaev18001454m	#N/A	#N/A	15.897	0.575281	0.928676	0.334783	0.843947	0.528395	0.535251	19.2463	-0.154395	0.999981	-0.414021	0.892511	-0.313174	0.626485	0.856714	16.6884	0.201439	NA	0.131334	0.895542	0.275339	0.798492	0.955526	0
Xelaev18001455m	#N/A	#N/A	8.11204	0.406966	1	0.295581	0.86623	0.3021	0.754815	12.3815	-0.0798957	0.999981	0.287875	NA	0.215079	0.776383	0.892083	11.7051	0.139537	NA	-0.407572	0.595552	-0.670849	0.36714	0.607191	0
Xelaev18001457m	#N/A	#N/A	9.51761	0.282263	1	0.431492	0.757092	0.196947	0.853629	13.4782	0.00248426	0.999981	-0.0716084	NA	-0.169528	0.833404	0.999002	8.63222	0.0735691	NA	0.448378	0.548007	-0.241623	NA	0.805838	0
Xelaev18001458m	#N/A	#N/A	8.57581	0.0298193	1	-0.0205819	0.99616	-0.0912309	0.93676	7.48425	-0.00392951	0.999981	-0.28304	NA	-0.0120648	0.990066	0.993801	5.72607	0.268383	NA	0.098813	0.907542	0.152509	NA	0.998334	0
Xelaev18001460m	#N/A	#N/A	346.352	-0.178481	1	-0.248353	0.719909	-0.272735	0.547911	483.469	-0.172046	0.999981	-0.261261	0.828298	-0.200594	0.566111	0.908744	504.808	0.121657	0.930975	0.327516	0.435775	-0.397754	0.375921	0.815109	0
Xelaev18001461m	#N/A	#N/A	41.4873	0.166925	1	0.0271811	0.994494	-0.162639	0.879144	57.3282	-0.180252	0.999981	0.00411029	0.999266	-0.312984	0.608859	0.999002	88.2361	-0.260988	0.884244	-0.293852	0.701749	-0.383483	0.652102	0.988117	0
Xelaev18001462m	#N/A	#N/A	0.329893	0.00162968	NA	-0.033686	NA	0.0138221	NA	2.46232	0.22783	NA	-0.0344853	NA	0.124581	NA	NA	3.40915	-0.144365	NA	-0.292243	NA	-0.289838	NA	NA	1
Xelaev18001463m	#N/A	#N/A	0	NA	NA	NA	NA	NA	NA	0.206841	0.0411758	NA	0	NA	0	NA	NA	0	NA	NA	NA	NA	NA	NA	NA	1
Xelaev18001464m	#N/A	#N/A	0	NA	NA	NA	NA	NA	NA	0.0974637	0	NA	0	NA	0.0153818	NA	NA	0.444315	-0.0476335	NA	-0.0575108	NA	-0.0610721	NA	NA	1
Xelaev18001465m	#N/A	#N/A	2.61702	-0.112253	NA	-0.0820631	NA	-0.0796901	NA	4.14673	-0.107692	NA	-0.110908	NA	-0.130782	NA	0.999809	3.17244	0.0672747	NA	0.0891664	NA	-0.0154193	NA	NA	1
Xelaev18001466m	#N/A	#N/A	2.86088	-0.269121	1	-0.339533	NA	-0.109003	NA	1.58337	0.00626777	NA	-0.0430851	NA	0.0545798	NA	NA	2.67401	0.111535	NA	0.0158717	NA	-0.226009	NA	NA	1
Xelaev18001467m	#N/A	#N/A	3.38093	0.0906085	1	-0.0361306	NA	0.601294	NA	2.21517	0.120403	NA	0.122378	NA	0.075279	NA	0.786258	6.82596	-0.222715	NA	-0.405853	0.548515	-0.378148	NA	0.626128	1
Xelaev18001470m	#N/A	#N/A	0.93608	-0.0895833	NA	-0.0255293	NA	-0.11131	NA	1.52398	-0.0768295	NA	-0.0417749	NA	0.00665777	NA	NA	1.80609	0.307613	NA	0.0669762	NA	0.0605362	NA	NA	1
Xelaev18001471m	#N/A	#N/A	0.380761	-0.0342638	NA	-0.033686	NA	0.0512005	NA	1.07272	0.0626903	NA	0.0736601	NA	0.0198535	NA	NA	0.587637	0.0664679	NA	0.0173496	NA	0	NA	NA	1
Xelaev18001472m	#N/A	#N/A	0.436946	0.0335773	NA	0.106394	NA	0	NA	0.107369	-0.00292453	NA	-0.016028	NA	-0.0140184	NA	NA	0.226163	0	NA	0.00433327	NA	0.00515375	NA	NA	1
Xelaev18001474m	#N/A	#N/A	10.9166	-0.084919	1	-0.518451	0.668367	-0.394718	0.671985	9.79568	-0.00316521	0.999981	-0.0987229	NA	0.0732179	0.930862	0.994956	11.9599	0.0693663	NA	-0.270989	0.759901	0.173956	0.887321	0.89568	0
Xelaev18001475m	#N/A	#N/A	0.727188	0.0623461	NA	0	NA	0.119477	NA	0.3968	-0.00165359	NA	0.0247235	NA	-0.0124168	NA	NA	0.120486	0	NA	0.00433327	NA	0	NA	NA	1
Xelaev18001476m	#N/A	#N/A	0	NA	NA	NA	NA	NA	NA	0	NA	NA	NA	NA	NA	NA	NA	0	NA	NA	NA	NA	NA	NA	NA	1
Xelaev18001479m	#N/A	#N/A	0	NA	NA	NA	NA	NA	NA	0.586623	0.0264757	NA	0.0133722	NA	0	NA	NA	0	NA	NA	NA	NA	NA	NA	NA	1
Xelaev18001489m	#N/A	#N/A	0.721387	-0.0233311	NA	-0.00990649	NA	-0.0632238	NA	1.8745	0.071396	NA	-0.0353392	NA	-0.024371	NA	NA	1.08823	-0.12505	NA	0.0337366	NA	0.0138594	NA	NA	1
Xelaev18001490m	#N/A	#N/A	3.1955	0.434179	0.982633	0.404474	NA	0.452032	NA	3.91021	0.0650482	NA	-0.00664757	NA	0.239553	NA	0.740545	5.27499	-0.357599	NA	0.324133	0.66388	-0.652368	NA	0.127416	1
Xelaev18001491m	#N/A	#N/A	4.9366	-0.0188072	1	0.264926	0.864358	-0.0617883	NA	9.7032	-0.126625	0.999981	-0.0649209	NA	-0.18114	0.802659	0.999002	11.4168	0.127786	NA	-0.0622388	0.95242	-0.487105	0.57252	0.912485	1
Xelaev18001495m	#N/A	#N/A	0	NA	NA	NA	NA	NA	NA	0.216823	-0.00292453	NA	-0.016028	NA	0.000681697	NA	NA	0.125347	-0.0476335	NA	-0.0575108	NA	-0.0607569	NA	NA	1
Xelaev18001496m	#N/A	#N/A	19.4242	0.0866792	1	-0.138655	0.950358	-0.10365	0.927266	21.3446	-0.0281956	0.999981	-0.0285488	0.999266	-0.113643	0.903951	0.999809	29.2799	-0.449881	0.769765	-0.766396	0.219816	-0.5643	0.481644	0.867562	0
Xelaev18001497m	#N/A	#N/A	13.4089	0.0737478	1	-0.332876	0.844773	-0.170534	0.876858	6.38385	-0.169374	0.999981	-0.182553	NA	0.0321493	NA	0.968325	10.3087	-0.448317	NA	-0.226913	0.801024	-0.371154	0.704896	0.951819	0
Xelaev18001498m	#N/A	#N/A	5.12595	-0.0170754	1	-0.031243	0.992835	0.278879	NA	6.31396	0.200832	0.999981	0.0815446	NA	0.266422	NA	0.987999	3.69279	-0.113093	NA	-0.0528467	NA	0.0712436	NA	0.991316	1
Xelaev18001499m	#N/A	#N/A	8.48864	-0.214347	1	-0.0355788	0.992835	-0.373411	0.690114	22.5484	-0.152269	0.999981	-0.338482	0.985119	0.0324801	0.976523	0.964872	18.8958	0.775999	NA	0.779983	0.221918	0.634524	0.418811	0.680335	0
Xelaev18001501m	#N/A	#N/A	13.2296	-0.150631	1	-0.116977	0.964071	-0.376116	0.690114	10.7555	0.098848	0.999981	0.143176	NA	0.334603	0.56371	0.990001	12.5112	-0.250366	NA	-0.194562	0.834225	-0.37936	0.701858	0.988117	0
Xelaev18001502m	#N/A	#N/A	3.97278	0.249381	1	-0.068591	NA	-0.0227496	NA	9.29845	0.0294185	0.999981	0.106593	NA	-0.0080006	0.994258	0.999809	9.20339	0.328123	NA	0.736441	0.236488	0.149954	0.898543	0.769821	1
Xelaev18001503m	#N/A	#N/A	158.113	-0.237072	1	-0.179834	0.87821	-0.899927	0.0190748	293.604	-0.0281582	0.999981	0.0526279	0.999266	-0.200887	0.679721	0.0345028	329.817	0.00287305	0.998116	0.283703	0.555163	-0.35377	0.497422	0.188143	0
Xelaev18001504m	#N/A	#N/A	16.0507	0.14778	1	0.315547	0.85672	-0.09399	0.935601	10.191	-0.113617	0.999981	-0.0441256	NA	0.226585	0.724138	0.940117	16.0497	0.293999	NA	0.960582	0.103166	0.506119	0.561266	0.745257	0
Xelaev18001505m	#N/A	#N/A	16.2035	0.143646	1	0.0461852	0.98972	-0.221406	0.833552	17.4015	0.0917602	0.999981	0.106656	0.999266	0.0641247	0.94812	0.999809	22.7068	0.319945	0.862331	0.378841	0.636136	0.524577	0.539292	0.958954	0
Xelaev18001507m	#N/A	#N/A	9.87355	-0.557196	0.938649	-0.395864	0.787855	-0.37447	0.686833	15.1118	-0.0493766	0.999981	-0.53577	0.637545	-0.291413	0.664578	0.545941	19.1583	0.0952835	NA	0.0413451	0.967957	0.36231	0.719381	0.923205	0
Xelaev18001510m	#N/A	#N/A	0.0973078	-0.0348404	NA	-0.033686	NA	-0.0235564	NA	0.344678	-0.00299449	NA	-0.0148806	NA	0.0154612	NA	NA	0.235481	0.0142105	NA	0	NA	0.0162545	NA	NA	1
Xelaev18001514m	#N/A	#N/A	0	NA	NA	NA	NA	NA	NA	0.188134	-0.00292453	NA	-0.00132793	NA	-0.0140184	NA	NA	0.0710278	0	NA	0	NA	0.00744351	NA	NA	1
Xelaev18001517m	#N/A	#N/A	4.69117	0.0650461	1	-0.00640825	0.996818	0.0622087	NA	4.43146	0.239713	NA	0.124535	NA	-0.0320279	NA	0.921892	14.6378	-0.128801	NA	0.0145766	0.988128	0.143898	0.891854	0.989099	1
Xelaev18001518m	#N/A	#N/A	0	NA	NA	NA	NA	NA	NA	0	NA	NA	NA	NA	NA	NA	NA	0	NA	NA	NA	NA	NA	NA	NA	1
Xelaev18001525m	#N/A	#N/A	54.5544	-0.43991	0.914858	-0.484144	0.523113	0.0724236	0.934116	28.7911	-0.0303531	0.999981	0.0664983	0.999266	-0.116537	0.766066	0.359746	6.89922	-0.229354	NA	-0.297173	0.656873	-0.372555	NA	0.500947	0
Xelaev18001529m	#N/A	#N/A	0	NA	NA	NA	NA	NA	NA	0	NA	NA	NA	NA	NA	NA	NA	0	NA	NA	NA	NA	NA	NA	NA	1
Xelaev18001532m	#N/A	#N/A	3120.25	-0.0285513	1	-0.224765	0.733192	-0.248491	0.55632	2944.7	-0.106127	0.999981	-0.207018	0.6587	-0.296895	0.0550161	0.579345	4043.63	-0.237972	0.585076	-0.227375	0.373386	-0.319716	0.206133	0.726081	0
Xelaev18001538m	#N/A	#N/A	0.120528	-0.0348404	NA	-0.033686	NA	-0.0235564	NA	2.42079	-0.261631	NA	-0.224936	NA	-0.201907	NA	NA	1.4082	-0.062123	NA	0.10749	NA	-0.0658276	NA	NA	1
Xelaev18001539m	#N/A	#N/A	0.487813	0	NA	0.103929	NA	0.0477337	NA	2.16874	-0.0486953	NA	0.141163	NA	0.00926193	NA	NA	1.65679	-0.108023	NA	0.0820961	NA	-0.0961976	NA	NA	1
Xelaev18001540m	#N/A	#N/A	1.3595	0.157054	NA	0.0933864	NA	0	NA	5.51751	0.248824	NA	0.0270575	NA	0.0325067	NA	0.645847	3.22475	0.0486336	NA	0.209637	NA	0.191494	NA	NA	1
Xelaev18001543m	#N/A	#N/A	1.02222	0.0891775	NA	0.00791203	NA	0.058919	NA	1.89888	0.0373998	NA	-0.00727883	NA	0.105061	NA	NA	1.78692	0.0907391	NA	0.0319861	NA	-0.156321	NA	NA	1
Xelaev18001544m	#N/A	#N/A	0.123873	0	NA	0.0410709	NA	0	NA	0.107369	-0.00292453	NA	-0.016028	NA	-0.0140184	NA	NA	0	NA	NA	NA	NA	NA	NA	NA	1
Xelaev18001545m	#N/A	#N/A	0	NA	NA	NA	NA	NA	NA	0	NA	NA	NA	NA	NA	NA	NA	0	NA	NA	NA	NA	NA	NA	NA	1
Xelaev18001546m	#N/A	#N/A	0.115362	0	NA	0.0410709	NA	0	NA	0	NA	NA	NA	NA	NA	NA	NA	0.444315	-0.0476335	NA	-0.0575108	NA	-0.0610721	NA	NA	1
Xelaev18001547m	#N/A	#N/A	0	NA	NA	NA	NA	NA	NA	0	NA	NA	NA	NA	NA	NA	NA	0	NA	NA	NA	NA	NA	NA	NA	1
Xelaev18001548m	#N/A	#N/A	0	NA	NA	NA	NA	NA	NA	0	NA	NA	NA	NA	NA	NA	NA	0	NA	NA	NA	NA	NA	NA	NA	1
Xelaev18001549m	#N/A	#N/A	0	NA	NA	NA	NA	NA	NA	0	NA	NA	NA	NA	NA	NA	NA	0	NA	NA	NA	NA	NA	NA	NA	1
Xelaev18001551m	#N/A	#N/A	0.858082	0.0476175	NA	0.116729	NA	0	NA	0.315774	0.0411758	NA	0.0146007	NA	0	NA	NA	0.946677	-0.116801	NA	-0.0504886	NA	-0.0351086	NA	NA	1
Xelaev18001552m	#N/A	#N/A	0	NA	NA	NA	NA	NA	NA	0	NA	NA	NA	NA	NA	NA	NA	0	NA	NA	NA	NA	NA	NA	NA	1
Xelaev18001554m	#N/A	#N/A	0	NA	NA	NA	NA	NA	NA	0	NA	NA	NA	NA	NA	NA	NA	0	NA	NA	NA	NA	NA	NA	NA	1
Xelaev18001555m	#N/A	#N/A	0	NA	NA	NA	NA	NA	NA	0.0981683	-0.00292453	NA	-0.016028	NA	-0.0140184	NA	NA	0.267403	-0.0476335	NA	-0.0552787	NA	-0.00508991	NA	NA	1
Xelaev18001559m	#N/A	#N/A	0	NA	NA	NA	NA	NA	NA	0	NA	NA	NA	NA	NA	NA	NA	0	NA	NA	NA	NA	NA	NA	NA	1
Xelaev18001560m	#N/A	#N/A	0	NA	NA	NA	NA	NA	NA	0	NA	NA	NA	NA	NA	NA	NA	0	NA	NA	NA	NA	NA	NA	NA	1
Xelaev18001562m	#N/A	#N/A	0	NA	NA	NA	NA	NA	NA	0	NA	NA	NA	NA	NA	NA	NA	0	NA	NA	NA	NA	NA	NA	NA	1
Xelaev18001563m	#N/A	#N/A	0	NA	NA	NA	NA	NA	NA	0	NA	NA	NA	NA	NA	NA	NA	0	NA	NA	NA	NA	NA	NA	NA	1
Xelaev18001565m	#N/A	#N/A	0	NA	NA	NA	NA	NA	NA	0	NA	NA	NA	NA	NA	NA	NA	0	NA	NA	NA	NA	NA	NA	NA	1
Xelaev18001566m	#N/A	#N/A	0	NA	NA	NA	NA	NA	NA	0	NA	NA	NA	NA	NA	NA	NA	0	NA	NA	NA	NA	NA	NA	NA	1
Xelaev18001567m	#N/A	#N/A	0	NA	NA	NA	NA	NA	NA	0	NA	NA	NA	NA	NA	NA	NA	0	NA	NA	NA	NA	NA	NA	NA	1
Xelaev18001569m	#N/A	#N/A	0.495491	0	NA	0.142311	NA	0	NA	0.403827	0	NA	0.0501742	NA	0	NA	NA	0.165589	0	NA	0.0345979	NA	0	NA	NA	1
Xelaev18001570m	#N/A	#N/A	0.0973078	-0.0348404	NA	-0.033686	NA	-0.0235564	NA	0.416243	-0.00148421	NA	-0.00206099	NA	0.0161911	NA	NA	0.739822	0.0294296	NA	0.0643569	NA	0	NA	NA	1
Xelaev18001571m	#N/A	#N/A	0.516039	0.0328079	NA	0	NA	0.122501	NA	0.292391	0	NA	0	NA	0.0441112	NA	NA	0	NA	NA	NA	NA	NA	NA	NA	1
Xelaev18001572m	#N/A	#N/A	0.779354	0.0419748	NA	0.0610794	NA	-0.0286119	NA	0.880519	-0.00235622	NA	-0.0206521	NA	0.0426462	NA	NA	1.94308	0.109786	NA	0.0605708	NA	0.00244894	NA	NA	1
Xelaev18001576m	#N/A	#N/A	1.66593	0.182748	NA	-0.0826051	NA	-0.111807	NA	1.81442	0.238031	NA	-0.00774068	NA	-0.000460879	NA	NA	1.63883	0.179958	NA	-0.0614588	NA	0.177487	NA	NA	1
Xelaev18001579m	#N/A	#N/A	0.475125	-0.0335447	NA	0.0686096	NA	-0.026945	NA	0.509238	0.0388112	NA	0.0381473	NA	0.0431327	NA	NA	1.23394	0.110277	NA	0.155776	NA	0.0928746	NA	NA	1
Xelaev18001584m	#N/A	#N/A	0.437444	0.0786295	NA	0	NA	0.0512005	NA	3.70264	-0.0358623	NA	-0.192434	NA	0.00842589	NA	NA	3.92718	-0.0494431	NA	0.176721	NA	0.0269482	NA	NA	1
Xelaev18001585m	#N/A	#N/A	0	NA	NA	NA	NA	NA	NA	0	NA	NA	NA	NA	NA	NA	NA	0	NA	NA	NA	NA	NA	NA	NA	1
Xelaev18001587m	#N/A	#N/A	0.328032	-0.0337912	NA	0.0412416	NA	-0.0233857	NA	0.314991	-0.0173445	NA	-0.0292685	NA	-0.013723	NA	NA	0.165589	0	NA	0.0345979	NA	0	NA	NA	1
Xelaev18001588m	#N/A	#N/A	0	NA	NA	NA	NA	NA	NA	0	NA	NA	NA	NA	NA	NA	NA	0	NA	NA	NA	NA	NA	NA	NA	1
Xelaev18001592m	#N/A	#N/A	0	NA	NA	NA	NA	NA	NA	0.23731	0	NA	0	NA	0.0300819	NA	NA	0.0827945	0	NA	0.00433327	NA	0	NA	NA	1
Xelaev18001593m	#N/A	#N/A	0	NA	NA	NA	NA	NA	NA	0.108933	0	NA	0.0133722	NA	0	NA	NA	0	NA	NA	NA	NA	NA	NA	NA	1
Xelaev18001594m	#N/A	#N/A	0	NA	NA	NA	NA	NA	NA	0	NA	NA	NA	NA	NA	NA	NA	0	NA	NA	NA	NA	NA	NA	NA	1
Xelaev18001596m	#N/A	#N/A	0	NA	NA	NA	NA	NA	NA	0.0807654	0	NA	0.0133722	NA	0	NA	NA	0	NA	NA	NA	NA	NA	NA	NA	1
Xelaev18001597m	#N/A	#N/A	2.26755	0.116318	NA	-0.0268451	NA	0.0371664	NA	3.1063	0.113747	NA	0.206891	NA	0.0616731	NA	0.999809	5.25272	0.298769	NA	0.450756	0.369105	0.195885	NA	NA	1
Xelaev18001598m	#N/A	#N/A	0.0908591	0.0399166	NA	0	NA	0	NA	0	NA	NA	NA	NA	NA	NA	NA	0	NA	NA	NA	NA	NA	NA	NA	1
Xelaev18001599m	#N/A	#N/A	1.85154	0.0173625	NA	0.21501	NA	-0.0377981	NA	3.04711	-0.0410598	NA	-0.0434821	NA	-0.00936172	NA	NA	1.65636	0.105398	NA	0.0849875	NA	0.262673	NA	NA	1
Xelaev18001601m	#N/A	#N/A	0	NA	NA	NA	NA	NA	NA	0	NA	NA	NA	NA	NA	NA	NA	0	NA	NA	NA	NA	NA	NA	NA	1
Xelaev18001603m	#N/A	#N/A	0	NA	NA	NA	NA	NA	NA	0	NA	NA	NA	NA	NA	NA	NA	0	NA	NA	NA	NA	NA	NA	NA	1
Xelaev18001604m	#N/A	#N/A	0	NA	NA	NA	NA	NA	NA	0	NA	NA	NA	NA	NA	NA	NA	0	NA	NA	NA	NA	NA	NA	NA	1
Xelaev18001608m	#N/A	#N/A	0	NA	NA	NA	NA	NA	NA	0.103421	0.0264757	NA	0	NA	0	NA	NA	0.240971	0	NA	0.0352553	NA	0	NA	NA	1
Xelaev18001609m	#N/A	#N/A	0	NA	NA	NA	NA	NA	NA	0	NA	NA	NA	NA	NA	NA	NA	0	NA	NA	NA	NA	NA	NA	NA	1
Xelaev18001610m	#N/A	#N/A	0	NA	NA	NA	NA	NA	NA	0	NA	NA	NA	NA	NA	NA	NA	0	NA	NA	NA	NA	NA	NA	NA	1
Xelaev18001612m	#N/A	#N/A	0	NA	NA	NA	NA	NA	NA	0	NA	NA	NA	NA	NA	NA	NA	0	NA	NA	NA	NA	NA	NA	NA	1
Xelaev18001613m	#N/A	#N/A	0	NA	NA	NA	NA	NA	NA	0	NA	NA	NA	NA	NA	NA	NA	0.165589	0	NA	0.0345979	NA	0	NA	NA	1
Xelaev18001614m	#N/A	#N/A	0	NA	NA	NA	NA	NA	NA	0	NA	NA	NA	NA	NA	NA	NA	0	NA	NA	NA	NA	NA	NA	NA	1
Xelaev18001615m	#N/A	#N/A	0.477436	0.13737	NA	0	NA	0	NA	2.29264	0.0693712	NA	0.107385	NA	-0.0432326	NA	NA	2.69673	0.13462	NA	0.408277	NA	0.204645	NA	NA	1
Xelaev18001616m	#N/A	#N/A	0	NA	NA	NA	NA	NA	NA	0.801361	-0.000879772	NA	-0.021731	NA	-0.0354504	NA	NA	0.372718	0.0142105	NA	0.00172958	NA	0.0089585	NA	NA	1
Xelaev18001617m	#N/A	#N/A	0.356419	-0.0719262	NA	-0.0340077	NA	-0.0612565	NA	1.03006	-0.125746	NA	-0.129931	NA	-0.101153	NA	NA	0.657245	0.086787	NA	0	NA	-0.00290345	NA	NA	1
Xelaev18001618m	#N/A	#N/A	2.23387	0.000412307	NA	0.360323	NA	0.19417	NA	0.206397	0	NA	0.0133722	NA	0.0153818	NA	NA	2.51986	0.110785	NA	0.0843278	NA	0.250006	NA	NA	1
Xelaev18001619m	#N/A	#N/A	0.115362	0	NA	0.0410709	NA	0	NA	0.485018	-0.00258487	NA	0.00852857	NA	0.01572	NA	NA	0.866339	-0.0229015	NA	-0.102486	NA	0.00159342	NA	NA	1
Xelaev18001627m	#N/A	#N/A	0.0908591	0.0399166	NA	0	NA	0	NA	0	NA	NA	NA	NA	NA	NA	NA	0.146554	0.0142105	NA	0	NA	0	NA	NA	1
Xelaev18001629m	#N/A	#N/A	1.7767	-0.245804	NA	-0.184341	NA	-0.385034	NA	0.442142	-0.00228362	NA	-0.0128172	NA	0.0259773	NA	NA	2.33625	-0.0646743	NA	0.0249901	NA	-0.0474793	NA	NA	1
Xelaev18001630m	#N/A	#N/A	0	NA	NA	NA	NA	NA	NA	0	NA	NA	NA	NA	NA	NA	NA	0	NA	NA	NA	NA	NA	NA	NA	1
Xelaev18001631m	#N/A	#N/A	3.40079	-0.112547	1	0.596886	NA	0.312854	NA	1.1062	-0.0202845	NA	-0.0114607	NA	-0.0530458	NA	NA	2.06132	-0.0144207	NA	-0.162899	NA	0.24054	NA	NA	1
Xelaev18001632m	#N/A	#N/A	5.9902	-0.253455	1	-0.3829	0.702778	-0.395594	NA	2.69655	0.055	NA	-0.110403	NA	-0.0354444	NA	0.944983	5.83942	-0.21614	NA	-0.371565	0.576514	0.402363	NA	0.903923	1
Xelaev18001633m	#N/A	#N/A	0	NA	NA	NA	NA	NA	NA	0	NA	NA	NA	NA	NA	NA	NA	0	NA	NA	NA	NA	NA	NA	NA	1
Xelaev18001638m	#N/A	#N/A	0.427201	-0.0297773	NA	-0.0629159	NA	-0.0154078	NA	0.569493	-0.0103641	NA	-0.01141	NA	0.00952328	NA	NA	0.272308	0.0142105	NA	0	NA	0.0048288	NA	NA	1
Xelaev18001639m	#N/A	#N/A	0.272577	0.108437	NA	0	NA	0	NA	0	NA	NA	NA	NA	NA	NA	NA	0	NA	NA	NA	NA	NA	NA	NA	1
Xelaev18001640m	#N/A	#N/A	1.19742	-0.0733396	NA	0.0122465	NA	-0.00941383	NA	0.41875	0.0231007	NA	0.0259599	NA	0.0120822	NA	NA	1.51994	0.142176	NA	0.18312	NA	0.208743	NA	NA	1
Xelaev18001643m	#N/A	#N/A	0.295718	0.077295	NA	0	NA	0	NA	0.0974637	0	NA	0	NA	0.0153818	NA	NA	0.165589	0	NA	0.0345979	NA	0	NA	NA	1
Xelaev18001645m	#N/A	#N/A	504.526	-0.0642486	1	0.328629	0.714178	0.284763	0.651162	355.892	0.237661	0.999981	0.53726	0.0285922	0.236095	0.492792	0.705555	620.178	0.162035	0.883651	0.28659	0.488759	0.755421	0.0130514	0.494965	0
Xelaev18001646m	#N/A	#N/A	265.859	0.223688	1	0.761681	0.0286984	0.62645	0.108743	198.786	0.436518	0.651885	0.346978	0.677293	0.502308	0.0564663	0.0300251	324.468	0.117769	0.940039	0.316039	0.498706	0.628161	0.109967	0.0836317	0
Xelaev18001648m	#N/A	#N/A	0	NA	NA	NA	NA	NA	NA	0	NA	NA	NA	NA	NA	NA	NA	0	NA	NA	NA	NA	NA	NA	NA	1
Xelaev18001649m	#N/A	#N/A	2.31006	-0.227506	NA	0.0721931	NA	0.15297	NA	2.00133	-0.0178289	NA	-0.0219641	NA	0.113473	NA	NA	2.13764	-0.0312895	NA	-0.0994191	NA	0.0147029	NA	NA	1
Xelaev18001650m	#N/A	#N/A	4.77176	-0.523464	0.867141	-0.185359	0.917206	-0.0613346	NA	6.48452	-0.0354486	0.999981	-0.142113	NA	0.232628	NA	0.639257	8.25837	-0.476602	NA	-0.586645	0.321989	-0.790741	NA	0.567404	1
Xelaev18001651m	#N/A	#N/A	0.206221	0.0399166	NA	0.0410709	NA	0	NA	0.643127	0	NA	0.0297678	NA	0.0685608	NA	NA	1.58297	0.105296	NA	-0.130777	NA	-0.057529	NA	NA	1
Xelaev18001655m	#N/A	#N/A	0	NA	NA	NA	NA	NA	NA	0	NA	NA	NA	NA	NA	NA	NA	0	NA	NA	NA	NA	NA	NA	NA	1
Xelaev18001656m	#N/A	#N/A	5.28691	-0.433074	1	-0.615297	0.469149	-0.694877	NA	7.33385	0.201398	0.999981	-0.0395068	NA	0.196528	0.764096	0.514833	9.83377	0.26457	NA	0.12433	0.898028	-0.341355	0.729866	0.465967	0
Xelaev18001659m	#N/A	#N/A	0.147859	0.0399166	NA	0	NA	0	NA	0.214737	-0.0176246	NA	-0.0307282	NA	-0.0287185	NA	NA	0.286208	-0.0785556	NA	-0.0868866	NA	-0.0725318	NA	NA	1
Xelaev18001660m	#N/A	#N/A	0	NA	NA	NA	NA	NA	NA	0	NA	NA	NA	NA	NA	NA	NA	0	NA	NA	NA	NA	NA	NA	NA	1
Xelaev18001661m	#N/A	#N/A	0	NA	NA	NA	NA	NA	NA	0	NA	NA	NA	NA	NA	NA	NA	0	NA	NA	NA	NA	NA	NA	NA	1
Xelaev18001662m	#N/A	#N/A	0	NA	NA	NA	NA	NA	NA	0	NA	NA	NA	NA	NA	NA	NA	0	NA	NA	NA	NA	NA	NA	NA	1
Xelaev18001663m	#N/A	#N/A	0	NA	NA	NA	NA	NA	NA	0.570702	-0.0118181	NA	-0.0208882	NA	0.0129301	NA	NA	0.650981	0.0137365	NA	0.0238671	NA	0.0772346	NA	NA	1
Xelaev18001664m	#N/A	#N/A	0	NA	NA	NA	NA	NA	NA	0.103421	0.0264757	NA	0	NA	0	NA	NA	0	NA	NA	NA	NA	NA	NA	NA	1
Xelaev18001665m	#N/A	#N/A	0.181718	0.077295	NA	0	NA	0	NA	0	NA	NA	NA	NA	NA	NA	NA	0.888629	-0.0785556	NA	-0.0884328	NA	-0.0882816	NA	NA	1
Xelaev18001666m	#N/A	#N/A	0.389231	-0.123698	NA	-0.125464	NA	-0.115334	NA	0	NA	NA	NA	NA	NA	NA	NA	0.142056	0	NA	0	NA	0.0331686	NA	NA	1
Xelaev18001667m	#N/A	#N/A	0	NA	NA	NA	NA	NA	NA	0	NA	NA	NA	NA	NA	NA	NA	0.293108	0.0451325	NA	0	NA	0	NA	NA	1
Xelaev18001670m	#N/A	#N/A	1.8518	-0.0710757	NA	0.0389922	NA	0.013053	NA	1.72856	-0.0192009	NA	-0.0564479	NA	0.023989	NA	NA	3.16994	0.0578561	NA	0.00917924	NA	0.148079	NA	NA	1
Xelaev18001672m	#N/A	#N/A	0	NA	NA	NA	NA	NA	NA	0.194927	0	NA	0	NA	0.0300819	NA	NA	0	NA	NA	NA	NA	NA	NA	NA	1
Xelaev18001673m	#N/A	#N/A	2.95683	-0.0696216	1	-0.0237492	NA	-0.1865	NA	5.93289	0.14304	0.999981	-0.0611362	NA	0.331127	NA	0.966178	4.43068	0.0870225	NA	0.0829078	0.923649	0.105154	NA	NA	1
Xelaev18001675m	#N/A	#N/A	0	NA	NA	NA	NA	NA	NA	0	NA	NA	NA	NA	NA	NA	NA	0	NA	NA	NA	NA	NA	NA	NA	1
Xelaev18001676m	#N/A	#N/A	3.33396	0.0422787	1	0.362801	NA	0.114594	NA	4.88172	0.083057	NA	0.196989	NA	0.0864757	NA	0.996895	4.46665	-0.0481856	NA	0.00679528	0.994117	0.208661	NA	0.978128	1
Xelaev18001677m	#N/A	#N/A	19.057	0.350479	1	-0.0585047	0.985181	-0.232259	0.818189	27.9804	-0.129385	0.999981	-0.166388	0.999266	-0.20256	0.802659	0.979043	33.8547	0.161798	0.944539	0.342201	0.64852	0.0851373	0.945257	0.926571	0
Xelaev18001679m	#N/A	#N/A	0	NA	NA	NA	NA	NA	NA	0	NA	NA	NA	NA	NA	NA	NA	0	NA	NA	NA	NA	NA	NA	NA	1
Xelaev18001680m	#N/A	#N/A	0	NA	NA	NA	NA	NA	NA	0.0981683	-0.00292453	NA	-0.016028	NA	-0.0140184	NA	NA	0	NA	NA	NA	NA	NA	NA	NA	1
Xelaev18001682m	#N/A	#N/A	3.16376	0.0451295	1	0.0319443	NA	-0.214644	NA	2.09189	-0.015816	NA	-0.0675716	NA	0.0302705	NA	NA	2.76311	-0.0496973	NA	0.386127	NA	0.0923805	NA	NA	1
Xelaev18001683m	#N/A	#N/A	1.44107	0.0333832	NA	-0.0786373	NA	0.0113978	NA	1.22446	-0.0744892	NA	0.041906	NA	-0.0468934	NA	NA	3.25722	-0.0561778	NA	0.0569227	NA	0.0213836	NA	NA	1
Xelaev18001685m	#N/A	#N/A	0	NA	NA	NA	NA	NA	NA	0.639183	-0.0346332	NA	-0.04546	NA	-0.0187634	NA	NA	0.249425	0.0142105	NA	0.00433327	NA	0	NA	NA	1
Xelaev18001686m	#N/A	#N/A	0	NA	NA	NA	NA	NA	NA	0	NA	NA	NA	NA	NA	NA	NA	0	NA	NA	NA	NA	NA	NA	NA	1
Xelaev18001687m	#N/A	#N/A	0	NA	NA	NA	NA	NA	NA	0	NA	NA	NA	NA	NA	NA	NA	0	NA	NA	NA	NA	NA	NA	NA	1
Xelaev18001688m	#N/A	#N/A	0	NA	NA	NA	NA	NA	NA	0	NA	NA	NA	NA	NA	NA	NA	0	NA	NA	NA	NA	NA	NA	NA	1
Xelaev18001689m	#N/A	#N/A	0	NA	NA	NA	NA	NA	NA	0	NA	NA	NA	NA	NA	NA	NA	0	NA	NA	NA	NA	NA	NA	NA	1
Xelaev18001690m	#N/A	#N/A	0.382782	-0.0614976	NA	-0.0948983	NA	-0.0847687	NA	0.270464	0	NA	0.0401267	NA	0	NA	NA	0.373731	-0.0476335	NA	0.0134002	NA	-0.0513147	NA	NA	1
Xelaev18001691m	#N/A	#N/A	43.9313	0.185747	1	-0.27433	0.882264	-0.0243829	0.984594	35.3841	-0.369046	0.999981	-0.403744	0.914531	-0.457528	0.398409	0.948583	54.1101	0.251036	0.888441	-0.142222	0.869732	-0.343161	0.697768	0.952059	0
Xelaev18001692m	#N/A	#N/A	0	NA	NA	NA	NA	NA	NA	0	NA	NA	NA	NA	NA	NA	NA	0	NA	NA	NA	NA	NA	NA	NA	1
Xelaev18001694m	#N/A	#N/A	0	NA	NA	NA	NA	NA	NA	0	NA	NA	NA	NA	NA	NA	NA	0.12894	0.0142105	NA	0	NA	0	NA	NA	1
Xelaev18001697m	#N/A	#N/A	0.120528	-0.0348404	NA	-0.033686	NA	-0.0235564	NA	0	NA	NA	NA	NA	NA	NA	NA	0	NA	NA	NA	NA	NA	NA	NA	1
Xelaev18001698m	#N/A	#N/A	0	NA	NA	NA	NA	NA	NA	0	NA	NA	NA	NA	NA	NA	NA	0	NA	NA	NA	NA	NA	NA	NA	1
Xelaev18001699m	#N/A	#N/A	0	NA	NA	NA	NA	NA	NA	0	NA	NA	NA	NA	NA	NA	NA	0.12894	0.0142105	NA	0	NA	0	NA	NA	1
Xelaev18001701m	#N/A	#N/A	1.1381	0.0693936	NA	0.183455	NA	0.106158	NA	1.25049	-0.0526317	NA	-0.000849038	NA	-0.0695582	NA	NA	2.18247	0.177312	NA	-0.172661	NA	0.0998581	NA	NA	1
Xelaev18001702m	#N/A	#N/A	0	NA	NA	NA	NA	NA	NA	0.0807654	0	NA	0.0133722	NA	0	NA	NA	0.106542	0	NA	0	NA	0.0214538	NA	NA	1
Xelaev18001703m	#N/A	#N/A	0	NA	NA	NA	NA	NA	NA	0	NA	NA	NA	NA	NA	NA	NA	0	NA	NA	NA	NA	NA	NA	NA	1
Xelaev18001706m	#N/A	#N/A	0	NA	NA	NA	NA	NA	NA	0	NA	NA	NA	NA	NA	NA	NA	0.12894	0.0142105	NA	0	NA	0	NA	NA	1
Xelaev18001708m	#N/A	#N/A	0	NA	NA	NA	NA	NA	NA	0	NA	NA	NA	NA	NA	NA	NA	0	NA	NA	NA	NA	NA	NA	NA	1
Xelaev18001709m	#N/A	#N/A	0	NA	NA	NA	NA	NA	NA	0.0981683	-0.00292453	NA	-0.016028	NA	-0.0140184	NA	NA	0	NA	NA	NA	NA	NA	NA	NA	1
Xelaev18001710m	#N/A	#N/A	0	NA	NA	NA	NA	NA	NA	0.0981683	-0.00292453	NA	-0.016028	NA	-0.0140184	NA	NA	0	NA	NA	NA	NA	NA	NA	NA	1
Xelaev18001711m	#N/A	#N/A	1.00008	0.0486089	NA	-0.0266191	NA	0.131122	NA	0.517495	0	NA	0.0170998	NA	0.0360428	NA	NA	0.963114	-0.0693057	NA	-0.0787506	NA	0.0549025	NA	NA	1
Xelaev18001712m	#N/A	#N/A	0.295718	0.077295	NA	0	NA	0	NA	0	NA	NA	NA	NA	NA	NA	NA	0.271901	-0.0167115	NA	-0.0575108	NA	-0.0567105	NA	NA	1
Xelaev18001713m	#N/A	#N/A	2.12625	0.0342943	NA	-0.023751	NA	-0.220898	NA	0.837822	-0.00167131	NA	-0.0446904	NA	-0.0152881	NA	NA	1.73955	0.173992	NA	0.130163	NA	0.17649	NA	NA	1
Xelaev18001715m	#N/A	#N/A	0.247745	0	NA	0.0784493	NA	0	NA	0.107369	-0.00292453	NA	-0.016028	NA	-0.0140184	NA	NA	0.919461	0	NA	0.0844461	NA	0.0655301	NA	NA	1
Xelaev18001716m	#N/A	#N/A	0	NA	NA	NA	NA	NA	NA	0	NA	NA	NA	NA	NA	NA	NA	0	NA	NA	NA	NA	NA	NA	NA	1
Xelaev18001719m	#N/A	#N/A	0.194616	-0.0722188	NA	-0.0710645	NA	-0.0609348	NA	0.0807654	0	NA	0.0133722	NA	0	NA	NA	0.892096	0.0666508	NA	0.0884348	NA	0.0711268	NA	NA	1
Xelaev18001720m	#N/A	#N/A	0	NA	NA	NA	NA	NA	NA	0	NA	NA	NA	NA	NA	NA	NA	0	NA	NA	NA	NA	NA	NA	NA	1
Xelaev18001722m	#N/A	#N/A	0	NA	NA	NA	NA	NA	NA	0.108933	0	NA	0.0133722	NA	0	NA	NA	0	NA	NA	NA	NA	NA	NA	NA	1
Xelaev18001723m	#N/A	#N/A	0.640611	-0.0630557	NA	-0.109697	NA	-0.10639	NA	0.737951	0.0161037	NA	-0.0319494	NA	0.020621	NA	NA	2.23675	0.250927	NA	-0.170184	NA	-0.0160288	NA	NA	1
Xelaev18001724m	#N/A	#N/A	2.70486	0.242951	NA	0.162546	NA	0.157268	NA	2.80203	-0.0416228	NA	0.0276757	NA	-0.0437516	NA	0.999809	3.75243	0.125877	NA	0.000247788	NA	-0.284927	NA	NA	1
Xelaev18001725m	#N/A	#N/A	0.120528	-0.0348404	NA	-0.033686	NA	-0.0235564	NA	0	NA	NA	NA	NA	NA	NA	NA	0	NA	NA	NA	NA	NA	NA	NA	1
Xelaev18001726m	#N/A	#N/A	0	NA	NA	NA	NA	NA	NA	0	NA	NA	NA	NA	NA	NA	NA	0	NA	NA	NA	NA	NA	NA	NA	1
Xelaev18001727m	#N/A	#N/A	0	NA	NA	NA	NA	NA	NA	0.0807654	0	NA	0.0133722	NA	0	NA	NA	0	NA	NA	NA	NA	NA	NA	NA	1
Xelaev18001728m	#N/A	#N/A	0.115362	0	NA	0.0410709	NA	0	NA	0.103421	0.0264757	NA	0	NA	0	NA	NA	0	NA	NA	NA	NA	NA	NA	NA	1
Xelaev18001729m	#N/A	#N/A	0	NA	NA	NA	NA	NA	NA	0	NA	NA	NA	NA	NA	NA	NA	0	NA	NA	NA	NA	NA	NA	NA	1
Xelaev18001732m	#N/A	#N/A	0.544586	-0.0642769	NA	-0.0591582	NA	-0.0856727	NA	0.264951	0.0264757	NA	0.0255528	NA	0	NA	NA	0.339744	-0.0476335	NA	-0.0547934	NA	0.00129628	NA	NA	1
Xelaev18001734m	#N/A	#N/A	0	NA	NA	NA	NA	NA	NA	0.103421	0.0264757	NA	0	NA	0	NA	NA	0.703021	-0.0613126	NA	-0.029946	NA	-0.0103001	NA	NA	1
Xelaev18001736m	#N/A	#N/A	0	NA	NA	NA	NA	NA	NA	0	NA	NA	NA	NA	NA	NA	NA	0	NA	NA	NA	NA	NA	NA	NA	1
Xelaev18001737m	#N/A	#N/A	0	NA	NA	NA	NA	NA	NA	0	NA	NA	NA	NA	NA	NA	NA	0	NA	NA	NA	NA	NA	NA	NA	1
Xelaev18001742m	#N/A	#N/A	5.60458	0.0633262	1	-0.334533	0.790996	-0.0973038	NA	4.49046	-0.0560891	NA	-0.00221444	NA	-0.114284	NA	0.996895	7.57559	-0.068858	NA	-0.399066	0.574431	-0.55295	NA	0.84872	1
Xelaev18001746m	#N/A	#N/A	0.115362	0	NA	0.0410709	NA	0	NA	0.212354	0.0264757	NA	0.0133722	NA	0	NA	NA	0.547802	0.0668848	NA	0	NA	0.0109575	NA	NA	1
Xelaev18001747m	#N/A	#N/A	0.508388	0.0480887	NA	0.00530763	NA	-0.0209455	NA	0.921693	0.00103774	NA	-0.00268107	NA	0.0541267	NA	NA	0.531257	-0.0564857	NA	-0.0249927	NA	0.022871	NA	NA	1
Xelaev18001748m	#N/A	#N/A	0	NA	NA	NA	NA	NA	NA	0.108933	0	NA	0.0133722	NA	0	NA	NA	0	NA	NA	NA	NA	NA	NA	NA	1
Xelaev18001749m	#N/A	#N/A	0.241057	-0.0722188	NA	-0.0710645	NA	-0.0609348	NA	0.0974637	0	NA	0	NA	0.0153818	NA	NA	0.0827945	0	NA	0.00433327	NA	0	NA	NA	1
Xelaev18001750m	#N/A	#N/A	31.6461	-0.233156	1	-0.0828574	0.978294	-0.136335	0.906248	75.8903	0.0339581	0.999981	0.0820582	0.999266	-0.242494	0.74032	0.999809	76.1145	0.521203	0.639316	0.122535	0.887177	-0.923803	0.0894509	0.58937	0
Xelaev18001753m	#N/A	#N/A	0	NA	NA	NA	NA	NA	NA	0	NA	NA	NA	NA	NA	NA	NA	0	NA	NA	NA	NA	NA	NA	NA	1
Xelaev18001754m	#N/A	#N/A	0	NA	NA	NA	NA	NA	NA	0	NA	NA	NA	NA	NA	NA	NA	0	NA	NA	NA	NA	NA	NA	NA	1
Xelaev18001755m	#N/A	#N/A	0	NA	NA	NA	NA	NA	NA	0.217866	0	NA	0.0280723	NA	0	NA	NA	0	NA	NA	NA	NA	NA	NA	NA	1
Xelaev18001756m	#N/A	#N/A	0.0908591	0.0399166	NA	0	NA	0	NA	0.217866	0	NA	0.0280723	NA	0	NA	NA	1.77726	-0.183096	NA	-0.185335	NA	-0.186449	NA	NA	1
Xelaev18001757m	#N/A	#N/A	0	NA	NA	NA	NA	NA	NA	0	NA	NA	NA	NA	NA	NA	NA	0	NA	NA	NA	NA	NA	NA	NA	1
Xelaev18001759m	#N/A	#N/A	0	NA	NA	NA	NA	NA	NA	0	NA	NA	NA	NA	NA	NA	NA	0	NA	NA	NA	NA	NA	NA	NA	1
Xelaev18001760m	#N/A	#N/A	26.1046	0.505753	0.98136	0.485589	0.679048	0.022725	0.985139	21.4222	0.314074	0.999981	-0.00864982	0.999266	0.308981	0.623192	0.639526	30.359	0.737593	0.484076	0.326914	0.698088	0.296435	0.78099	0.957246	0
Xelaev18001762m	#N/A	#N/A	0	NA	NA	NA	NA	NA	NA	0.0981683	-0.00292453	NA	-0.016028	NA	-0.0140184	NA	NA	0	NA	NA	NA	NA	NA	NA	NA	1
Xelaev18001763m	#N/A	#N/A	0	NA	NA	NA	NA	NA	NA	0	NA	NA	NA	NA	NA	NA	NA	0	NA	NA	NA	NA	NA	NA	NA	1
Xelaev18001764m	#N/A	#N/A	2.24387	-0.286891	NA	0.0670984	NA	0.0277798	NA	2.03965	0.151591	NA	0.122505	NA	0.0647417	NA	NA	2.76721	0.00938106	NA	0.0857351	NA	0.169637	NA	NA	1
Xelaev18001765m	#N/A	#N/A	4.4014	0.0391919	1	-0.134288	NA	0.163542	NA	2.05061	0.0696793	NA	0.053777	NA	0.0590461	NA	0.999809	3.67453	-0.165218	NA	-0.339251	NA	-0.349686	NA	0.972248	1
Xelaev18001766m	#N/A	#N/A	0.0908591	0.0399166	NA	0	NA	0	NA	0	NA	NA	NA	NA	NA	NA	NA	0.142056	0	NA	0	NA	0.0331686	NA	NA	1
Xelaev18001768m	#N/A	#N/A	18.644	-0.486397	1	-0.49588	0.691803	-0.438353	0.624755	14.458	-0.0879541	0.999981	-0.148668	0.999266	-0.108383	0.903435	0.991728	24.9002	-0.376444	0.82737	-0.297184	0.730066	-0.668881	0.382395	0.780191	0
Xelaev18001775m	#N/A	#N/A	0.0973078	-0.0348404	NA	-0.033686	NA	-0.0235564	NA	0	NA	NA	NA	NA	NA	NA	NA	0.50125	0.0167574	NA	-0.0278669	NA	-0.0471671	NA	NA	1
Xelaev18001777m	#N/A	#N/A	0	NA	NA	NA	NA	NA	NA	0	NA	NA	NA	NA	NA	NA	NA	0	NA	NA	NA	NA	NA	NA	NA	1
Xelaev18001784m	#N/A	#N/A	0.120528	-0.0348404	NA	-0.033686	NA	-0.0235564	NA	0.108933	0	NA	0.0133722	NA	0	NA	NA	0.506192	0.0429775	NA	0	NA	0.0310753	NA	NA	1
Xelaev18001785m	#N/A	#N/A	0.994268	-0.0670742	NA	-0.0356602	NA	-0.0222649	NA	1.78852	-0.158374	NA	-0.0554235	NA	-0.134132	NA	NA	2.1673	0.06386	NA	0.209228	NA	-0.0382072	NA	NA	1
Xelaev18001786m	#N/A	#N/A	0	NA	NA	NA	NA	NA	NA	0.413942	0.0234584	NA	0.000920649	NA	-0.0120835	NA	NA	1.14952	0.130595	NA	0.0656159	NA	0.0107493	NA	NA	1
Xelaev18001787m	#N/A	#N/A	0	NA	NA	NA	NA	NA	NA	0.0807654	0	NA	0.0133722	NA	0	NA	NA	0	NA	NA	NA	NA	NA	NA	NA	1
Xelaev18001794m	#N/A	#N/A	0	NA	NA	NA	NA	NA	NA	0	NA	NA	NA	NA	NA	NA	NA	0	NA	NA	NA	NA	NA	NA	NA	1
Xelaev18001796m	#N/A	#N/A	0	NA	NA	NA	NA	NA	NA	0	NA	NA	NA	NA	NA	NA	NA	0	NA	NA	NA	NA	NA	NA	NA	1
Xelaev18001798m	#N/A	#N/A	0	NA	NA	NA	NA	NA	NA	0	NA	NA	NA	NA	NA	NA	NA	0	NA	NA	NA	NA	NA	NA	NA	1
Xelaev18001800m	#N/A	#N/A	0	NA	NA	NA	NA	NA	NA	0	NA	NA	NA	NA	NA	NA	NA	0	NA	NA	NA	NA	NA	NA	NA	1
Xelaev18001804m	#N/A	#N/A	204.527	-0.555096	0.408492	-0.539395	0.276773	-0.657514	0.115602	229.918	-0.223504	0.999981	-0.142066	0.999266	-0.112289	0.852944	0.205138	293.345	-0.0892573	0.958836	-0.297432	0.572891	-0.190864	0.793061	0.352041	0
Xelaev18001805m	#N/A	#N/A	0	NA	NA	NA	NA	NA	NA	0	NA	NA	NA	NA	NA	NA	NA	0	NA	NA	NA	NA	NA	NA	NA	1
Xelaev18001806m	#N/A	#N/A	0	NA	NA	NA	NA	NA	NA	0	NA	NA	NA	NA	NA	NA	NA	0.125347	-0.0476335	NA	-0.0575108	NA	-0.0607569	NA	NA	1
Xelaev18001815m	#N/A	#N/A	0	NA	NA	NA	NA	NA	NA	0	NA	NA	NA	NA	NA	NA	NA	0.12894	0.0142105	NA	0	NA	0	NA	NA	1
Xelaev18001816m	#N/A	#N/A	0.120528	-0.0348404	NA	-0.033686	NA	-0.0235564	NA	0.206841	0.0411758	NA	0	NA	0	NA	NA	0	NA	NA	NA	NA	NA	NA	NA	1
Xelaev18001818m	#N/A	#N/A	0	NA	NA	NA	NA	NA	NA	0	NA	NA	NA	NA	NA	NA	NA	0	NA	NA	NA	NA	NA	NA	NA	1
Xelaev18001821m	#N/A	#N/A	5.09493	0.239779	1	0.218477	0.894429	0.00922369	NA	7.35898	0.0439254	0.999981	0.0913807	NA	0.247947	0.66967	0.999002	9.41462	0.0775295	NA	0.739891	0.244215	-0.0357989	0.980293	0.816055	0
Xelaev18001822m	#N/A	#N/A	0.439017	-0.0953127	NA	-0.0601781	NA	-0.0878668	NA	0.530405	-0.000891686	NA	-0.0110459	NA	0.0355627	NA	NA	0.56191	0	NA	0.030822	NA	0.0496965	NA	NA	1
Xelaev18001823m	#N/A	#N/A	0	NA	NA	NA	NA	NA	NA	0	NA	NA	NA	NA	NA	NA	NA	0	NA	NA	NA	NA	NA	NA	NA	1
Xelaev18001824m	#N/A	#N/A	2.30651	0.0398144	NA	0.0236386	NA	0.0216947	NA	12.4948	-0.282616	0.999981	0.287815	NA	0.21177	0.780089	0.881007	18.4195	-0.237568	NA	-0.467446	0.522134	-1.16309	0.0379327	0.425949	1
Xelaev18001829m	#N/A	#N/A	0	NA	NA	NA	NA	NA	NA	0	NA	NA	NA	NA	NA	NA	NA	0	NA	NA	NA	NA	NA	NA	NA	1
Xelaev18001831m	#N/A	#N/A	0	NA	NA	NA	NA	NA	NA	0	NA	NA	NA	NA	NA	NA	NA	0	NA	NA	NA	NA	NA	NA	NA	1
Xelaev18001832m	#N/A	#N/A	0	NA	NA	NA	NA	NA	NA	0	NA	NA	NA	NA	NA	NA	NA	0	NA	NA	NA	NA	NA	NA	NA	1
Xelaev18001834m	#N/A	#N/A	0.279026	0.0364381	NA	-0.033686	NA	-0.0235564	NA	0.433125	-0.0173357	NA	-0.0145127	NA	-0.0129784	NA	NA	0.146554	0.0142105	NA	0	NA	0	NA	NA	1
Xelaev18001835m	#N/A	#N/A	0	NA	NA	NA	NA	NA	NA	0	NA	NA	NA	NA	NA	NA	NA	0	NA	NA	NA	NA	NA	NA	NA	1
Xelaev18001838m	#N/A	#N/A	229.404	-0.0800177	1	0.0338085	0.985181	0.225207	0.654281	267.362	-0.193362	0.999981	-0.00212074	0.999266	-0.112345	0.825253	0.888374	381.107	-0.27622	0.759281	0.392974	0.31186	0.19433	0.744175	0.707391	0
Xelaev18001840m	#N/A	#N/A	0.441759	0.00357366	NA	-0.033686	NA	0.0138221	NA	0.259699	-0.00292453	NA	0.0108178	NA	-0.0140184	NA	NA	0.286075	0	NA	0.0581903	NA	0	NA	NA	1
Xelaev18001841m	#N/A	#N/A	19.9758	-0.130393	1	-0.335834	0.834238	-0.196961	0.848664	16.7432	-0.14207	0.999981	-0.263572	0.999266	-0.200402	0.795728	0.999582	28.088	-0.572275	0.658269	-0.413064	0.593635	-0.589372	0.45796	0.891095	0
Xelaev18001844m	#N/A	#N/A	0.173372	0	NA	0	NA	0.0512005	NA	0.161531	0	NA	0.0280723	NA	0	NA	NA	0.30423	-0.0476335	NA	-0.0562634	NA	-0.0106905	NA	NA	1
Xelaev18001845m	#N/A	#N/A	20.5393	-0.897095	0.366776	-0.92416	0.203748	-1.12442	0.0738707	49.5193	-0.0634766	0.999981	0.296602	0.999266	-0.130899	0.885105	0.0774635	49.4693	0.601393	0.574153	0.0233068	0.98164	-0.398121	0.640194	0.115093	0
Xelaev18001846m	#N/A	#N/A	2.85224	-0.0524007	NA	-0.277117	NA	0.0170883	NA	8.10073	0.0907342	0.999981	0.408659	NA	0.388551	0.405218	0.710863	11.4706	-0.20995	NA	0.0459705	0.963204	-0.377477	0.68069	0.928038	1
Xelaev18001848m	#N/A	#N/A	1.01733	-0.0307489	NA	-0.0555086	NA	0.110204	NA	1.32359	-0.0735119	NA	0.00115185	NA	-0.0378984	NA	NA	1.26037	0.0575695	NA	0.0163581	NA	0.0924865	NA	NA	1
Xelaev18001852m	#N/A	#N/A	8.53342	0.1084	1	-0.0906376	0.972197	0.177827	0.857159	4.16511	-0.00926097	NA	-0.0217379	NA	0.0783572	NA	0.999809	9.2109	-0.118644	NA	-0.136503	0.878115	-0.078519	0.948427	0.998334	1
Xelaev18001853m	#N/A	#N/A	0	NA	NA	NA	NA	NA	NA	0	NA	NA	NA	NA	NA	NA	NA	0.143369	0	NA	0	NA	0.00110673	NA	NA	1
Xelaev18001854m	#N/A	#N/A	0	NA	NA	NA	NA	NA	NA	0	NA	NA	NA	NA	NA	NA	NA	0	NA	NA	NA	NA	NA	NA	NA	1
Xelaev18001857m	#N/A	#N/A	0.417773	-0.0342638	NA	0.0036924	NA	0.0138221	NA	0.295503	-0.0176246	NA	-0.0169087	NA	-0.0287185	NA	NA	0.120486	0	NA	0.00433327	NA	0	NA	NA	1
Xelaev18001859m	#N/A	#N/A	0.92113	-0.141292	NA	-0.117858	NA	-0.139967	NA	0.699096	-0.0221977	NA	0.01761	NA	-0.00129338	NA	NA	0.798312	0	NA	0.119443	NA	0.0106011	NA	NA	1
Xelaev18001860m	#N/A	#N/A	0.173372	0	NA	0	NA	0.0512005	NA	0.107369	-0.00292453	NA	-0.016028	NA	-0.0140184	NA	NA	0	NA	NA	NA	NA	NA	NA	NA	1
Xelaev18001861m	#N/A	#N/A	0	NA	NA	NA	NA	NA	NA	1.16673	-0.0322317	NA	-0.0574122	NA	-0.0729555	NA	NA	0.407223	0	NA	0.00777952	NA	0.0403909	NA	NA	1
Xelaev18001862m	#N/A	#N/A	0.283453	0	NA	0	NA	0.088579	NA	0.107369	-0.00292453	NA	-0.016028	NA	-0.0140184	NA	NA	0	NA	NA	NA	NA	NA	NA	NA	1
Xelaev18001866m	#N/A	#N/A	0	NA	NA	NA	NA	NA	NA	0.103421	0.0264757	NA	0	NA	0	NA	NA	0.0710278	0	NA	0	NA	0.00744351	NA	NA	1
Xelaev18001867m	#N/A	#N/A	0	NA	NA	NA	NA	NA	NA	0	NA	NA	NA	NA	NA	NA	NA	0	NA	NA	NA	NA	NA	NA	NA	1
Xelaev18001872m	#N/A	#N/A	13.2681	0.244679	1	-0.583763	0.5955	-0.121759	0.914566	15.6069	-0.0494048	0.999981	0.160152	0.999266	0.313595	0.625977	0.633267	26.8551	0.362708	0.83439	0.0240349	0.982184	-0.000249792	0.999773	0.748315	0
Xelaev18001873m	#N/A	#N/A	4.42417	0.454073	0.92858	0.0853052	NA	0.296057	NA	6.97208	-0.11186	0.999981	-0.0340394	NA	-0.188322	NA	0.90722	14.8129	0.134773	NA	-0.0155752	0.98148	0.0107061	0.990919	0.958315	1
Xelaev18001874m	#N/A	#N/A	0.477436	0.13737	NA	0	NA	0	NA	0.0981683	-0.00292453	NA	-0.016028	NA	-0.0140184	NA	NA	0.248383	0	NA	0.0538069	NA	0	NA	NA	1
Xelaev18001875m	#N/A	#N/A	10.9627	-0.293405	1	-0.558527	0.591285	-0.38806	0.654281	7.43531	-0.0498343	0.999981	-0.00907141	NA	-0.16099	0.820915	0.969172	9.90432	-0.415959	NA	-0.267401	0.760001	-0.293599	0.780807	0.921593	0
Xelaev18001876m	#N/A	#N/A	0.285475	-0.0348869	NA	-0.0701627	NA	-0.0600331	NA	0.298632	0	NA	0.0418048	NA	0	NA	NA	1.06186	0.018371	NA	0.195363	NA	0.030816	NA	NA	1
Xelaev18001877m	#N/A	#N/A	1.10377	0.0112809	NA	0.182042	NA	-0.0240888	NA	0.677406	-2.30602e-05	NA	-0.00642042	NA	0.00359379	NA	NA	3.54679	-0.547985	NA	-0.310104	NA	-0.521833	NA	NA	1
Xelaev18001878m	#N/A	#N/A	0	NA	NA	NA	NA	NA	NA	0	NA	NA	NA	NA	NA	NA	NA	0	NA	NA	NA	NA	NA	NA	NA	1
Xelaev18001879m	#N/A	#N/A	0	NA	NA	NA	NA	NA	NA	0	NA	NA	NA	NA	NA	NA	NA	0.12894	0.0142105	NA	0	NA	0	NA	NA	1
Xelaev18001880m	#N/A	#N/A	3.43583	-0.0691808	1	-0.0691851	NA	0.424634	NA	0.434168	-0.00226211	NA	0.025238	NA	-0.0126452	NA	NA	0.199967	0.0142105	NA	0	NA	0.00413748	NA	NA	1
Xelaev18001881m	#N/A	#N/A	0	NA	NA	NA	NA	NA	NA	0	NA	NA	NA	NA	NA	NA	NA	0	NA	NA	NA	NA	NA	NA	NA	1
Xelaev18001884m	#N/A	#N/A	0	NA	NA	NA	NA	NA	NA	0	NA	NA	NA	NA	NA	NA	NA	0	NA	NA	NA	NA	NA	NA	NA	1
Xelaev18001885m	#N/A	#N/A	0.173372	0	NA	0	NA	0.0512005	NA	0	NA	NA	NA	NA	NA	NA	NA	0.0355139	0	NA	0	NA	-0.0100821	NA	NA	1
Xelaev18001887m	#N/A	#N/A	0.115362	0	NA	0.0410709	NA	0	NA	0.535415	0.0208682	NA	0.0462723	NA	0	NA	NA	0.609903	-0.0476335	NA	-0.00314857	NA	-0.0538987	NA	NA	1
Xelaev18001888m	#N/A	#N/A	0	NA	NA	NA	NA	NA	NA	0	NA	NA	NA	NA	NA	NA	NA	0	NA	NA	NA	NA	NA	NA	NA	1
Xelaev18001890m	#N/A	#N/A	0	NA	NA	NA	NA	NA	NA	0	NA	NA	NA	NA	NA	NA	NA	0	NA	NA	NA	NA	NA	NA	NA	1
Xelaev18001891m	#N/A	#N/A	0	NA	NA	NA	NA	NA	NA	0.277102	-0.0176246	NA	-0.0169329	NA	-0.0287185	NA	NA	0	NA	NA	NA	NA	NA	NA	NA	1
Xelaev18001892m	#N/A	#N/A	0.688334	-0.0857401	NA	-0.0804374	NA	-0.105858	NA	2.43403	0.142101	NA	0.107145	NA	0.184076	NA	NA	1.9952	0.302258	NA	0.0394765	NA	0.341372	NA	NA	1
Xelaev18001893m	#N/A	#N/A	0	NA	NA	NA	NA	NA	NA	0	NA	NA	NA	NA	NA	NA	NA	0	NA	NA	NA	NA	NA	NA	NA	1
Xelaev18001894m	#N/A	#N/A	0.6935	-0.11171	NA	-0.134716	NA	-0.131914	NA	0.161531	0	NA	0.0280723	NA	0	NA	NA	0.272308	0.0142105	NA	0	NA	0.0048288	NA	NA	1
Xelaev18001896m	#N/A	#N/A	1.15967	0.0482313	NA	-0.0284796	NA	0.0989192	NA	0.340465	-0.0021339	NA	0.0203319	NA	-0.0129076	NA	NA	0.753365	-0.0641659	NA	-0.0403077	NA	-0.094879	NA	NA	1
Xelaev18001897m	#N/A	#N/A	0.0973078	-0.0348404	NA	-0.033686	NA	-0.0235564	NA	0.107369	-0.00292453	NA	-0.016028	NA	-0.0140184	NA	NA	0	NA	NA	NA	NA	NA	NA	NA	1
Xelaev18001898m	#N/A	#N/A	0.427201	-0.0297773	NA	-0.0629159	NA	-0.0154078	NA	0.975938	0.000438743	NA	-0.00740189	NA	-0.0240398	NA	NA	2.24364	-0.0734119	NA	-0.169194	NA	-0.255243	NA	NA	1
Xelaev18001900m	#N/A	#N/A	0	NA	NA	NA	NA	NA	NA	0.0974637	0	NA	0	NA	0.0153818	NA	NA	0	NA	NA	NA	NA	NA	NA	NA	1
Xelaev18001901m	#N/A	#N/A	1.03446	-0.00366986	NA	0.04416	NA	-0.0749477	NA	0.497223	-0.0017549	NA	-0.0116021	NA	0.0299457	NA	NA	0.880365	0.0118824	NA	0.0160136	NA	0.102498	NA	NA	1
Xelaev18001904m	#N/A	#N/A	0	NA	NA	NA	NA	NA	NA	0	NA	NA	NA	NA	NA	NA	NA	0.182068	0.0142105	NA	0	NA	-0.0108271	NA	NA	1
Xelaev18001905m	#N/A	#N/A	0	NA	NA	NA	NA	NA	NA	0	NA	NA	NA	NA	NA	NA	NA	0	NA	NA	NA	NA	NA	NA	NA	1
Xelaev18001907m	#N/A	#N/A	0.123873	0	NA	0.0410709	NA	0	NA	0.23731	0	NA	0	NA	0.0300819	NA	NA	0.711163	0	NA	0.0811963	NA	0.0256525	NA	NA	1
Xelaev18001914m	#N/A	#N/A	11.3264	0.201702	1	0.344148	0.837326	-0.0357913	0.977913	3.26715	0.05405	NA	0.0111246	NA	-0.0298083	NA	0.999809	12.8001	-0.180352	NA	-0.524726	0.403047	-0.222405	0.823678	0.872723	1
Xelaev18001916m	#N/A	#N/A	0.542247	0.0622094	NA	0.00492019	NA	-0.0213481	NA	1.32741	-0.120116	NA	-0.166791	NA	-0.0776609	NA	NA	1.12989	-0.0808957	NA	-0.0172295	NA	-0.113164	NA	NA	1
Xelaev18001917m	#N/A	#N/A	0	NA	NA	NA	NA	NA	NA	0.0807654	0	NA	0.0133722	NA	0	NA	NA	0.355139	0	NA	0	NA	0.0779957	NA	NA	1
Xelaev18001920m	#N/A	#N/A	0	NA	NA	NA	NA	NA	NA	0	NA	NA	NA	NA	NA	NA	NA	0	NA	NA	NA	NA	NA	NA	NA	1
Xelaev18001931m	#N/A	#N/A	0.656721	-0.0498078	NA	-0.0202642	NA	0.0293212	NA	0.635688	-0.0239792	NA	-0.0342192	NA	-0.000622203	NA	NA	0.418685	0.0139137	NA	0.0213059	NA	0.00957036	NA	NA	1
Xelaev18001934m	#N/A	#N/A	9.65102	0.14999	1	-0.0320357	0.994494	-0.000218314	0.999751	7.05524	-0.0378596	0.999981	-0.164022	NA	0.018168	NA	0.999809	9.86501	-0.364379	NA	-0.278599	0.751853	-0.676039	0.376366	0.929781	0
Xelaev18001935m	#N/A	#N/A	0	NA	NA	NA	NA	NA	NA	0.200884	0.0264757	NA	0	NA	0.0153818	NA	NA	0	NA	NA	NA	NA	NA	NA	NA	1
Xelaev18001937m	#N/A	#N/A	0	NA	NA	NA	NA	NA	NA	0	NA	NA	NA	NA	NA	NA	NA	0	NA	NA	NA	NA	NA	NA	NA	1
Xelaev18001939m	#N/A	#N/A	0.610974	0.0322464	NA	0	NA	0.122207	NA	0.523946	0.0196825	NA	0.0330684	NA	0.0100995	NA	NA	0.271901	-0.0167115	NA	-0.0575108	NA	-0.0567105	NA	NA	1
Xelaev18001941m	#N/A	#N/A	0	NA	NA	NA	NA	NA	NA	0.0981683	-0.00292453	NA	-0.016028	NA	-0.0140184	NA	NA	0	NA	NA	NA	NA	NA	NA	NA	1
Xelaev18001942m	#N/A	#N/A	0	NA	NA	NA	NA	NA	NA	0	NA	NA	NA	NA	NA	NA	NA	0	NA	NA	NA	NA	NA	NA	NA	1
Xelaev18001944m	#N/A	#N/A	0	NA	NA	NA	NA	NA	NA	0	NA	NA	NA	NA	NA	NA	NA	0	NA	NA	NA	NA	NA	NA	NA	1
Xelaev18001952m	#N/A	#N/A	16.1509	1.02643	0.217094	0.926647	0.214164	0.730322	0.342795	3.98731	0.129027	NA	0.134181	NA	0.0650736	NA	0.690901	12.404	-0.0584087	NA	-0.0211645	0.982595	0.159712	0.885002	0.940079	1
Xelaev18001953m	#N/A	#N/A	0.309978	-0.0701847	NA	-0.0323991	NA	-0.0596479	NA	0.118655	0	NA	0	NA	0.0153818	NA	NA	0.751806	0.0780803	NA	0.013375	NA	0	NA	NA	1
Xelaev18001954m	#N/A	#N/A	0	NA	NA	NA	NA	NA	NA	0	NA	NA	NA	NA	NA	NA	NA	0	NA	NA	NA	NA	NA	NA	NA	1
Xelaev18001956m	#N/A	#N/A	0.386577	0.113231	NA	0	NA	0	NA	0	NA	NA	NA	NA	NA	NA	NA	0	NA	NA	NA	NA	NA	NA	NA	1
Xelaev18001957m	#N/A	#N/A	0	NA	NA	NA	NA	NA	NA	0	NA	NA	NA	NA	NA	NA	NA	0	NA	NA	NA	NA	NA	NA	NA	1
Xelaev18001958m	#N/A	#N/A	0.0908591	0.0399166	NA	0	NA	0	NA	0	NA	NA	NA	NA	NA	NA	NA	0.120486	0	NA	0.00433327	NA	0	NA	NA	1
Xelaev18001960m	#N/A	#N/A	4.37962	-0.685973	0.604086	-0.807451	NA	-0.425028	NA	2.20793	-0.125615	NA	-0.0888315	NA	-0.0888119	NA	0.844235	3.80668	-0.106516	NA	-0.153199	NA	0.0351111	NA	0.666504	1
Xelaev18001961m	#N/A	#N/A	0	NA	NA	NA	NA	NA	NA	0	NA	NA	NA	NA	NA	NA	NA	0	NA	NA	NA	NA	NA	NA	NA	1
Xelaev18001962m	1	3'	69.5466	-1.46611	9.84528e-05	-1.89437	8.19959e-08	-1.5966	2.42723e-05	81.4023	-0.247791	0.999981	-0.120187	0.999266	-0.592505	0.183022	1.4005e-09	113.605	0.570522	0.561714	0.075371	0.933219	-0.239196	0.794562	3.76789e-09	0
Xelaev18001963m	#N/A	#N/A	0	NA	NA	NA	NA	NA	NA	0	NA	NA	NA	NA	NA	NA	NA	0	NA	NA	NA	NA	NA	NA	NA	1
Xelaev18001964m	#N/A	#N/A	0	NA	NA	NA	NA	NA	NA	0	NA	NA	NA	NA	NA	NA	NA	0	NA	NA	NA	NA	NA	NA	NA	1
Xelaev18001965m	#N/A	#N/A	0.708793	-0.0449127	NA	0.00763362	NA	0.0194348	NA	0	NA	NA	NA	NA	NA	NA	NA	0.583194	0.0334545	NA	-0.0426518	NA	-0.0269016	NA	NA	1
Xelaev18001966m	#N/A	#N/A	0.268387	0.0025381	NA	-0.033686	NA	-0.0235564	NA	0.525259	-0.0177174	NA	-0.0311885	NA	-0.0473147	NA	NA	0.376042	-0.109478	NA	-0.115268	NA	-0.113839	NA	NA	1
Xelaev18001967m	#N/A	#N/A	0	NA	NA	NA	NA	NA	NA	0	NA	NA	NA	NA	NA	NA	NA	0	NA	NA	NA	NA	NA	NA	NA	1
Xelaev18001968m	#N/A	#N/A	0.0973078	-0.0348404	NA	-0.033686	NA	-0.0235564	NA	0.430856	-0.0149127	NA	-0.0255644	NA	0.000240582	NA	NA	0.312143	0.0142105	NA	0.0272338	NA	0	NA	NA	1
Xelaev18001969m	#N/A	#N/A	1.32314	0.0166471	NA	-0.0767524	NA	-0.0758141	NA	0.504168	-0.0173546	NA	0.0135263	NA	-0.0308373	NA	NA	2.06883	0.334615	NA	0.0169572	NA	0.243172	NA	NA	1
Xelaev18001970m	#N/A	#N/A	35.74	-0.122945	1	0.0475419	0.988836	0.519589	0.518411	11.9594	-0.124902	0.999981	-0.0698544	NA	-0.0366932	0.973539	0.922525	25.784	-0.0303323	0.99166	-0.428139	0.579477	0.0332558	0.982056	0.866671	0
Xelaev18001971m	#N/A	#N/A	0	NA	NA	NA	NA	NA	NA	0	NA	NA	NA	NA	NA	NA	NA	0.250694	-0.0785556	NA	-0.0884328	NA	-0.0876325	NA	NA	1
Xelaev18001972m	#N/A	#N/A	1.60738	-0.0020256	NA	0.258451	NA	-0.0132909	NA	1.72675	0.0464487	NA	0.00733918	NA	-0.0394936	NA	NA	1.70947	0.315793	NA	0.0267314	NA	0.190686	NA	NA	1
Xelaev18001974m	#N/A	#N/A	8.11275	-0.273007	1	-0.280843	0.877106	0.110558	0.922958	8.43736	0.0703543	0.999981	-0.200615	NA	0.0718077	0.930745	0.937338	12.4226	0.0554965	NA	-0.0623278	0.949556	0.0675132	0.95741	0.993129	0
Xelaev18001975m	#N/A	#N/A	1.66886	-0.170058	NA	-0.0322966	NA	-0.0252412	NA	0.684383	-0.000216106	NA	-0.00175079	NA	0.000137239	NA	NA	1.03222	0.161566	NA	0.0369281	NA	0	NA	NA	1
Xelaev18001976m	#N/A	#N/A	0.194616	-0.0722188	NA	-0.0710645	NA	-0.0609348	NA	0.285598	-0.00292453	NA	-0.00220857	NA	0.000681697	NA	NA	0.386819	0.0760545	NA	0	NA	0	NA	NA	1
Xelaev18001978m	#N/A	#N/A	0	NA	NA	NA	NA	NA	NA	0.178229	0	NA	0.0133722	NA	0.0153818	NA	NA	0	NA	NA	NA	NA	NA	NA	NA	1
Xelaev18001980m	#N/A	#N/A	0.880775	-0.0977281	NA	-0.103974	NA	-0.0866327	NA	0.0981683	-0.00292453	NA	-0.016028	NA	-0.0140184	NA	NA	0.397249	-0.0476335	NA	-0.0843461	NA	-0.0829174	NA	NA	1
Xelaev18001981m	#N/A	#N/A	0	NA	NA	NA	NA	NA	NA	0	NA	NA	NA	NA	NA	NA	NA	0	NA	NA	NA	NA	NA	NA	NA	1
Xelaev18001983m	#N/A	#N/A	0	NA	NA	NA	NA	NA	NA	0	NA	NA	NA	NA	NA	NA	NA	0	NA	NA	NA	NA	NA	NA	NA	1
Xelaev18001984m	#N/A	#N/A	1.66331	0.242136	NA	-0.0717015	NA	0.0857726	NA	0.782607	-0.0223684	NA	0.00867185	NA	0.0244347	NA	NA	0.549929	0	NA	0.0673177	NA	0.0107086	NA	NA	1
Xelaev18001985m	#N/A	#N/A	0	NA	NA	NA	NA	NA	NA	0	NA	NA	NA	NA	NA	NA	NA	0	NA	NA	NA	NA	NA	NA	NA	1
Xelaev18001986m	#N/A	#N/A	0.0908591	0.0399166	NA	0	NA	0	NA	0.395812	0.0239135	NA	0	NA	0.036989	NA	NA	0.12894	0.0142105	NA	0	NA	0	NA	NA	1
Xelaev18001988m	#N/A	#N/A	0	NA	NA	NA	NA	NA	NA	0	NA	NA	NA	NA	NA	NA	NA	0	NA	NA	NA	NA	NA	NA	NA	1
Xelaev18001989m	#N/A	#N/A	0	NA	NA	NA	NA	NA	NA	0	NA	NA	NA	NA	NA	NA	NA	0.177569	0	NA	0	NA	0.0431011	NA	NA	1
Xelaev18001991m	#N/A	#N/A	0.356458	0.0391257	NA	0.0410709	NA	0.0512005	NA	0.379113	0.0243276	NA	0.0106899	NA	0.0254907	NA	NA	0.671958	0.0942006	NA	0	NA	0.0489262	NA	NA	1
Xelaev18001992m	#N/A	#N/A	0.0973078	-0.0348404	NA	-0.033686	NA	-0.0235564	NA	0.222075	0.0264757	NA	0	NA	0.0153818	NA	NA	0.165589	0	NA	0.0345979	NA	0	NA	NA	1
Xelaev18001994m	#N/A	#N/A	5.11424	-0.154364	1	-0.0385719	0.985181	0.0444185	NA	23.5343	0.267783	0.999981	0.251228	0.999266	0.415923	0.462868	0.96922	23.8904	0.414662	0.790733	0.811085	0.184656	0.3604	0.713139	0.993248	0
Xelaev18001997m	#N/A	#N/A	0.938524	0	NA	0.067092	NA	0.0999381	NA	0.178229	0	NA	0.0133722	NA	0.0153818	NA	NA	0	NA	NA	NA	NA	NA	NA	NA	1
Xelaev18001998m	#N/A	#N/A	0	NA	NA	NA	NA	NA	NA	0	NA	NA	NA	NA	NA	NA	NA	0	NA	NA	NA	NA	NA	NA	NA	1
Xelaev18001999m	#N/A	#N/A	0	NA	NA	NA	NA	NA	NA	0	NA	NA	NA	NA	NA	NA	NA	0	NA	NA	NA	NA	NA	NA	NA	1
Xelaev18002000m	#N/A	#N/A	0	NA	NA	NA	NA	NA	NA	0	NA	NA	NA	NA	NA	NA	NA	0	NA	NA	NA	NA	NA	NA	NA	1
Xelaev18002001m	#N/A	#N/A	0.717705	0	NA	0.159363	NA	0	NA	0	NA	NA	NA	NA	NA	NA	NA	0	NA	NA	NA	NA	NA	NA	NA	1
Xelaev18002002m	#N/A	#N/A	0	NA	NA	NA	NA	NA	NA	0	NA	NA	NA	NA	NA	NA	NA	0	NA	NA	NA	NA	NA	NA	NA	1
Xelaev18002003m	#N/A	#N/A	0	NA	NA	NA	NA	NA	NA	0	NA	NA	NA	NA	NA	NA	NA	0.120486	0	NA	0.00433327	NA	0	NA	NA	1
Xelaev18002008m	#N/A	#N/A	1.19014	-0.058288	NA	0.0822816	NA	0.0239816	NA	0.216119	0	NA	0	NA	0.0300819	NA	NA	0.320938	0	NA	0	NA	0.0654403	NA	NA	1
Xelaev18002009m	#N/A	#N/A	0	NA	NA	NA	NA	NA	NA	0.103421	0.0264757	NA	0	NA	0	NA	NA	0.293108	0.0451325	NA	0	NA	0	NA	NA	1
Xelaev18002014m	#N/A	#N/A	0	NA	NA	NA	NA	NA	NA	0.0981683	-0.00292453	NA	-0.016028	NA	-0.0140184	NA	NA	0.392387	-0.0167115	NA	-0.0225252	NA	-0.0523325	NA	NA	1
Xelaev18002015m	#N/A	#N/A	0	NA	NA	NA	NA	NA	NA	0.118655	0	NA	0	NA	0.0153818	NA	NA	0.143369	0	NA	0	NA	0.00110673	NA	NA	1
Xelaev18002016m	#N/A	#N/A	0	NA	NA	NA	NA	NA	NA	0	NA	NA	NA	NA	NA	NA	NA	0	NA	NA	NA	NA	NA	NA	NA	1
Xelaev18002018m	#N/A	#N/A	0	NA	NA	NA	NA	NA	NA	0	NA	NA	NA	NA	NA	NA	NA	0	NA	NA	NA	NA	NA	NA	NA	1
Xelaev18002019m	#N/A	#N/A	0	NA	NA	NA	NA	NA	NA	0	NA	NA	NA	NA	NA	NA	NA	0.444315	-0.0476335	NA	-0.0575108	NA	-0.0610721	NA	NA	1
Xelaev18002020m	#N/A	#N/A	0	NA	NA	NA	NA	NA	NA	0	NA	NA	NA	NA	NA	NA	NA	0	NA	NA	NA	NA	NA	NA	NA	1
Xelaev18002021m	#N/A	#N/A	0.479775	-0.00282663	NA	-0.0723184	NA	-0.0625403	NA	0.430856	-0.0149127	NA	-0.0255644	NA	0.000240582	NA	NA	0.383171	0.0142105	NA	0.0229373	NA	0.000525646	NA	NA	1
Xelaev18002022m	#N/A	#N/A	0	NA	NA	NA	NA	NA	NA	0	NA	NA	NA	NA	NA	NA	NA	0	NA	NA	NA	NA	NA	NA	NA	1
Xelaev18002023m	#N/A	#N/A	9.17552	-0.26086	1	-0.393792	0.780625	-0.151699	0.888824	25.2652	0.0949489	0.999981	0.177853	0.999266	-0.213316	0.78852	0.973875	26.3639	0.233152	0.913873	0.219817	0.804792	-0.321378	0.748681	0.948237	0
Xelaev18002024m	#N/A	#N/A	0.902817	0	NA	0.112368	NA	0.0540439	NA	0.99475	-0.0560774	NA	-0.0795868	NA	-0.117306	NA	NA	0.533373	0.095	NA	0	NA	0	NA	NA	1
Xelaev18002025m	#N/A	#N/A	0.531608	0.0428481	NA	-0.000192664	NA	-0.0267803	NA	3.67339	-0.158603	NA	-0.128004	NA	-0.109499	NA	NA	7.0812	-0.370729	NA	-0.059175	0.941389	-0.264646	NA	NA	1
Xelaev18002026m	#N/A	#N/A	0.346743	0	NA	0	NA	0.088579	NA	0	NA	NA	NA	NA	NA	NA	NA	0	NA	NA	NA	NA	NA	NA	NA	1
Xelaev18002028m	#N/A	#N/A	0.562844	0	NA	0.071458	NA	0.0833408	NA	0	NA	NA	NA	NA	NA	NA	NA	0.106542	0	NA	0	NA	0.0214538	NA	NA	1
Xelaev18002030m	#N/A	#N/A	0	NA	NA	NA	NA	NA	NA	0.325756	-0.00287137	NA	-9.44952e-06	NA	0.000805422	NA	NA	0.748275	0.0495493	NA	0.0448929	NA	0	NA	NA	1
Xelaev18002032m	#N/A	#N/A	19.7201	0.149705	1	-0.0197548	0.996554	0.13908	0.904534	31.6252	-0.222176	0.999981	0.102494	0.999266	-0.487719	0.344619	0.927371	42.0672	-0.120439	0.959322	0.118416	0.899364	-0.349664	0.709323	0.99026	0
Xelaev18002033m	#N/A	#N/A	86.9449	0.155413	1	0.004376	0.999495	0.280374	0.730509	80.7532	-0.399761	0.999981	-0.163794	0.999266	-0.24986	0.701853	0.993801	122.394	-0.154785	0.922146	0.0591731	0.933444	0.0569194	0.949777	0.985379	0
Xelaev18002034m	#N/A	#N/A	0.0973078	-0.0348404	NA	-0.033686	NA	-0.0235564	NA	0	NA	NA	NA	NA	NA	NA	NA	0	NA	NA	NA	NA	NA	NA	NA	1
Xelaev18002035m	#N/A	#N/A	0.0908591	0.0399166	NA	0	NA	0	NA	0	NA	NA	NA	NA	NA	NA	NA	0	NA	NA	NA	NA	NA	NA	NA	1
Xelaev18002036m	#N/A	#N/A	0	NA	NA	NA	NA	NA	NA	0.0974637	0	NA	0	NA	0.0153818	NA	NA	2.22157	-0.242903	NA	-0.244916	NA	-0.245856	NA	NA	1
Xelaev18002038m	#N/A	#N/A	6.04027	0.239573	1	0.00172146	0.999603	0.141065	NA	4.08707	-0.152668	NA	-0.0307567	NA	0.0808008	NA	0.996368	2.90075	0.215503	NA	-0.0200992	NA	-0.271414	NA	0.915412	1
Xelaev18002039m	#N/A	#N/A	0	NA	NA	NA	NA	NA	NA	0.0974637	0	NA	0	NA	0.0153818	NA	NA	0.12894	0.0142105	NA	0	NA	0	NA	NA	1
Xelaev18002041m	#N/A	#N/A	0.120528	-0.0348404	NA	-0.033686	NA	-0.0235564	NA	0.433646	-0.0130083	NA	-0.0236163	NA	0.00417131	NA	NA	1.60844	-0.128129	NA	-0.233472	NA	-0.237211	NA	NA	1
Xelaev18002042m	#N/A	#N/A	0	NA	NA	NA	NA	NA	NA	0	NA	NA	NA	NA	NA	NA	NA	0	NA	NA	NA	NA	NA	NA	NA	1
Xelaev18002044m	#N/A	#N/A	12.1512	0.344183	1	0.0912939	0.97481	0.124257	0.913769	7.12122	-0.137513	0.999981	-0.235041	NA	-0.126304	NA	0.999809	8.58978	0.0423779	NA	0.000143765	0.99997	0.0872175	NA	0.997189	0
Xelaev18002047m	#N/A	#N/A	20.2058	0.176889	1	-0.0689639	0.984432	-0.150448	0.89497	6.74219	-0.0729048	0.999981	-0.228535	NA	-0.0783124	NA	0.999809	15.8722	0.565853	NA	0.384909	0.618115	0.760031	0.275428	0.781703	0
Xelaev18002052m	#N/A	#N/A	0	NA	NA	NA	NA	NA	NA	0	NA	NA	NA	NA	NA	NA	NA	0	NA	NA	NA	NA	NA	NA	NA	1
Xelaev18002053m	#N/A	#N/A	88.0666	-1.56809	0.000160783	-1.73016	1.31786e-05	-1.34595	0.0022343	76.1849	-0.119315	0.999981	-0.192096	0.999266	-0.61657	0.174645	0.00247159	91.3919	0.102879	0.965117	-0.621373	0.309124	0.0826086	0.945847	0.000524159	0
Xelaev18002061m	#N/A	#N/A	0	NA	NA	NA	NA	NA	NA	0	NA	NA	NA	NA	NA	NA	NA	0	NA	NA	NA	NA	NA	NA	NA	1
Xelaev18002062m	#N/A	#N/A	0	NA	NA	NA	NA	NA	NA	0	NA	NA	NA	NA	NA	NA	NA	0	NA	NA	NA	NA	NA	NA	NA	1
Xelaev18002063m	#N/A	#N/A	0	NA	NA	NA	NA	NA	NA	0.107369	-0.00292453	NA	-0.016028	NA	-0.0140184	NA	NA	0	NA	NA	NA	NA	NA	NA	NA	1
Xelaev18002064m	#N/A	#N/A	0	NA	NA	NA	NA	NA	NA	0	NA	NA	NA	NA	NA	NA	NA	0	NA	NA	NA	NA	NA	NA	NA	1
Xelaev18002065m	#N/A	#N/A	0.21267	-0.0348404	NA	0.0036924	NA	-0.0235564	NA	1.05711	0.0381421	NA	0.0117784	NA	-0.0528597	NA	NA	1.18389	0.136676	NA	0.0726816	NA	0.0634704	NA	NA	1
Xelaev18002066m	#N/A	#N/A	0	NA	NA	NA	NA	NA	NA	0	NA	NA	NA	NA	NA	NA	NA	0	NA	NA	NA	NA	NA	NA	NA	1
Xelaev18002067m	#N/A	#N/A	0	NA	NA	NA	NA	NA	NA	0.23731	0	NA	0	NA	0.0300819	NA	NA	0	NA	NA	NA	NA	NA	NA	NA	1
Xelaev18002068m	#N/A	#N/A	0	NA	NA	NA	NA	NA	NA	0	NA	NA	NA	NA	NA	NA	NA	0	NA	NA	NA	NA	NA	NA	NA	1
Xelaev18002069m	#N/A	#N/A	0	NA	NA	NA	NA	NA	NA	0	NA	NA	NA	NA	NA	NA	NA	0	NA	NA	NA	NA	NA	NA	NA	1
Xelaev18002071m	#N/A	#N/A	0	NA	NA	NA	NA	NA	NA	0	NA	NA	NA	NA	NA	NA	NA	0	NA	NA	NA	NA	NA	NA	NA	1
Xelaev18002072m	#N/A	#N/A	0	NA	NA	NA	NA	NA	NA	0	NA	NA	NA	NA	NA	NA	NA	0	NA	NA	NA	NA	NA	NA	NA	1
Xelaev18002073m	#N/A	#N/A	0.0973078	-0.0348404	NA	-0.033686	NA	-0.0235564	NA	0.196337	-0.0176246	NA	-0.0307282	NA	-0.0287185	NA	NA	0.26704	0.0142105	NA	0.00433327	NA	0	NA	NA	1
Xelaev18002076m	#N/A	#N/A	0	NA	NA	NA	NA	NA	NA	0	NA	NA	NA	NA	NA	NA	NA	0	NA	NA	NA	NA	NA	NA	NA	1
Xelaev18002081m	#N/A	#N/A	0	NA	NA	NA	NA	NA	NA	0	NA	NA	NA	NA	NA	NA	NA	0	NA	NA	NA	NA	NA	NA	NA	1
Xelaev18002082m	#N/A	#N/A	0	NA	NA	NA	NA	NA	NA	0	NA	NA	NA	NA	NA	NA	NA	0	NA	NA	NA	NA	NA	NA	NA	1
Xelaev18002083m	#N/A	#N/A	0.141727	0	NA	0	NA	0.0512005	NA	0	NA	NA	NA	NA	NA	NA	NA	0	NA	NA	NA	NA	NA	NA	NA	1
Xelaev18002084m	#N/A	#N/A	0	NA	NA	NA	NA	NA	NA	0	NA	NA	NA	NA	NA	NA	NA	0	NA	NA	NA	NA	NA	NA	NA	1
Xelaev18002085m	#N/A	#N/A	0	NA	NA	NA	NA	NA	NA	0	NA	NA	NA	NA	NA	NA	NA	0.143369	0	NA	0	NA	0.00110673	NA	NA	1
Xelaev18002086m	#N/A	#N/A	0.115362	0	NA	0.0410709	NA	0	NA	0.107369	-0.00292453	NA	-0.016028	NA	-0.0140184	NA	NA	0.106542	0	NA	0	NA	0.0214538	NA	NA	1
Xelaev18002087m	#N/A	#N/A	0.346743	0	NA	0	NA	0.088579	NA	0.194927	0	NA	0	NA	0.0300819	NA	NA	0.248383	0	NA	0.0538069	NA	0	NA	NA	1
Xelaev18002089m	#N/A	#N/A	0	NA	NA	NA	NA	NA	NA	0	NA	NA	NA	NA	NA	NA	NA	0	NA	NA	NA	NA	NA	NA	NA	1
Xelaev18002091m	#N/A	#N/A	0.241057	-0.0722188	NA	-0.0710645	NA	-0.0609348	NA	0.242296	0	NA	0.0388543	NA	0	NA	NA	0.324124	0.0142105	NA	0	NA	0.0344837	NA	NA	1
Xelaev18002093m	#N/A	#N/A	0	NA	NA	NA	NA	NA	NA	0	NA	NA	NA	NA	NA	NA	NA	0	NA	NA	NA	NA	NA	NA	NA	1
Xelaev18002094m	#N/A	#N/A	0.0908591	0.0399166	NA	0	NA	0	NA	0.0974637	0	NA	0	NA	0.0153818	NA	NA	0.573254	-0.0167115	NA	-0.0575108	NA	-0.0573596	NA	NA	1
Xelaev18002095m	#N/A	#N/A	14.9507	0.634612	0.841942	1.02127	0.140491	0.883436	0.214791	4.90164	0.0376602	NA	-0.0240142	NA	0.271315	NA	0.216546	10.6138	-0.959579	NA	-0.123142	0.899364	-0.241023	0.824779	0.0251161	1
Xelaev18002096m	#N/A	#N/A	0	NA	NA	NA	NA	NA	NA	0	NA	NA	NA	NA	NA	NA	NA	0.730738	-0.0901061	NA	-0.103998	NA	-0.123973	NA	NA	1
Xelaev18002097m	#N/A	#N/A	0	NA	NA	NA	NA	NA	NA	0.357163	-0.00194853	NA	0.00881384	NA	0.000427835	NA	NA	0.248383	0	NA	0.0538069	NA	0	NA	NA	1
Xelaev18002098m	#N/A	#N/A	0.262255	-0.0348404	NA	-0.033686	NA	0.0138221	NA	0.0981683	-0.00292453	NA	-0.016028	NA	-0.0140184	NA	NA	0.142056	0	NA	0	NA	0.0331686	NA	NA	1
Xelaev18002099m	#N/A	#N/A	0.115362	0	NA	0.0410709	NA	0	NA	0.207101	-0.00292453	NA	-0.00132793	NA	-0.0140184	NA	NA	0	NA	NA	NA	NA	NA	NA	NA	1
Xelaev18002100m	#N/A	#N/A	0	NA	NA	NA	NA	NA	NA	0	NA	NA	NA	NA	NA	NA	NA	0	NA	NA	NA	NA	NA	NA	NA	1
Xelaev18002101m	#N/A	#N/A	4.65702	0.0799276	1	0.145695	0.939902	0.511896	NA	10.6036	0.369674	0.999981	-0.136661	NA	0.362074	0.49757	0.393718	9.82185	0.34554	NA	-0.069166	0.947119	0.125971	0.917789	0.88944	1
Xelaev18002102m	#N/A	#N/A	0.283453	0	NA	0	NA	0.088579	NA	0.38507	0.0371384	NA	0.0106092	NA	0.0128402	NA	NA	0	NA	NA	NA	NA	NA	NA	NA	1
Xelaev18002103m	#N/A	#N/A	0	NA	NA	NA	NA	NA	NA	0	NA	NA	NA	NA	NA	NA	NA	0	NA	NA	NA	NA	NA	NA	NA	1
Xelaev18002104m	#N/A	#N/A	0.302247	0.0367383	NA	-0.033686	NA	-0.0235564	NA	1.10182	0.123307	NA	0.0742008	NA	0.0319634	NA	NA	0.418863	0.0451325	NA	0	NA	0.00944517	NA	NA	1
Xelaev18002105m	#N/A	#N/A	1.29872	0.0779925	NA	0.14516	NA	0.181636	NA	2.59623	0.13147	NA	0.1455	NA	0.0877338	NA	NA	2.50575	0.056215	NA	0.333825	NA	0.00911097	NA	NA	1
Xelaev18002106m	#N/A	#N/A	0	NA	NA	NA	NA	NA	NA	0	NA	NA	NA	NA	NA	NA	NA	0	NA	NA	NA	NA	NA	NA	NA	1
Xelaev18002108m	#N/A	#N/A	3.24864	-0.00857209	1	0.297289	NA	-0.0776642	NA	7.30415	0.15394	0.999981	0.145504	NA	0.0424299	0.958201	0.986525	5.86464	0.0767358	NA	0.340237	0.654374	0.418286	NA	0.900281	1
Xelaev18002109m	#N/A	#N/A	0.328032	-0.0337912	NA	0.0412416	NA	-0.0233857	NA	0.103421	0.0264757	NA	0	NA	0	NA	NA	0	NA	NA	NA	NA	NA	NA	NA	1
Xelaev18002110m	#N/A	#N/A	0	NA	NA	NA	NA	NA	NA	0	NA	NA	NA	NA	NA	NA	NA	0	NA	NA	NA	NA	NA	NA	NA	1
Xelaev18002111m	#N/A	#N/A	0.967314	0.0176495	NA	-0.0689545	NA	-0.0493284	NA	1.06076	0.0716503	NA	0.0193499	NA	0.0790002	NA	NA	1.17527	0.16443	NA	0.0584406	NA	0	NA	NA	1
Xelaev18002112m	#N/A	#N/A	0	NA	NA	NA	NA	NA	NA	0	NA	NA	NA	NA	NA	NA	NA	0	NA	NA	NA	NA	NA	NA	NA	1
Xelaev18002116m	#N/A	#N/A	2.85542	-0.190967	NA	-0.043908	NA	0.262745	NA	2.70434	-0.131352	NA	0.0109923	NA	0.00695675	NA	0.810314	2.96688	0.148685	NA	0.234005	NA	0.362953	NA	NA	1
Xelaev18002117m	#N/A	#N/A	0.913741	-0.113265	NA	-0.113231	NA	-0.060593	NA	3.07547	-0.0326901	NA	-0.0944867	NA	-0.0981046	NA	NA	6.13955	-0.0666545	NA	-0.113912	0.891313	0.0344192	NA	NA	1
Xelaev18002118m	#N/A	#N/A	3.21654	0.440943	0.862742	-0.168005	NA	-0.00455619	NA	19.7887	-0.389218	0.999981	-0.3211	0.999266	0.0247338	0.983049	0.0185192	21.8784	0.428775	NA	0.217583	0.810088	0.362183	0.720167	0.232173	1
Xelaev18002120m	#N/A	#N/A	1.51103	0.178482	NA	-0.0808162	NA	-0.0311682	NA	1.75512	0.0170947	NA	-0.0464458	NA	-0.0686832	NA	NA	1.11865	0.102344	NA	0	NA	0.195948	NA	NA	1
Xelaev18002122m	#N/A	#N/A	59701.9	-0.0918739	1	-0.373946	0.496254	-0.210193	0.690629	53773.6	0.0422653	0.999981	-0.00615363	0.999266	0.00831263	0.985624	0.876768	75394	-0.224372	0.475808	-0.288518	0.106307	-0.0812578	0.804462	0.639008	0
Xelaev18002137m	#N/A	#N/A	410.419	-0.0227732	1	-0.210606	0.771426	-0.312247	0.453188	351.311	-0.276791	0.999981	-0.304389	0.695328	-0.28868	0.343458	0.541327	587.671	-0.113777	0.935118	-0.604196	0.0731186	0.156634	0.804462	0.243318	0
Xelaev18002141m	#N/A	#N/A	0	NA	NA	NA	NA	NA	NA	0	NA	NA	NA	NA	NA	NA	NA	0	NA	NA	NA	NA	NA	NA	NA	1
Xelaev18002155m	#N/A	#N/A	0.346743	0	NA	0	NA	0.088579	NA	1.39251	-0.0269369	NA	0.0303554	NA	-0.0137651	NA	NA	0.367733	0.0142105	NA	0.0319463	NA	-0.0101248	NA	NA	1
Xelaev18002156m	#N/A	#N/A	0.120528	-0.0348404	NA	-0.033686	NA	-0.0235564	NA	0.753369	-0.020256	NA	-0.0386187	NA	-0.0139587	NA	NA	5.61976	-0.574072	NA	-0.287122	0.629157	-0.644355	NA	NA	1
Xelaev18002157m	#N/A	#N/A	0	NA	NA	NA	NA	NA	NA	0	NA	NA	NA	NA	NA	NA	NA	0.254287	-0.0167115	NA	-0.0575108	NA	-0.0570354	NA	NA	1
Xelaev18002158m	#N/A	#N/A	91.393	-0.0370682	1	0.256208	0.831528	-0.158336	0.842244	105.742	-0.162922	0.999981	-0.255283	0.999266	0.0960732	0.89952	0.779691	137.969	-0.0989723	0.955675	-0.42639	0.381101	-0.155382	0.844832	0.826216	0
Xelaev18002160m	#N/A	#N/A	219.106	0.249284	1	0.214059	0.878421	0.121649	0.886955	186.357	0.00480298	0.999981	0.00172044	0.999266	-0.14115	0.830738	0.999809	351.731	0.272281	0.895408	0.453972	0.555593	0.717469	0.340331	0.575566	0
Xelaev18002161m	#N/A	#N/A	7.97709	-0.0578418	1	0.0584376	0.98526	-0.365863	0.692037	7.20316	-0.211727	0.999981	-0.0953909	NA	-0.339024	NA	0.920118	12.9439	-0.0319286	NA	-0.0021598	0.998309	-0.15489	0.899337	0.982497	0
Xelaev18002162m	#N/A	#N/A	0.457071	-0.0639667	NA	0.00599616	NA	-0.0570799	NA	0.108933	0	NA	0.0133722	NA	0	NA	NA	0.700439	0.0182873	NA	0.0755448	NA	0.0756731	NA	NA	1
Xelaev18002163m	#N/A	#N/A	0	NA	NA	NA	NA	NA	NA	0	NA	NA	NA	NA	NA	NA	NA	0	NA	NA	NA	NA	NA	NA	NA	1
Xelaev18002164m	#N/A	#N/A	1.12965	-0.0115292	NA	0.0201415	NA	-0.0550987	NA	0.849268	-0.0429508	NA	-0.0864811	NA	-0.0162477	NA	NA	1.1837	-0.102154	NA	-0.147284	NA	-0.144104	NA	NA	1
Xelaev18002166m	#N/A	#N/A	0	NA	NA	NA	NA	NA	NA	0	NA	NA	NA	NA	NA	NA	NA	0	NA	NA	NA	NA	NA	NA	NA	1
Xelaev18002167m	#N/A	#N/A	0.0973078	-0.0348404	NA	-0.033686	NA	-0.0235564	NA	0	NA	NA	NA	NA	NA	NA	NA	0	NA	NA	NA	NA	NA	NA	NA	1
Xelaev18002168m	#N/A	#N/A	3.74358	-0.0442713	1	0.0728527	NA	0.223758	NA	2.56629	-0.152052	NA	-0.0206172	NA	0.0329003	NA	0.884272	4.48203	0.351824	NA	0.188108	0.806485	0.566398	NA	0.849861	1
Xelaev18002169m	#N/A	#N/A	0.147859	0.0399166	NA	0	NA	0	NA	0	NA	NA	NA	NA	NA	NA	NA	0	NA	NA	NA	NA	NA	NA	NA	1
Xelaev18002170m	#N/A	#N/A	0	NA	NA	NA	NA	NA	NA	0	NA	NA	NA	NA	NA	NA	NA	0	NA	NA	NA	NA	NA	NA	NA	1
Xelaev18002171m	#N/A	#N/A	0	NA	NA	NA	NA	NA	NA	0	NA	NA	NA	NA	NA	NA	NA	0	NA	NA	NA	NA	NA	NA	NA	1
Xelaev18002172m	#N/A	#N/A	0	NA	NA	NA	NA	NA	NA	0	NA	NA	NA	NA	NA	NA	NA	0	NA	NA	NA	NA	NA	NA	NA	1
Xelaev18002173m	#N/A	#N/A	0	NA	NA	NA	NA	NA	NA	0	NA	NA	NA	NA	NA	NA	NA	0	NA	NA	NA	NA	NA	NA	NA	1
Xelaev18002174m	#N/A	#N/A	0	NA	NA	NA	NA	NA	NA	0	NA	NA	NA	NA	NA	NA	NA	0	NA	NA	NA	NA	NA	NA	NA	1
Xelaev18002175m	#N/A	#N/A	0	NA	NA	NA	NA	NA	NA	0.275693	0	NA	0.0124915	NA	0.0300819	NA	NA	0.146554	0.0142105	NA	0	NA	0	NA	NA	1
Xelaev18002176m	#N/A	#N/A	0	NA	NA	NA	NA	NA	NA	0	NA	NA	NA	NA	NA	NA	NA	0	NA	NA	NA	NA	NA	NA	NA	1
Xelaev18002177m	#N/A	#N/A	0	NA	NA	NA	NA	NA	NA	0	NA	NA	NA	NA	NA	NA	NA	0	NA	NA	NA	NA	NA	NA	NA	1
Xelaev18002178m	#N/A	#N/A	0	NA	NA	NA	NA	NA	NA	0	NA	NA	NA	NA	NA	NA	NA	0	NA	NA	NA	NA	NA	NA	NA	1
Xelaev18002179m	#N/A	#N/A	0	NA	NA	NA	NA	NA	NA	0	NA	NA	NA	NA	NA	NA	NA	0	NA	NA	NA	NA	NA	NA	NA	1
Xelaev18002183m	#N/A	#N/A	0.173372	0	NA	0	NA	0.0512005	NA	0	NA	NA	NA	NA	NA	NA	NA	0	NA	NA	NA	NA	NA	NA	NA	1
Xelaev18002185m	#N/A	#N/A	54.404	-0.488593	0.938521	-0.191093	0.915472	-0.592282	0.391459	46.4969	-0.156896	0.999981	0.0489612	0.999266	-0.112272	0.89952	0.870374	84.9298	-0.30627	0.849073	-0.340474	0.638637	-0.119521	0.916003	0.900281	0
Xelaev18002189m	#N/A	#N/A	0.566906	0	NA	0	NA	0.154689	NA	0.188134	-0.00292453	NA	-0.00132793	NA	-0.0140184	NA	NA	0.106542	0	NA	0	NA	0.0214538	NA	NA	1
Xelaev18002190m	#N/A	#N/A	157.493	-0.420524	0.983347	0.185951	0.90805	-0.198497	0.810282	230.407	0.538072	0.651885	0.759537	0.028751	1.68824	1.39868e-13	4.55895e-08	373.516	-0.106015	0.956644	0.570782	0.253439	0.52441	0.371519	0.553336	0
Xelaev18002192m	#N/A	#N/A	30.7262	-0.093553	1	-0.14762	0.946788	-0.558022	0.498395	48.6028	-0.0620777	0.999981	0.258773	0.999266	0.128796	0.886245	0.901017	54.1732	-0.261694	0.874396	0.0129698	0.988712	-0.170682	0.863724	0.934253	0
Xelaev18002194m	#N/A	#N/A	1.04144	0.0337035	NA	0.0160537	NA	-0.0380126	NA	1.57932	-0.0550666	NA	-0.0485786	NA	-0.0323603	NA	NA	0.377323	0.0142105	NA	0.04508	NA	0	NA	NA	1
Xelaev18002197m	#N/A	#N/A	0	NA	NA	NA	NA	NA	NA	0	NA	NA	NA	NA	NA	NA	NA	0	NA	NA	NA	NA	NA	NA	NA	1
Xelaev18002198m	#N/A	#N/A	102.682	-0.148486	1	0.0144036	0.997138	0.111189	0.910509	48.5712	-0.0249367	0.999981	-0.175603	0.999266	-0.20791	0.789847	0.999809	87.726	-0.350767	0.781495	-0.784312	0.0898925	-0.488228	0.431273	0.795357	0
Xelaev18002199m	#N/A	#N/A	958.798	0.00296452	1	-0.0803404	0.922353	-0.170822	0.622414	892.42	-0.0971949	0.999981	-0.022738	0.999266	-0.146937	0.618823	0.945662	1312.92	-0.305868	0.465349	-0.244534	0.385633	-0.296075	0.319321	0.765987	0
Xelaev18002202m	#N/A	#N/A	0.505163	0.109823	NA	0	NA	0.0465628	NA	0.720595	-0.00302789	NA	-0.0296442	NA	-0.028793	NA	NA	0	NA	NA	NA	NA	NA	NA	NA	1
Xelaev18002203m	#N/A	#N/A	0.533901	0.0106074	NA	0.00534021	NA	0.0166992	NA	0.108933	0	NA	0.0133722	NA	0	NA	NA	0.285424	0	NA	0	NA	0.0567831	NA	NA	1
Xelaev18002204m	#N/A	#N/A	1.10935	0.110716	NA	0.118324	NA	0.138677	NA	1.25502	-0.00355909	NA	0.00267211	NA	-0.0382695	NA	NA	0.755617	0.0889171	NA	0.00903948	NA	0.0403446	NA	NA	1
Xelaev18002205m	#N/A	#N/A	0	NA	NA	NA	NA	NA	NA	0	NA	NA	NA	NA	NA	NA	NA	0	NA	NA	NA	NA	NA	NA	NA	1
Xelaev18002206m	#N/A	#N/A	0	NA	NA	NA	NA	NA	NA	0	NA	NA	NA	NA	NA	NA	NA	0	NA	NA	NA	NA	NA	NA	NA	1
Xelaev18002208m	#N/A	#N/A	0.188167	0.0025381	NA	-0.033686	NA	-0.0235564	NA	0.103421	0.0264757	NA	0	NA	0	NA	NA	0	NA	NA	NA	NA	NA	NA	NA	1
Xelaev18002209m	#N/A	#N/A	1.5938	-0.210808	NA	-0.146669	NA	-0.169709	NA	0.394348	0	NA	0.010459	NA	0.0393397	NA	NA	1.35889	0.0318726	NA	-0.182441	NA	-0.118048	NA	NA	1
Xelaev18002212m	#N/A	#N/A	0.473642	-0.0286328	NA	-0.0865521	NA	-0.077797	NA	0.590186	0.0138423	NA	0.0420742	NA	-0.016588	NA	NA	0.312143	0.0142105	NA	0.0272338	NA	0	NA	NA	1
Xelaev18002213m	#N/A	#N/A	0.480331	0.0330385	NA	0.0750132	NA	0.0479257	NA	0.0807654	0	NA	0.0133722	NA	0	NA	NA	0.146554	0.0142105	NA	0	NA	0	NA	NA	1
Xelaev18002214m	#N/A	#N/A	0.181718	0.077295	NA	0	NA	0	NA	0.306789	-0.00292453	NA	-0.00222071	NA	0.000681697	NA	NA	0.285424	0	NA	0	NA	0.0567831	NA	NA	1
Xelaev18002215m	#N/A	#N/A	4.53855	0.202355	1	0.284948	0.857537	0.459522	NA	1.69876	0.108124	NA	-0.0182419	NA	0.0806761	NA	0.863876	3.20456	0.103511	NA	0.0894355	NA	0.448881	NA	0.764643	1
Xelaev18002217m	#N/A	#N/A	0.115362	0	NA	0.0410709	NA	0	NA	0	NA	NA	NA	NA	NA	NA	NA	0	NA	NA	NA	NA	NA	NA	NA	1
Xelaev18002218m	#N/A	#N/A	1.27116	0.075132	NA	0.125668	NA	0.129338	NA	0.654496	0.0180618	NA	-0.000485901	NA	0.0442658	NA	NA	1.19896	0.180882	NA	0	NA	0.140302	NA	NA	1
Xelaev18002221m	#N/A	#N/A	0	NA	NA	NA	NA	NA	NA	0.206841	0.0411758	NA	0	NA	0	NA	NA	0	NA	NA	NA	NA	NA	NA	NA	1
Xelaev18002222m	#N/A	#N/A	0	NA	NA	NA	NA	NA	NA	0	NA	NA	NA	NA	NA	NA	NA	0	NA	NA	NA	NA	NA	NA	NA	1
Xelaev18002223m	#N/A	#N/A	1.06079	-0.0931586	NA	-0.0832791	NA	0.0164352	NA	1.68569	0.00456364	NA	-0.0445599	NA	0.00767783	NA	NA	1.33741	-0.166511	NA	-0.135184	NA	0.0299011	NA	NA	1
Xelaev18002224m	#N/A	#N/A	0.297244	0	NA	0.0410709	NA	0.0512005	NA	0.716339	0.0239624	NA	0.047145	NA	0.028159	NA	NA	2.84091	-0.0959485	NA	-0.090485	NA	-0.111293	NA	NA	1
Xelaev18002225m	#N/A	#N/A	0.239235	0	NA	0.0784493	NA	0	NA	0	NA	NA	NA	NA	NA	NA	NA	0	NA	NA	NA	NA	NA	NA	NA	1
Xelaev18002226m	2	1'	39.2081	1.21806	0.0462301	1.40605	0.00678481	1.34217	0.0141131	7.37967	0.195061	0.999981	0.259833	NA	0.364075	0.349831	0.0718439	18.3166	0.155898	NA	-0.581699	0.344371	0.00603961	0.996778	0.0208509	0
Xelaev18002227m	#N/A	#N/A	0	NA	NA	NA	NA	NA	NA	0	NA	NA	NA	NA	NA	NA	NA	0.120486	0	NA	0.00433327	NA	0	NA	NA	1
Xelaev18002228m	#N/A	#N/A	0.755349	-0.0268224	NA	0.0712038	NA	0.0108296	NA	0.870088	0.0370977	NA	0.027226	NA	0.0391544	NA	NA	1.6505	0.279641	NA	0.0642817	NA	0.132759	NA	NA	1
Xelaev18002229m	#N/A	#N/A	0	NA	NA	NA	NA	NA	NA	0	NA	NA	NA	NA	NA	NA	NA	0	NA	NA	NA	NA	NA	NA	NA	1
Xelaev18002230m	#N/A	#N/A	0	NA	NA	NA	NA	NA	NA	0	NA	NA	NA	NA	NA	NA	NA	0	NA	NA	NA	NA	NA	NA	NA	1
Xelaev18002231m	#N/A	#N/A	11.3959	-0.134939	1	-0.0891704	0.9748	-0.534548	0.510445	14.4413	-0.117622	0.999981	-0.166964	0.999266	-0.24534	0.740212	0.966702	23.9365	0.0272907	0.992136	-0.229526	0.800477	-0.472913	0.596888	0.859455	0
Xelaev18002232m	#N/A	#N/A	1.01392	0.163933	NA	0.128384	NA	0.0646273	NA	1.68785	-0.0190041	NA	-0.137483	NA	0.00468102	NA	NA	1.25093	-0.107421	NA	-0.113139	NA	-0.166653	NA	NA	1
Xelaev18002233m	#N/A	#N/A	0	NA	NA	NA	NA	NA	NA	0	NA	NA	NA	NA	NA	NA	NA	0	NA	NA	NA	NA	NA	NA	NA	1
Xelaev18002237m	#N/A	#N/A	0	NA	NA	NA	NA	NA	NA	0.242296	0	NA	0.0388543	NA	0	NA	NA	0	NA	NA	NA	NA	NA	NA	NA	1
Xelaev18002238m	#N/A	#N/A	0.811468	-0.108805	NA	0.0118152	NA	-0.0564227	NA	1.26838	-0.00153549	NA	0.0203915	NA	0.0688736	NA	NA	1.1369	0.116966	NA	0.0446279	NA	0.0779672	NA	NA	1
Xelaev18002240m	#N/A	#N/A	0.404948	0.0409521	NA	0.0410709	NA	0.0512005	NA	0.304305	0.0411758	NA	0	NA	0.0153012	NA	NA	0.293108	0.0451325	NA	0	NA	0	NA	NA	1
Xelaev18002241m	#N/A	#N/A	44.1914	0.411172	1	0.179774	0.93214	0.322134	0.741982	21.7774	0.56508	0.817588	-0.00961584	0.999266	0.517171	0.305243	0.581831	33.77	-0.221946	0.921637	-0.208137	0.817981	0.12012	0.926062	0.978675	0
Xelaev18002242m	#N/A	#N/A	2.99305	0.189958	1	0.0402176	NA	-0.189816	NA	2.87561	0.197795	NA	0.10303	NA	0.156084	NA	0.928946	3.34526	-0.258157	NA	-0.293876	NA	0.149868	NA	NA	1
Xelaev18002243m	#N/A	#N/A	31.7371	-0.0973274	1	0.319836	0.854776	-0.0523661	0.965901	29.4106	0.18602	0.999981	0.00675325	0.999266	0.0683722	0.944292	0.998929	50.0696	-0.615501	0.595422	-0.501752	0.478761	-0.750024	0.281384	0.826296	0
Xelaev18002244m	#N/A	#N/A	1.71029	0.0441274	NA	0.239347	NA	0.0396154	NA	0.657624	-0.0213237	NA	-0.0249923	NA	-0.0431074	NA	NA	2.00801	-0.206416	NA	0.101183	NA	-0.167613	NA	NA	1
Xelaev18002248m	#N/A	#N/A	112.889	0.469438	0.840794	2.01004	8.7699e-10	2.06583	6.0278e-10	107.923	0.607335	0.587476	1.23052	6.76405e-06	2.38465	9.66822e-25	8.28437e-40	155.983	1.12514	0.0293714	1.82208	2.64726e-07	2.81432	1.19532e-17	1.20018e-22	0
Xelaev18002249m	#N/A	#N/A	0	NA	NA	NA	NA	NA	NA	0.294505	-0.0317395	NA	-0.0437017	NA	-0.0428334	NA	NA	0.217582	0.0142105	NA	0	NA	0.00389752	NA	NA	1
Xelaev18002252m	#N/A	#N/A	0.520115	0	NA	0	NA	0.125957	NA	0.107369	-0.00292453	NA	-0.016028	NA	-0.0140184	NA	NA	0.120486	0	NA	0.00433327	NA	0	NA	NA	1
Xelaev18002253m	#N/A	#N/A	558.874	0.0427061	1	0.0723616	0.939902	-0.143678	0.740849	499.752	0.0351827	0.999981	-0.0654399	0.999266	0.0262677	0.964879	0.999002	678.836	-0.0746437	0.949093	-0.0410027	0.931527	-0.0117751	0.985738	0.984901	0
Xelaev18002254m	#N/A	#N/A	6.255	0.512299	0.974933	0.888555	0.221762	0.662195	NA	0.486482	0.0126685	NA	-0.00357516	NA	0.0133445	NA	0.896776	2.55178	-0.175164	NA	-0.167987	NA	0.0448481	NA	0.649877	1
Xelaev18002255m	#N/A	#N/A	11.1685	0.401995	1	-0.0503844	0.988112	0.295	0.767481	9.94838	0.0390134	0.999981	-0.204941	NA	-0.0715517	0.934179	0.969061	13.9438	0.279404	NA	-0.165054	0.857823	0.315335	0.753208	0.905897	0
Xelaev18002256m	#N/A	#N/A	19.011	0.4278	1	0.0635666	0.984958	0.512406	0.549786	16.3194	0.439601	0.999981	0.240775	0.999266	0.666935	0.114897	0.37077	20.2185	0.0104882	NA	-0.199568	0.827309	-0.0507523	0.971249	0.924732	0
Xelaev18002257m	#N/A	#N/A	3.65407	0.120664	1	0.214357	NA	-0.0313218	NA	1.96046	-0.109859	NA	-0.0579878	NA	-0.1108	NA	0.999809	4.46008	0.218165	NA	-0.103102	0.901844	0.384532	NA	0.934253	1
Xelaev18002258m	#N/A	#N/A	4.77426	0.462628	0.979897	0.575804	0.50861	0.870485	NA	1.6834	0.0603998	NA	0.0444618	NA	0.141333	NA	0.317071	3.10388	0.170877	NA	0.202906	NA	0.458539	NA	0.171378	1
Xelaev18002259m	#N/A	#N/A	54.343	0.139258	1	-0.0659204	0.984406	-0.489734	0.551252	81.5185	-0.161358	0.999981	-0.248717	0.999266	-0.470436	0.266405	0.673923	81.7677	0.207577	0.910968	-0.136701	0.867643	-0.367403	0.639906	0.774304	0
Xelaev18002276m	#N/A	#N/A	0	NA	NA	NA	NA	NA	NA	0	NA	NA	NA	NA	NA	NA	NA	0	NA	NA	NA	NA	NA	NA	NA	1
Xelaev18002277m	#N/A	#N/A	2.23159	0.0207397	NA	0.184364	NA	0.203458	NA	4.07827	-0.119518	NA	-0.175696	NA	-0.195919	NA	0.999809	5.92176	0.124549	NA	0.272185	0.730066	-0.0655299	NA	0.989811	1
Xelaev18002278m	#N/A	#N/A	4.18241	-0.153456	1	0.235183	NA	-0.320027	NA	8.66807	-0.180738	0.999981	-0.21254	NA	-0.193187	0.782947	0.832275	6.18215	0.261367	NA	0.155985	0.857881	-0.022598	NA	0.882767	1
Xelaev18002279m	#N/A	#N/A	0.0908591	0.0399166	NA	0	NA	0	NA	0.588439	0.0172099	NA	0.0116678	NA	0.0210224	NA	NA	1.33052	0.162058	NA	0.138264	NA	-0.00696149	NA	NA	1
Xelaev18002280m	#N/A	#N/A	27.6942	-0.137229	1	-0.287967	0.868541	-0.495461	0.552283	60.7508	0.219151	0.999981	-0.250609	0.999266	0.162338	0.836965	0.792116	44.5725	0.601547	0.626996	0.698759	0.285319	0.511394	0.549064	0.775037	0
Xelaev18002281m	#N/A	#N/A	0	NA	NA	NA	NA	NA	NA	0.23731	0	NA	0	NA	0.0300819	NA	NA	1.16857	0.165943	NA	0.0401114	NA	0	NA	NA	1
Xelaev18002282m	#N/A	#N/A	40.7151	-0.230988	1	-0.22984	0.89549	-0.653737	0.361264	38.2998	0.0100228	0.999981	-0.0731514	0.999266	0.0714978	0.941408	0.954016	47.6865	-0.118889	0.958783	0.0327465	0.972002	0.076871	0.948427	0.911382	0
Xelaev18002283m	#N/A	#N/A	0.663292	-0.0413291	NA	0.0432256	NA	-0.0694771	NA	0.763424	0.039494	NA	0.0294181	NA	0.0228455	NA	NA	3.43434	-0.0633113	NA	-0.231181	NA	-0.240363	NA	NA	1
Xelaev18002284m	#N/A	#N/A	37.6257	-0.037941	1	0.395002	0.747855	-0.251357	0.784746	64.3997	0.493008	0.951242	0.317318	0.979998	0.214822	0.762304	0.677409	69.6366	0.176718	0.935118	0.262439	0.739429	0.118586	0.917109	0.950123	0
Xelaev18002285m	#N/A	#N/A	0.120528	-0.0348404	NA	-0.033686	NA	-0.0235564	NA	0.0981683	-0.00292453	NA	-0.016028	NA	-0.0140184	NA	NA	0	NA	NA	NA	NA	NA	NA	NA	1
Xelaev18002286m	#N/A	#N/A	0	NA	NA	NA	NA	NA	NA	1.44209	0.0692323	NA	-0.0532586	NA	-0.0278619	NA	NA	0.905568	0.0992855	NA	0	NA	0.120268	NA	NA	1
Xelaev18002287m	#N/A	#N/A	35.758	0.462538	1	0.384582	0.7754	0.327871	0.717215	39.4781	-0.0242006	0.999981	0.00363337	0.999266	0.120088	0.893532	0.990107	43.177	0.0399265	0.987612	-0.13828	0.874988	-0.0409038	0.974035	0.972248	0
Xelaev18002288m	#N/A	#N/A	1.52863	0.170654	NA	-0.0410509	NA	0.00192854	NA	2.37801	-0.0329945	NA	-0.0161767	NA	-0.0330863	NA	NA	5.15686	0.0426596	NA	0.0692727	0.941699	0.366678	NA	NA	1
Xelaev18002289m	#N/A	#N/A	21.7596	-0.235456	1	-0.330336	0.843294	-0.125709	0.911046	30.7873	0.226057	0.999981	0.0373361	0.999266	0.176926	0.832615	0.999809	38.1356	0.0652082	0.978699	-0.0952363	0.921537	-0.580828	0.441284	0.919643	0
Xelaev18002290m	#N/A	#N/A	3.17387	-0.00495499	1	0.242369	NA	0.0251125	NA	2.71532	0.127814	NA	-0.0455169	NA	-0.0274589	NA	0.993595	2.75958	-0.0427778	NA	-0.0294112	NA	-0.117616	NA	NA	1
Xelaev18002291m	#N/A	#N/A	10.4953	-0.131458	1	-0.0598741	0.985181	-0.264323	0.790177	19.6453	0.0209058	0.999981	0.12103	0.999266	-0.0479171	0.964166	0.999809	20.4801	0.474878	NA	0.284887	0.741826	0.00474144	0.997677	0.974471	0
Xelaev18002292m	#N/A	#N/A	1.17618	-0.0376389	NA	0.0487203	NA	0.0565079	NA	2.43786	-0.123791	NA	-0.0204455	NA	-0.0896966	NA	NA	2.61853	-0.00650461	NA	0.0453651	NA	-0.106288	NA	NA	1
Xelaev18002293m	#N/A	#N/A	0.780123	-0.075507	NA	-0.111966	NA	-0.0680259	NA	1.13809	-0.0194119	NA	0.0557624	NA	0.0477651	NA	NA	3.37026	-0.529766	NA	-0.31421	NA	-0.48772	NA	NA	1
Xelaev18002294m	#N/A	#N/A	1.35902	-0.135976	NA	-0.073538	NA	-0.115796	NA	0.890835	-0.00196736	NA	0.0511309	NA	0.0652392	NA	NA	0.547624	0.0518385	NA	0.0236149	NA	0.00792795	NA	NA	1
Xelaev18002295m	#N/A	#N/A	0.635477	0	NA	0.0341724	NA	0.120459	NA	0.491839	-0.0339608	NA	-0.0348294	NA	-0.0435686	NA	NA	2.36175	-0.129673	NA	0.0261542	NA	-0.103011	NA	NA	1
Xelaev18002296m	#N/A	#N/A	111.211	0.347914	0.996601	0.442821	0.521108	0.655561	0.167596	136.278	0.054077	0.999981	-0.0675459	0.999266	-0.0677826	0.932498	0.686004	166.432	0.488826	0.561714	0.566844	0.223643	0.482318	0.39188	0.283104	0
Xelaev18002297m	#N/A	#N/A	67.8975	0.0479248	1	0.183222	0.91816	0.109995	0.910475	67.9745	0.127001	0.999981	-0.195197	0.999266	0.388844	0.49186	0.779333	88.2202	0.12826	0.954855	0.238146	0.758466	-0.0268776	0.983585	0.996752	0
Xelaev18002298m	#N/A	#N/A	0	NA	NA	NA	NA	NA	NA	0.402871	-0.0287409	NA	-0.0292304	NA	-0.0394595	NA	NA	0.275494	0.0451325	NA	0	NA	0	NA	NA	1
Xelaev18002299m	#N/A	#N/A	68.2944	0.153209	1	0.325764	0.745091	0.0150879	0.987244	81.3995	-0.139236	0.999981	-0.0279242	0.999266	-0.0163025	0.986751	0.992754	103.086	0.376314	0.739397	0.573096	0.236488	0.195016	0.814337	0.850151	0
Xelaev18002300m	#N/A	#N/A	90.0939	0.317807	1	0.341552	0.74288	0.863347	0.075601	73.0016	0.286777	0.999981	-0.0738875	0.999266	0.263168	0.65845	0.119716	96.1096	0.296953	0.872988	0.239627	0.782225	0.435191	0.623309	0.805838	0
Xelaev18002301m	#N/A	#N/A	47.8486	-0.320559	1	-0.312509	0.822899	-0.67062	0.316453	28.5595	-0.376657	0.999981	-0.43656	0.873939	-0.496219	0.33878	0.468698	35.9658	0.842203	0.350268	0.365262	0.651749	0.255799	0.816617	0.543344	0
Xelaev18002302m	#N/A	#N/A	227.351	0.0694725	1	0.0578222	0.964181	0.0599096	0.918574	186.797	-0.0816946	0.999981	-0.0837257	0.999266	0.000480832	0.999591	0.999809	263.249	0.038756	0.984582	-0.000552169	0.999663	0.0978257	0.913832	0.999924	0
Xelaev18002303m	#N/A	#N/A	2.28318	-0.295219	NA	-0.244025	NA	0.148791	NA	3.42843	0.105759	NA	0.0830692	NA	0.35424	NA	0.366416	3.81482	0.343006	NA	0.343086	NA	-0.0886436	NA	NA	1
Xelaev18002304m	#N/A	#N/A	75.5884	0.174432	1	0.607351	0.333967	0.472535	0.444584	48.112	-0.172027	0.999981	0.027714	0.999266	-0.271206	0.676918	0.479689	61.7547	0.195577	0.911975	0.212215	0.768029	0.130423	0.895525	0.870456	0
Xelaev18002305m	#N/A	#N/A	73.2143	-0.568182	0.809662	-0.0584137	0.984593	0.162522	0.863219	59.3295	-0.21111	0.999981	-0.0721846	0.999266	0.131684	0.882123	0.653026	89.407	0.136921	0.943914	-0.180113	0.799533	0.32946	0.643141	0.592399	0
Xelaev18002306m	#N/A	#N/A	49.4576	-0.172541	1	-0.0180459	0.996316	0.0376192	0.973701	76.7952	-0.19189	0.999981	-0.165457	0.999266	-0.404608	0.428635	0.992754	81.9559	0.387854	0.761811	0.357833	0.578739	0.195817	0.834879	0.974316	0
Xelaev18002307m	#N/A	#N/A	0.976213	-0.0870718	NA	-0.0819411	NA	-0.0428843	NA	1.53154	0.0348716	NA	-0.0844263	NA	-0.0233972	NA	NA	2.10719	0.127523	NA	0.187837	NA	0.212473	NA	NA	1
Xelaev18002308m	#N/A	#N/A	72.7551	0.141881	1	0.242662	0.878544	0.161535	0.863488	102.546	0.176496	0.999981	0.0921951	0.999266	0.166155	0.798348	0.999809	115.097	0.395589	0.781495	0.669763	0.243812	0.448407	0.563703	0.898607	0
Xelaev18002309m	#N/A	#N/A	22.788	-0.307595	1	-0.0181299	0.996818	-0.443829	0.621084	37.5169	-0.108573	0.999981	-0.133352	0.999266	-0.0934891	0.919359	0.982281	34.3436	0.872988	0.307677	0.59096	0.390995	0.080787	0.951452	0.575578	0
Xelaev18002310m	#N/A	#N/A	34.1606	-0.323418	1	-0.362527	0.79801	-0.0190748	0.987244	21.4693	-0.086853	0.999981	-0.195643	0.999266	-0.0809629	0.933057	0.996306	29.802	-0.282836	0.883651	-0.222268	0.803527	-0.254339	0.813941	0.970316	0
Xelaev18002311m	#N/A	#N/A	1.13146	0.096746	NA	0.06155	NA	0.141062	NA	1.18807	0.0466163	NA	0.049325	NA	0.0608961	NA	NA	1.55484	0.087923	NA	-0.0727566	NA	-0.123742	NA	NA	1
Xelaev18002312m	#N/A	#N/A	76.9329	0.107775	1	0.470587	0.618088	0.434151	0.544738	115.582	0.0826234	0.999981	-0.025327	0.999266	0.360563	0.398498	0.546697	143.565	0.153446	0.941599	0.559657	0.319855	0.534199	0.413004	0.703555	0
Xelaev18002313m	#N/A	#N/A	41.8329	-0.129011	1	0.22336	0.912945	-3.75313e-05	0.999925	73.1798	-0.424045	0.999981	-0.0587861	0.999266	-0.0245711	0.982518	0.957745	77.7217	0.692584	0.438318	0.870056	0.0948801	0.372971	0.655494	0.824247	0
Xelaev18002314m	#N/A	#N/A	14.4562	-0.304139	1	-0.480384	0.710652	-0.473702	0.586708	26.8432	0.169195	0.999981	0.0100679	0.999266	-0.0383034	0.973449	0.980574	26.9506	0.675077	0.533083	0.393759	0.615388	-0.246706	0.822346	0.518018	0
Xelaev18002315m	#N/A	#N/A	22.7779	0.235384	1	0.414557	0.767436	0.478876	0.576228	11.6144	-0.30904	0.999981	-0.158249	NA	-0.274955	0.639755	0.937165	12.8069	0.607176	NA	0.346754	0.670436	0.26975	0.800163	0.866671	0
Xelaev18002318m	#N/A	#N/A	120.952	0.0371283	1	0.451511	0.500093	0.3823	0.504386	104.917	-0.298431	0.999981	-0.474483	0.610349	-0.407449	0.367078	0.300389	127.05	0.0223742	0.991918	0.0861744	0.912494	-0.0169653	0.987859	0.905775	0
Xelaev18002319m	#N/A	#N/A	32.788	-0.20813	1	-0.253787	0.878547	0.319633	0.710431	31.5944	-0.245065	0.999981	-0.195475	0.999266	-0.31825	0.620114	0.779043	38.6139	0.356487	0.830097	0.215138	0.805442	0.0874614	0.945349	0.845736	0
Xelaev18002320m	#N/A	#N/A	5.25208	-0.0139332	1	0.118618	0.945959	-0.0761669	NA	9.85087	0.397771	0.999981	0.331217	NA	0.0734242	0.932273	0.981834	5.90201	0.436215	NA	-0.122738	0.894066	-0.329714	NA	0.922664	0
Xelaev18002321m	#N/A	#N/A	27.8493	0.0859549	1	0.206599	0.922345	-0.00743608	0.995871	48.8683	0.188905	0.999981	0.260108	0.999266	0.336375	0.562395	0.999809	50.8968	0.397597	0.78658	0.634917	0.293153	0.196079	0.852985	0.951819	0
Xelaev18002322m	#N/A	#N/A	1.07708	0.151782	NA	-0.042776	NA	-0.0258431	NA	3.77507	0.235872	NA	0.115272	NA	0.163539	NA	NA	3.85595	0.07558	NA	0.194006	NA	-0.393174	NA	NA	1
Xelaev18002323m	#N/A	#N/A	107.454	-0.167243	1	-0.368493	0.716306	-0.562999	0.352898	111.696	-0.176358	0.999981	-0.191489	0.999266	-0.262328	0.592625	0.709826	135.926	0.451901	0.57704	0.090665	0.895542	-0.21835	0.76132	0.371563	0
Xelaev18002324m	#N/A	#N/A	0.578672	0.0264092	NA	0.0909488	NA	0.0423191	NA	0.768415	0.0191356	NA	0.0722527	NA	-0.00102724	NA	NA	0.461159	0.0419316	NA	0.0293909	NA	0	NA	NA	1
Xelaev18002325m	#N/A	#N/A	103.195	-0.158205	1	-0.0619683	0.974912	-0.138018	0.854751	57.1115	-0.10885	0.999981	-0.242538	0.999266	-0.444017	0.365859	0.928865	67.0105	0.334333	0.811114	0.233721	0.747717	0.128954	0.897748	0.98929	0
Xelaev18002326m	#N/A	#N/A	0.0908591	0.0399166	NA	0	NA	0	NA	0.0981683	-0.00292453	NA	-0.016028	NA	-0.0140184	NA	NA	0.165589	0	NA	0.0345979	NA	0	NA	NA	1
Xelaev18002327m	#N/A	#N/A	0.115362	0	NA	0.0410709	NA	0	NA	0.108933	0	NA	0.0133722	NA	0	NA	NA	0.323766	0	NA	0.0634433	NA	0	NA	NA	1
Xelaev18002328m	#N/A	#N/A	107.429	-0.0723089	1	-0.304229	0.773528	0.348051	0.584347	84.9328	-0.170437	0.999981	-0.276072	0.999266	-0.214336	0.74074	0.49231	107.591	0.00931549	0.996638	-0.0741894	0.925226	0.0767579	0.940531	0.748708	0
Xelaev18002329m	#N/A	#N/A	0.302247	0.0367383	NA	-0.033686	NA	-0.0235564	NA	0	NA	NA	NA	NA	NA	NA	NA	0.728557	0.0949709	NA	0	NA	0.0224132	NA	NA	1
Xelaev18002330m	#N/A	#N/A	10.6911	0.109181	1	0.236246	0.905645	0.337876	0.729184	12.7085	0.168272	0.999981	0.164045	NA	0.109295	0.903223	0.999809	15.1711	0.247259	NA	0.470173	0.534588	0.263353	0.810684	0.964902	0
Xelaev18002331m	#N/A	#N/A	5.55568	0.109489	1	-0.289864	0.842153	0.05193	NA	3.24938	-0.240234	NA	-0.137716	NA	-0.159649	NA	0.93435	5.27133	-0.147381	NA	0.173413	0.826285	-0.0239178	NA	0.960835	1
Xelaev18002332m	#N/A	#N/A	34.7391	0.0786455	1	-0.225843	0.895246	0.406777	0.602387	40.6533	0.0769967	0.999981	-0.188139	0.999266	-0.282162	0.681475	0.715534	47.5507	-0.111348	0.961897	0.00784233	0.993794	-0.454535	0.572663	0.893085	0
Xelaev18002333m	#N/A	#N/A	1.08718	-0.0553621	NA	0.00956836	NA	0.114389	NA	2.04243	0.135774	NA	0.0460443	NA	0.133966	NA	NA	1.52644	0.200424	NA	0.148655	NA	-0.107211	NA	NA	1
Xelaev18002334m	#N/A	#N/A	5.79586	0.0517225	1	-0.136797	0.947842	0.167555	NA	9.19533	0.292304	0.999981	-0.0743248	NA	-0.0365385	0.969756	0.945802	6.69123	0.9128	NA	0.304903	0.678543	0.525277	NA	0.264207	0
Xelaev18002335m	#N/A	#N/A	0.194616	-0.0722188	NA	-0.0710645	NA	-0.0609348	NA	0.302296	-0.00292453	NA	-0.014916	NA	0.0150454	NA	NA	0.418456	0.0142105	NA	-0.0534241	NA	-0.0519954	NA	NA	1
Xelaev18002336m	#N/A	#N/A	1.84156	-0.00906608	NA	-0.167467	NA	-0.121832	NA	1.40282	-0.0755415	NA	0.0211583	NA	-0.0547774	NA	NA	2.5173	0.00290889	NA	0.0363725	NA	-0.103369	NA	NA	1
Xelaev18002338m	#N/A	#N/A	37.5511	-0.214596	1	-0.326806	0.840949	-0.496909	0.548418	53.716	0.202133	0.999981	0.102705	0.999266	-0.0938588	0.918991	0.954993	74.3301	0.14212	0.944419	0.292771	0.658368	-0.01632	0.988964	0.948237	0
Xelaev18002339m	#N/A	#N/A	18.0395	0.018175	1	0.37151	0.813393	0.00490058	0.99699	26.1004	0.187391	0.999981	-0.225899	0.999266	0.0937171	0.921176	0.926543	38.3774	0.115321	0.964069	0.432133	0.574431	0.546704	0.510323	0.904916	0
Xelaev18002340m	#N/A	#N/A	1.01892	-0.00639335	NA	0.0846842	NA	-0.048452	NA	0.366363	-0.00290907	NA	0.00766034	NA	-0.000756307	NA	NA	1.49005	-0.282415	NA	-0.245452	NA	-0.106349	NA	NA	1
Xelaev18002341m	#N/A	#N/A	21.4757	0.189749	1	0.505084	0.675588	0.306944	0.754111	24.9127	-0.093083	0.999981	-0.0479735	0.999266	-0.0247102	0.983049	0.999246	28.2146	0.00548202	0.998116	-0.123159	0.901088	-0.190063	0.873757	0.978055	0
Xelaev18002343m	#N/A	#N/A	1.67877	0.0443434	NA	0	NA	0.292715	NA	1.32231	0.0277228	NA	0.0467113	NA	0.166774	NA	NA	2.86152	-0.286205	NA	-0.12045	NA	-0.377379	NA	NA	1
Xelaev18002344m	#N/A	#N/A	1.23671	0.00528478	NA	-0.110921	NA	-0.0251083	NA	1.2222	-0.061306	NA	-0.0966878	NA	-0.117166	NA	NA	0.739479	0	NA	0.0302609	NA	0.0839064	NA	NA	1
Xelaev18002345m	#N/A	#N/A	0.665232	-0.0490662	NA	-0.0174847	NA	0.0298459	NA	0.582111	0.000382771	NA	-0.0223324	NA	-0.0308364	NA	NA	0.68691	0.132286	NA	-0.00127863	NA	-0.017067	NA	NA	1
Xelaev18002346m	#N/A	#N/A	0	NA	NA	NA	NA	NA	NA	0.200884	0.0264757	NA	0	NA	0.0153818	NA	NA	0.468276	-0.0434629	NA	-0.0773975	NA	-0.0576316	NA	NA	1
Xelaev18002347m	#N/A	#N/A	0	NA	NA	NA	NA	NA	NA	0	NA	NA	NA	NA	NA	NA	NA	0	NA	NA	NA	NA	NA	NA	NA	1
Xelaev18002352m	#N/A	#N/A	14.0565	0.18083	1	0.0438639	0.989946	0.343737	0.721939	7.28971	-0.0680027	0.999981	0.0230438	NA	0.295898	NA	0.903784	12.17	0.647037	NA	0.407206	0.600945	0.441309	0.623913	0.868918	0
Xelaev18002364m	#N/A	#N/A	26.1961	-0.340995	1	-0.345304	0.81822	-0.385709	0.659811	30.303	0.0369808	0.999981	-0.173935	0.999266	-0.271445	0.706225	0.959383	30.7929	0.270736	0.89347	0.296801	0.727135	0.0484659	0.972425	0.967531	0
Xelaev18002365m	#N/A	#N/A	12.9355	-0.161957	1	0.254748	0.894142	-0.0644685	0.957823	16.0736	-0.0230352	0.999981	0.113107	0.999266	0.128417	0.883608	0.999002	18.6866	0.412798	NA	0.417502	0.596517	0.28615	0.788232	0.957727	0
Xelaev18002366m	#N/A	#N/A	1.69091	-0.227356	NA	-0.251727	NA	-0.150986	NA	2.57066	0.0759509	NA	-0.0353399	NA	0.0891468	NA	NA	2.43667	0.0700037	NA	-0.0245436	NA	-0.063843	NA	NA	1
Xelaev18002367m	#N/A	#N/A	475.863	-0.273627	0.991645	-0.286079	0.643339	-0.157644	0.767491	620.291	-0.301696	0.782616	-0.0943949	0.999266	-0.430469	0.0171891	0.248225	787.118	0.0129099	0.991918	0.284792	0.353647	-0.0717055	0.896142	0.858611	0
Xelaev18002369m	#N/A	#N/A	66.0715	0.580164	0.710041	0.994221	0.0428981	0.781408	0.163445	70.2355	0.118586	0.999981	0.456304	0.727472	0.546189	0.189442	0.00977397	95.5132	0.450605	0.703314	1.05539	0.0172925	1.01483	0.0345188	0.00352968	0
Xelaev18002371m	#N/A	#N/A	13.8696	0.274113	1	0.181152	0.931921	-0.133468	0.907563	19.9467	0.0238206	0.999981	-0.153194	0.999266	0.162848	0.849931	0.987994	25.8272	0.502072	0.721352	0.828317	0.170665	0.234018	0.832636	0.678748	0
Xelaev18002372m	#N/A	#N/A	0	NA	NA	NA	NA	NA	NA	0	NA	NA	NA	NA	NA	NA	NA	0	NA	NA	NA	NA	NA	NA	NA	1
Xelaev18002373m	#N/A	#N/A	0	NA	NA	NA	NA	NA	NA	0	NA	NA	NA	NA	NA	NA	NA	0	NA	NA	NA	NA	NA	NA	NA	1
Xelaev18002374m	#N/A	#N/A	0	NA	NA	NA	NA	NA	NA	0.0974637	0	NA	0	NA	0.0153818	NA	NA	0	NA	NA	NA	NA	NA	NA	NA	1
Xelaev18002375m	#N/A	#N/A	0	NA	NA	NA	NA	NA	NA	0.299757	-0.00269024	NA	-0.0293305	NA	-0.0284843	NA	NA	0.0355139	0	NA	0	NA	-0.0100821	NA	NA	1
Xelaev18002380m	#N/A	#N/A	0	NA	NA	NA	NA	NA	NA	0	NA	NA	NA	NA	NA	NA	NA	0	NA	NA	NA	NA	NA	NA	NA	1
Xelaev18002382m	#N/A	#N/A	0	NA	NA	NA	NA	NA	NA	0	NA	NA	NA	NA	NA	NA	NA	0	NA	NA	NA	NA	NA	NA	NA	1
Xelaev18002384m	#N/A	#N/A	0	NA	NA	NA	NA	NA	NA	0.285598	-0.00292453	NA	-0.00220857	NA	0.000681697	NA	NA	0.355139	0	NA	0	NA	0.0779957	NA	NA	1
Xelaev18002385m	#N/A	#N/A	1.32567	-0.0645641	NA	-0.108624	NA	0.0345636	NA	0.390559	-0.00170966	NA	-0.0128454	NA	0.0245718	NA	NA	1.85355	-0.245864	NA	-0.196765	NA	-0.172219	NA	NA	1
Xelaev18002386m	#N/A	#N/A	0	NA	NA	NA	NA	NA	NA	0	NA	NA	NA	NA	NA	NA	NA	0	NA	NA	NA	NA	NA	NA	NA	1
Xelaev18002387m	#N/A	#N/A	0	NA	NA	NA	NA	NA	NA	0	NA	NA	NA	NA	NA	NA	NA	0	NA	NA	NA	NA	NA	NA	NA	1
Xelaev18002389m	#N/A	#N/A	1.75093	0.129361	NA	0.0294413	NA	-0.0875617	NA	2.28812	0.0753575	NA	-0.0957491	NA	-0.144516	NA	NA	2.76468	-0.094186	NA	-0.0206489	NA	0.113968	NA	NA	1
Xelaev18002390m	#N/A	#N/A	4.63739	0.0762807	1	0.169511	0.916373	0.122424	NA	3.98902	0.282885	NA	0.0923356	NA	0.0417214	NA	0.997897	8.66679	0.348642	NA	-0.313794	0.698088	0.332999	NA	0.971169	1
Xelaev18002391m	#N/A	#N/A	0.123873	0	NA	0.0410709	NA	0	NA	0.424707	0.0352377	NA	0.0258427	NA	0	NA	NA	0.160861	-0.0476335	NA	-0.0575108	NA	-0.0417491	NA	NA	1
Xelaev18002392m	#N/A	#N/A	0	NA	NA	NA	NA	NA	NA	0	NA	NA	NA	NA	NA	NA	NA	0	NA	NA	NA	NA	NA	NA	NA	1
Xelaev18002393m	#N/A	#N/A	0	NA	NA	NA	NA	NA	NA	0	NA	NA	NA	NA	NA	NA	NA	0	NA	NA	NA	NA	NA	NA	NA	1
Xelaev18002394m	#N/A	#N/A	3.54714	0.362445	1	-0.0195427	NA	-0.314437	NA	3.33838	0.166423	NA	-0.0607593	NA	0.150838	NA	0.510712	5.7402	-0.0407638	NA	-0.27425	0.675989	0.0100176	NA	0.775037	1
Xelaev18002395m	#N/A	#N/A	0	NA	NA	NA	NA	NA	NA	0	NA	NA	NA	NA	NA	NA	NA	0	NA	NA	NA	NA	NA	NA	NA	1
Xelaev18002396m	#N/A	#N/A	0	NA	NA	NA	NA	NA	NA	0.184186	0.0264757	NA	0.0133722	NA	0	NA	NA	0.146554	0.0142105	NA	0	NA	0	NA	NA	1
Xelaev18002397m	#N/A	#N/A	0	NA	NA	NA	NA	NA	NA	0.108933	0	NA	0.0133722	NA	0	NA	NA	0	NA	NA	NA	NA	NA	NA	NA	1
Xelaev18002404m	#N/A	#N/A	0	NA	NA	NA	NA	NA	NA	0	NA	NA	NA	NA	NA	NA	NA	0	NA	NA	NA	NA	NA	NA	NA	1
Xelaev18002405m	#N/A	#N/A	12.0568	-0.627692	0.852276	-0.665705	0.50004	-0.143029	0.901186	9.20513	0.270132	0.999981	0.296077	NA	0.231124	0.739378	0.644647	18.0872	0.0626839	NA	0.183279	0.843017	0.163715	0.893295	0.888607	0
Xelaev18002406m	#N/A	#N/A	2.36783	-0.202498	NA	-0.193403	NA	-0.389022	NA	2.38591	-0.0506844	NA	-0.139033	NA	-0.0406161	NA	NA	2.90441	0.105286	NA	0.260046	NA	-0.0400347	NA	NA	1
Xelaev18002408m	#N/A	#N/A	0	NA	NA	NA	NA	NA	NA	0	NA	NA	NA	NA	NA	NA	NA	0	NA	NA	NA	NA	NA	NA	NA	1
Xelaev18002409m	#N/A	#N/A	0.439782	-0.0532591	NA	-0.0933409	NA	-0.0832112	NA	0.0974637	0	NA	0	NA	0.0153818	NA	NA	0	NA	NA	NA	NA	NA	NA	NA	1
Xelaev18002416m	#N/A	#N/A	0	NA	NA	NA	NA	NA	NA	0	NA	NA	NA	NA	NA	NA	NA	0	NA	NA	NA	NA	NA	NA	NA	1
Xelaev18002420m	#N/A	#N/A	0	NA	NA	NA	NA	NA	NA	0.207101	-0.00292453	NA	-0.00132793	NA	-0.0140184	NA	NA	0	NA	NA	NA	NA	NA	NA	NA	1
Xelaev18002424m	#N/A	#N/A	2.07993	-0.0560758	NA	-0.290661	NA	-0.284432	NA	2.26982	-0.119332	NA	-0.16957	NA	-0.157178	NA	NA	5.46523	0.208287	NA	-0.393508	0.561597	-0.0635297	NA	NA	1
Xelaev18002426m	#N/A	#N/A	1.41543	0.16008	NA	0.0793018	NA	0.0768389	NA	3.54298	0.0255198	NA	0.03154	NA	-0.0023243	NA	NA	1.86691	0.235775	NA	0.285259	NA	0.0225333	NA	NA	1
Xelaev18002427m	#N/A	#N/A	0	NA	NA	NA	NA	NA	NA	0	NA	NA	NA	NA	NA	NA	NA	0.146554	0.0142105	NA	0	NA	0	NA	NA	1
Xelaev18002428m	#N/A	#N/A	0	NA	NA	NA	NA	NA	NA	0	NA	NA	NA	NA	NA	NA	NA	0	NA	NA	NA	NA	NA	NA	NA	1
Xelaev18002429m	#N/A	#N/A	0	NA	NA	NA	NA	NA	NA	0	NA	NA	NA	NA	NA	NA	NA	0	NA	NA	NA	NA	NA	NA	NA	1
Xelaev18002430m	#N/A	#N/A	0.757095	-0.0306181	NA	-0.0517444	NA	0.0378369	NA	0.107369	-0.00292453	NA	-0.016028	NA	-0.0140184	NA	NA	0.338068	0.0142105	NA	0.00738931	NA	0.00142975	NA	NA	1
Xelaev18002431m	#N/A	#N/A	36.1878	0.348446	1	0.287029	0.859049	0.198234	0.840923	63.2889	0.144417	0.999981	0.0612474	0.999266	0.116698	0.895419	0.999809	63.19	0.216181	0.899918	0.149408	0.843913	-0.00531527	0.996829	0.988685	0
Xelaev18002433m	#N/A	#N/A	2.01122	-0.265288	NA	-0.341299	NA	-0.259967	NA	0.214737	-0.0176246	NA	-0.0307282	NA	-0.0287185	NA	NA	0.877431	-0.136645	NA	-0.137674	NA	-0.138077	NA	NA	1
Xelaev18002434m	#N/A	#N/A	0.371618	0	NA	0.115828	NA	0	NA	0	NA	NA	NA	NA	NA	NA	NA	0.0355139	0	NA	0	NA	-0.0100821	NA	NA	1
Xelaev18002435m	#N/A	#N/A	0	NA	NA	NA	NA	NA	NA	0	NA	NA	NA	NA	NA	NA	NA	0	NA	NA	NA	NA	NA	NA	NA	1
Xelaev18002436m	#N/A	#N/A	0	NA	NA	NA	NA	NA	NA	0	NA	NA	NA	NA	NA	NA	NA	0	NA	NA	NA	NA	NA	NA	NA	1
Xelaev18002437m	#N/A	#N/A	0	NA	NA	NA	NA	NA	NA	0	NA	NA	NA	NA	NA	NA	NA	0	NA	NA	NA	NA	NA	NA	NA	1
Xelaev18002438m	#N/A	#N/A	0	NA	NA	NA	NA	NA	NA	0	NA	NA	NA	NA	NA	NA	NA	0	NA	NA	NA	NA	NA	NA	NA	1
Xelaev18002439m	#N/A	#N/A	0.272577	0.108437	NA	0	NA	0	NA	0.901953	0.0498261	NA	0.0641334	NA	0.0222412	NA	NA	0.249425	0.0142105	NA	0.00433327	NA	0	NA	NA	1
Xelaev18002440m	#N/A	#N/A	0.538177	0.0789092	NA	0.0354282	NA	0.0442611	NA	1.14649	0.022153	NA	0.0273132	NA	0.0438176	NA	NA	0.956847	0.0238457	NA	0.151914	NA	0.0924614	NA	NA	1
Xelaev18002441m	#N/A	#N/A	0	NA	NA	NA	NA	NA	NA	0	NA	NA	NA	NA	NA	NA	NA	0	NA	NA	NA	NA	NA	NA	NA	1
Xelaev18002442m	#N/A	#N/A	3.2145	0.230049	1	0.141369	NA	-0.0680054	NA	3.39842	-0.0807045	NA	-0.187274	NA	-0.275287	NA	0.903372	4.83331	0.165452	NA	0.427006	0.490736	0.156749	NA	0.947438	1
Xelaev18002444m	#N/A	#N/A	0	NA	NA	NA	NA	NA	NA	0	NA	NA	NA	NA	NA	NA	NA	0	NA	NA	NA	NA	NA	NA	NA	1
Xelaev18002445m	#N/A	#N/A	0	NA	NA	NA	NA	NA	NA	0	NA	NA	NA	NA	NA	NA	NA	0	NA	NA	NA	NA	NA	NA	NA	1
Xelaev18002446m	#N/A	#N/A	6.97527	-0.177806	1	-0.23009	0.892838	-0.227098	0.804718	9.01992	-0.192148	0.999981	-0.0583087	NA	-0.107883	0.899011	0.999809	16.1568	0.366771	NA	0.0970012	0.9253	0.231746	0.838411	0.995954	0
Xelaev18002447m	#N/A	#N/A	46.0408	0.0666735	1	-0.258497	0.879312	-0.498121	0.526363	71.2713	0.225788	0.999981	-0.128702	0.999266	-0.425746	0.38717	0.498251	84.2797	0.39857	0.731758	0.156562	0.829872	0.194973	0.823513	0.818524	0
Xelaev18002448m	#N/A	#N/A	0	NA	NA	NA	NA	NA	NA	0	NA	NA	NA	NA	NA	NA	NA	0.146554	0.0142105	NA	0	NA	0	NA	NA	1
Xelaev18002449m	#N/A	#N/A	0.774833	0.106946	NA	0.00637037	NA	0.0176699	NA	2.04578	-0.0141791	NA	0.132572	NA	0.00650668	NA	NA	1.66216	-0.108915	NA	-0.0760129	NA	-0.00563916	NA	NA	1
Xelaev18002450m	#N/A	#N/A	4.44677	0.000313752	1	-0.00789537	NA	0.0325948	NA	5.02706	-0.169309	NA	-0.278726	NA	-0.244329	NA	0.999809	10.37	-0.578119	NA	-0.482877	0.499116	-0.744423	0.285363	0.889665	1
Xelaev18002453m	#N/A	#N/A	0	NA	NA	NA	NA	NA	NA	0.303001	-0.0175533	NA	-0.0295009	NA	-0.0140071	NA	NA	0.467135	0	NA	0.0563518	NA	0.0114811	NA	NA	1
Xelaev18002457m	#N/A	#N/A	0.803568	0	NA	0	NA	0.162987	NA	0.107369	-0.00292453	NA	-0.016028	NA	-0.0140184	NA	NA	0.591542	0	NA	0.0623906	NA	0.0190952	NA	NA	1
Xelaev18002459m	#N/A	#N/A	0	NA	NA	NA	NA	NA	NA	0.287606	0.0411758	NA	0.0124916	NA	0	NA	NA	0.146554	0.0142105	NA	0	NA	0	NA	NA	1
Xelaev18002465m	#N/A	#N/A	0.120528	-0.0348404	NA	-0.033686	NA	-0.0235564	NA	0.820579	-0.0507394	NA	-0.0797033	NA	-0.0469907	NA	NA	0.599617	0.0662504	NA	0	NA	0.0212074	NA	NA	1
Xelaev18002474m	#N/A	#N/A	0	NA	NA	NA	NA	NA	NA	0	NA	NA	NA	NA	NA	NA	NA	0	NA	NA	NA	NA	NA	NA	NA	1
Xelaev18002475m	#N/A	#N/A	156.781	-0.219029	1	-0.475147	0.577648	-0.321949	0.659381	188.621	0.0629921	0.999981	0.234283	0.964107	0.0995896	0.863706	0.886498	249.482	-0.176446	0.907848	-0.284284	0.611495	-0.661445	0.149552	0.703986	0
Xelaev18002477m	#N/A	#N/A	0	NA	NA	NA	NA	NA	NA	0.103421	0.0264757	NA	0	NA	0	NA	NA	0	NA	NA	NA	NA	NA	NA	NA	1
Xelaev18002481m	#N/A	#N/A	1.08525	-0.120432	NA	-0.0780187	NA	-0.0883339	NA	0.533196	0	NA	0.0432837	NA	0.0101379	NA	NA	0	NA	NA	NA	NA	NA	NA	NA	1
Xelaev18002482m	#N/A	#N/A	0	NA	NA	NA	NA	NA	NA	0	NA	NA	NA	NA	NA	NA	NA	0	NA	NA	NA	NA	NA	NA	NA	1
Xelaev18002483m	#N/A	#N/A	0	NA	NA	NA	NA	NA	NA	0	NA	NA	NA	NA	NA	NA	NA	0	NA	NA	NA	NA	NA	NA	NA	1
Xelaev18002490m	#N/A	#N/A	5.92964	-0.121289	1	-0.504895	0.646119	-0.56081	NA	3.77618	-0.0524248	NA	-0.0817833	NA	-0.249451	NA	0.740795	8.68094	-0.207549	NA	-0.357166	0.651044	-0.212559	NA	0.826975	1
Xelaev18002494m	#N/A	#N/A	29.5548	-0.473608	1	-0.349582	0.818411	-0.349048	0.703927	6.97365	0.0112283	0.999981	0.02147	NA	-0.0865303	NA	0.999809	14.9348	-0.0775173	NA	-0.641568	0.31147	0.19361	0.863724	0.536854	0
Xelaev18002495m	#N/A	#N/A	113.901	-0.200183	1	0.223247	0.884395	0.19886	0.814803	80.9885	0.00979664	0.999981	0.36186	0.918558	0.465476	0.311651	0.764194	158.156	0.200534	0.886616	0.177595	0.778063	0.746976	0.0790243	0.750808	0
Xelaev18002498m	#N/A	#N/A	0.527805	0.0547951	NA	0.0957642	NA	0	NA	0	NA	NA	NA	NA	NA	NA	NA	0	NA	NA	NA	NA	NA	NA	NA	1
Xelaev18002500m	#N/A	#N/A	0.0973078	-0.0348404	NA	-0.033686	NA	-0.0235564	NA	0	NA	NA	NA	NA	NA	NA	NA	0.496767	0	NA	0.0905813	NA	0	NA	NA	1
Xelaev18002501m	#N/A	#N/A	0.419591	0.0786295	NA	0.0410709	NA	0	NA	0.0974637	0	NA	0	NA	0.0153818	NA	NA	0.120486	0	NA	0.00433327	NA	0	NA	NA	1
Xelaev18002508m	#N/A	#N/A	58.648	-0.3066	1	-0.519856	0.624222	-0.794746	0.24485	58.9307	-0.130564	0.999981	0.054132	0.999266	-0.174251	0.821761	0.771696	91.2494	0.0366912	0.987612	-0.207453	0.764771	-0.11115	0.908012	0.818566	0
Xelaev18002509m	#N/A	#N/A	0	NA	NA	NA	NA	NA	NA	0	NA	NA	NA	NA	NA	NA	NA	0	NA	NA	NA	NA	NA	NA	NA	1
Xelaev18002510m	#N/A	#N/A	0	NA	NA	NA	NA	NA	NA	0	NA	NA	NA	NA	NA	NA	NA	0	NA	NA	NA	NA	NA	NA	NA	1
Xelaev18002511m	#N/A	#N/A	0	NA	NA	NA	NA	NA	NA	0.23731	0	NA	0	NA	0.0300819	NA	NA	0.573254	-0.0167115	NA	-0.0575108	NA	-0.0573596	NA	NA	1
Xelaev18002512m	#N/A	#N/A	0	NA	NA	NA	NA	NA	NA	0	NA	NA	NA	NA	NA	NA	NA	0	NA	NA	NA	NA	NA	NA	NA	1
Xelaev18002513m	#N/A	#N/A	0	NA	NA	NA	NA	NA	NA	0	NA	NA	NA	NA	NA	NA	NA	0	NA	NA	NA	NA	NA	NA	NA	1
Xelaev18002519m	#N/A	#N/A	0.692761	-0.107308	NA	-0.0774625	NA	-0.0699192	NA	0.455176	0	NA	0.0247064	NA	0.0267749	NA	NA	1.86922	-0.0994429	NA	-0.00483936	NA	-0.0922789	NA	NA	1
Xelaev18002522m	#N/A	#N/A	0	NA	NA	NA	NA	NA	NA	0.0981683	-0.00292453	NA	-0.016028	NA	-0.0140184	NA	NA	0.120486	0	NA	0.00433327	NA	0	NA	NA	1
Xelaev18002523m	#N/A	#N/A	0	NA	NA	NA	NA	NA	NA	0	NA	NA	NA	NA	NA	NA	NA	0.146554	0.0142105	NA	0	NA	0	NA	NA	1
Xelaev18002526m	#N/A	#N/A	71.1988	-0.0182808	1	0.391357	0.666044	0.463343	0.454981	60.8296	-0.321181	0.999981	-0.086744	0.999266	-0.0379698	0.970187	0.66863	107.513	0.324594	0.84355	0.550589	0.39928	0.950448	0.0983186	0.354704	0
Xelaev18002530m	#N/A	#N/A	0.391208	-0.0711431	NA	-0.0706812	NA	-0.0231731	NA	0.214737	-0.0176246	NA	-0.0307282	NA	-0.0287185	NA	NA	0.196375	-0.0476335	NA	-0.0575108	NA	-0.0270245	NA	NA	1
Xelaev18002537m	1	3'	127.137	-1.00907	0.00391261	-1.06923	0.0011618	-1.40085	1.30676e-05	144.741	-0.0298473	0.999981	0.0604766	0.999266	-0.539906	0.143521	1.3452e-07	197.429	0.156621	0.935104	-0.0661384	0.936872	-0.156604	0.869926	0.0010864	0
Xelaev18002540m	#N/A	#N/A	0.308695	-0.0354876	NA	-0.0708239	NA	-0.0606942	NA	0.614616	0.00904488	NA	0.0305196	NA	-0.0109018	NA	NA	0.196375	-0.0476335	NA	-0.0575108	NA	-0.0270245	NA	NA	1
Xelaev18002541m	#N/A	#N/A	0.270679	-0.0348404	NA	-0.033686	NA	0.0138221	NA	0.118655	0	NA	0	NA	0.0153818	NA	NA	0.435164	0.0450724	NA	0	NA	0.0197333	NA	NA	1
Xelaev18002542m	#N/A	#N/A	23.4651	-0.309324	1	-0.363143	0.820688	-0.863374	0.233054	50.4819	-0.1033	0.999981	0.171511	0.999266	-0.0403703	0.972376	0.521115	52.0817	0.405571	0.785	-0.00937296	0.992991	-0.807533	0.20898	0.163085	0
Xelaev18002543m	#N/A	#N/A	6.97711	0.367073	1	0.206788	0.919314	0.408433	0.639087	5.57772	-0.0571205	NA	-0.183032	NA	-0.0156887	NA	0.997135	7.73519	-0.763808	NA	-0.332212	0.676657	-0.644529	NA	0.844137	0
Xelaev18002544m	#N/A	#N/A	0	NA	NA	NA	NA	NA	NA	0	NA	NA	NA	NA	NA	NA	NA	0.485	0	NA	0.073086	NA	-0.00197176	NA	NA	1
Xelaev18002545m	#N/A	#N/A	5.93634	0.512905	0.96701	-0.110963	0.963789	-0.232257	NA	7.51406	0.00318912	0.999981	-0.182796	NA	-0.436666	0.310798	0.23905	8.0886	0.228277	NA	0.291002	0.722171	-0.0756949	NA	0.706959	0
Xelaev18002546m	#N/A	#N/A	0	NA	NA	NA	NA	NA	NA	0	NA	NA	NA	NA	NA	NA	NA	0	NA	NA	NA	NA	NA	NA	NA	1
Xelaev18002547m	#N/A	#N/A	31.079	0.213291	1	0.737873	0.35707	0.767252	0.268052	15.704	0.153115	0.999981	0.0414291	0.999266	-0.157642	0.843038	0.789752	24.6392	-0.193665	0.935104	-0.106245	0.915701	-0.302235	0.772952	0.94323	0
Xelaev18002548m	#N/A	#N/A	0	NA	NA	NA	NA	NA	NA	0	NA	NA	NA	NA	NA	NA	NA	0	NA	NA	NA	NA	NA	NA	NA	1
Xelaev18002549m	#N/A	#N/A	0	NA	NA	NA	NA	NA	NA	0	NA	NA	NA	NA	NA	NA	NA	0	NA	NA	NA	NA	NA	NA	NA	1
Xelaev18002550m	#N/A	#N/A	0.0908591	0.0399166	NA	0	NA	0	NA	1.01654	-0.0597848	NA	0.00131384	NA	-0.0741889	NA	NA	2.08781	-0.00809015	NA	-0.102287	NA	-0.143757	NA	NA	1
Xelaev18002551m	#N/A	#N/A	0	NA	NA	NA	NA	NA	NA	0	NA	NA	NA	NA	NA	NA	NA	0	NA	NA	NA	NA	NA	NA	NA	1
Xelaev18002552m	#N/A	#N/A	4.07255	0.243256	1	0.329514	NA	0.519797	NA	2.18913	0.156426	NA	0.0762924	NA	0.160634	NA	0.87192	3.28671	-0.0265547	NA	-0.0333918	NA	0.125407	NA	0.971455	1
Xelaev18002553m	#N/A	#N/A	0	NA	NA	NA	NA	NA	NA	0.0807654	0	NA	0.0133722	NA	0	NA	NA	0	NA	NA	NA	NA	NA	NA	NA	1
Xelaev18002554m	#N/A	#N/A	233.226	0.811733	0.543962	1.18696	0.0590235	0.531911	0.531748	211.171	0.882044	0.0275807	2.4803	3.39599e-27	2.7482	1.316e-33	1.77959e-07	441.159	1.62299	0.000128626	2.06966	3.00477e-09	2.15523	9.47308e-10	0.00284613	0
Xelaev18002555m	#N/A	#N/A	0	NA	NA	NA	NA	NA	NA	0	NA	NA	NA	NA	NA	NA	NA	0	NA	NA	NA	NA	NA	NA	NA	1
Xelaev18002556m	#N/A	#N/A	2.05603	0.128613	NA	0.17818	NA	0.142446	NA	2.47251	0.00972338	NA	0.0105293	NA	0.151855	NA	NA	4.84611	-0.39773	NA	-0.263125	0.713848	-0.211159	NA	NA	1
Xelaev18002557m	#N/A	#N/A	0	NA	NA	NA	NA	NA	NA	0	NA	NA	NA	NA	NA	NA	NA	0	NA	NA	NA	NA	NA	NA	NA	1
Xelaev18002564m	#N/A	#N/A	127.035	-0.382121	1	-0.252116	0.888183	-0.750001	0.290062	170.142	0.0126145	0.999981	0.32641	0.848351	0.441126	0.173752	0.521047	224.215	0.23716	0.868065	0.0596085	0.9397	-0.718688	0.142345	0.421851	0
Xelaev18002570m	#N/A	#N/A	0	NA	NA	NA	NA	NA	NA	0.0974637	0	NA	0	NA	0.0153818	NA	NA	0	NA	NA	NA	NA	NA	NA	NA	1
Xelaev18002572m	#N/A	#N/A	0	NA	NA	NA	NA	NA	NA	0.287162	0	NA	0.0271478	NA	0.0153818	NA	NA	0.143369	0	NA	0	NA	0.00110673	NA	NA	1
Xelaev18002573m	#N/A	#N/A	0	NA	NA	NA	NA	NA	NA	0	NA	NA	NA	NA	NA	NA	NA	0	NA	NA	NA	NA	NA	NA	NA	1
Xelaev18002576m	#N/A	#N/A	0	NA	NA	NA	NA	NA	NA	0	NA	NA	NA	NA	NA	NA	NA	0.146554	0.0142105	NA	0	NA	0	NA	NA	1
Xelaev18002577m	#N/A	#N/A	99.9028	-0.233195	1	-0.248651	0.895726	-0.525664	0.529098	369.734	0.0842397	0.999981	0.285667	0.928978	-0.0348587	0.964199	0.999002	402.324	0.133041	0.958783	0.162632	0.866595	-0.464618	0.610564	0.94057	0
Xelaev18002585m	#N/A	#N/A	207.168	-0.0088027	1	0.467632	0.282427	0.488778	0.210482	198.935	0.183787	0.999981	0.0499034	0.999266	0.181555	0.705548	0.0643534	275.454	-0.180179	0.880199	0.37114	0.367934	0.348861	0.47429	0.166443	0
Xelaev18002588m	#N/A	#N/A	0	NA	NA	NA	NA	NA	NA	0	NA	NA	NA	NA	NA	NA	NA	0	NA	NA	NA	NA	NA	NA	NA	1
Xelaev18002589m	#N/A	#N/A	1.25179	-0.206852	NA	-0.295972	NA	-0.23725	NA	2.15901	-0.0325969	NA	-0.0311277	NA	-0.140535	NA	NA	2.37383	-0.154242	NA	-0.202016	NA	-0.0112114	NA	NA	1
Xelaev18002592m	#N/A	#N/A	0	NA	NA	NA	NA	NA	NA	0	NA	NA	NA	NA	NA	NA	NA	0	NA	NA	NA	NA	NA	NA	NA	1
Xelaev18002596m	#N/A	#N/A	0	NA	NA	NA	NA	NA	NA	0.204832	-0.00292453	NA	-0.016028	NA	0.000681697	NA	NA	0.293108	0.0451325	NA	0	NA	0	NA	NA	1
Xelaev18002599m	#N/A	#N/A	0.0973078	-0.0348404	NA	-0.033686	NA	-0.0235564	NA	0.505858	0.0264757	NA	0	NA	0	NA	NA	0.74225	0.0122835	NA	0.0163478	NA	0.0589393	NA	NA	1
Xelaev18002601m	#N/A	#N/A	0.173372	0	NA	0	NA	0.0512005	NA	0.214737	-0.0176246	NA	-0.0307282	NA	-0.0287185	NA	NA	0	NA	NA	NA	NA	NA	NA	NA	1
Xelaev18002602m	#N/A	#N/A	0	NA	NA	NA	NA	NA	NA	0	NA	NA	NA	NA	NA	NA	NA	0	NA	NA	NA	NA	NA	NA	NA	1
Xelaev18002604m	#N/A	#N/A	0.147859	0.0399166	NA	0	NA	0	NA	0	NA	NA	NA	NA	NA	NA	NA	0.178883	0	NA	0	NA	0.0200934	NA	NA	1
Xelaev18002605m	#N/A	#N/A	2.85878	0.379862	1	0.210197	NA	-0.184924	NA	1.4517	0.0274238	NA	0.129627	NA	0.10415	NA	NA	1.1313	0.0710069	NA	-0.0317807	NA	-0.0931219	NA	NA	1
Xelaev18002606m	#N/A	#N/A	16.0411	-0.307752	1	-0.538005	0.616854	-0.28037	0.768629	16.3333	-0.14334	0.999981	-0.359217	0.954927	-0.0364491	0.97415	0.903912	23.1603	0.403491	0.806921	-0.147669	0.879625	-0.252107	0.819245	0.823501	0
Xelaev18002607m	#N/A	#N/A	0.631561	-0.0252661	NA	0.0352494	NA	-0.0455576	NA	0.73408	0.0220691	NA	0.0471955	NA	0.0220025	NA	NA	0.182068	0.0142105	NA	0	NA	-0.0108271	NA	NA	1
Xelaev18002610m	#N/A	#N/A	0	NA	NA	NA	NA	NA	NA	0	NA	NA	NA	NA	NA	NA	NA	0	NA	NA	NA	NA	NA	NA	NA	1
Xelaev18002611m	#N/A	#N/A	1.9779	0.0152175	NA	0.115001	NA	0.0748098	NA	0.900269	-0.0164565	NA	-0.0699694	NA	-0.0833015	NA	NA	1.33941	-0.197553	NA	-0.284519	NA	-0.196222	NA	NA	1
Xelaev18002612m	#N/A	#N/A	0.585303	0.114169	NA	0	NA	0.0440345	NA	0.204832	-0.00292453	NA	-0.016028	NA	0.000681697	NA	NA	0	NA	NA	NA	NA	NA	NA	NA	1
Xelaev18002618m	#N/A	#N/A	4.79544	-0.448761	0.918725	-0.458243	0.581729	-0.438952	NA	2.63829	-0.122288	NA	-0.183096	NA	-0.116723	NA	0.922308	5.55212	0.309053	NA	-0.1763	0.812726	0.389649	NA	0.819815	1
Xelaev18002621m	#N/A	#N/A	0	NA	NA	NA	NA	NA	NA	0.314991	-0.0173445	NA	-0.0292685	NA	-0.013723	NA	NA	0	NA	NA	NA	NA	NA	NA	NA	1
Xelaev18002622m	#N/A	#N/A	0	NA	NA	NA	NA	NA	NA	0	NA	NA	NA	NA	NA	NA	NA	0	NA	NA	NA	NA	NA	NA	NA	1
Xelaev18002623m	#N/A	#N/A	0	NA	NA	NA	NA	NA	NA	0	NA	NA	NA	NA	NA	NA	NA	0	NA	NA	NA	NA	NA	NA	NA	1
Xelaev18002624m	#N/A	#N/A	0	NA	NA	NA	NA	NA	NA	0	NA	NA	NA	NA	NA	NA	NA	0	NA	NA	NA	NA	NA	NA	NA	1
Xelaev18002625m	#N/A	#N/A	0.567806	-0.0680242	NA	-0.0624867	NA	-0.0893022	NA	0.107369	-0.00292453	NA	-0.016028	NA	-0.0140184	NA	NA	0.248597	0	NA	0	NA	0.0592345	NA	NA	1
Xelaev18002626m	#N/A	#N/A	0.262255	-0.0348404	NA	-0.033686	NA	0.0138221	NA	0.869416	-0.032478	NA	-0.0306438	NA	-0.0443442	NA	NA	0.437897	0.014039	NA	0.022824	NA	0.0114557	NA	NA	1
Xelaev18002629m	#N/A	#N/A	0	NA	NA	NA	NA	NA	NA	0	NA	NA	NA	NA	NA	NA	NA	0	NA	NA	NA	NA	NA	NA	NA	1
Xelaev18002630m	#N/A	#N/A	0	NA	NA	NA	NA	NA	NA	0	NA	NA	NA	NA	NA	NA	NA	0	NA	NA	NA	NA	NA	NA	NA	1
Xelaev18002632m	#N/A	#N/A	4.45554	0.210044	1	-0.131031	NA	0.288617	NA	5.04379	-0.0520383	NA	0.107093	NA	-0.000148113	NA	0.976354	3.08309	0.434679	NA	0.233668	NA	0.284246	NA	0.673985	1
Xelaev18002633m	#N/A	#N/A	1.02152	-0.0184749	NA	0.0249286	NA	0.101735	NA	0.500197	-0.0112645	NA	-0.00950925	NA	-4.28203e-05	NA	NA	1.032	-0.0953451	NA	-0.104111	NA	-0.0649685	NA	NA	1
Xelaev18002635m	#N/A	#N/A	0.295718	0.077295	NA	0	NA	0	NA	0	NA	NA	NA	NA	NA	NA	NA	1.33294	-0.113336	NA	-0.1205	NA	-0.119173	NA	NA	1
Xelaev18002636m	#N/A	#N/A	0.573199	-0.0141376	NA	0.00872858	NA	-0.0479302	NA	1.51473	-0.0856646	NA	-0.137157	NA	-0.109825	NA	NA	0.729254	-0.0275384	NA	-0.0387149	NA	-0.0685278	NA	NA	1
Xelaev18002639m	#N/A	#N/A	0	NA	NA	NA	NA	NA	NA	0	NA	NA	NA	NA	NA	NA	NA	0	NA	NA	NA	NA	NA	NA	NA	1
Xelaev18002640m	#N/A	#N/A	2.79188	-0.279464	NA	-0.278677	NA	0.213438	NA	2.93652	-0.0932636	NA	0.0628639	NA	-0.0851886	NA	0.414431	6.49569	0.109776	NA	0.201907	0.803047	0.286284	NA	0.344972	1
Xelaev18002641m	#N/A	#N/A	0	NA	NA	NA	NA	NA	NA	0	NA	NA	NA	NA	NA	NA	NA	0	NA	NA	NA	NA	NA	NA	NA	1
Xelaev18002642m	#N/A	#N/A	0	NA	NA	NA	NA	NA	NA	0	NA	NA	NA	NA	NA	NA	NA	0	NA	NA	NA	NA	NA	NA	NA	1
Xelaev18002643m	#N/A	#N/A	0	NA	NA	NA	NA	NA	NA	0.0974637	0	NA	0	NA	0.0153818	NA	NA	0	NA	NA	NA	NA	NA	NA	NA	1
Xelaev18002644m	#N/A	#N/A	0	NA	NA	NA	NA	NA	NA	0	NA	NA	NA	NA	NA	NA	NA	0	NA	NA	NA	NA	NA	NA	NA	1
Xelaev18002645m	#N/A	#N/A	0.761171	-0.0538814	NA	-0.0538429	NA	0.0543022	NA	0.0807654	0	NA	0.0133722	NA	0	NA	NA	0	NA	NA	NA	NA	NA	NA	NA	1
Xelaev18002651m	#N/A	#N/A	0.364929	-0.0719267	NA	-0.0338262	NA	-0.061075	NA	0.697816	0.0440297	NA	0.00886269	NA	0.00163571	NA	NA	0.560596	0	NA	0.0305771	NA	0.0508773	NA	NA	1
Xelaev18002652m	#N/A	#N/A	1.91705	0.0516643	NA	-0.0246046	NA	0.0944523	NA	1.98704	0.0763645	NA	0.173074	NA	0.0445956	NA	NA	2.39976	-0.0751621	NA	0.19904	NA	0.229191	NA	NA	1
Xelaev18002653m	#N/A	#N/A	0	NA	NA	NA	NA	NA	NA	0	NA	NA	NA	NA	NA	NA	NA	0	NA	NA	NA	NA	NA	NA	NA	1
Xelaev18002654m	#N/A	#N/A	0	NA	NA	NA	NA	NA	NA	0.0807654	0	NA	0.0133722	NA	0	NA	NA	0	NA	NA	NA	NA	NA	NA	NA	1
Xelaev18002665m	#N/A	#N/A	2.60761	-0.19837	NA	-0.0354874	NA	-0.101213	NA	4.4239	0.132642	NA	0.0312315	NA	0.0620435	NA	0.999809	3.79922	0.120942	NA	0.205126	NA	0.0596083	NA	NA	1
Xelaev18002666m	#N/A	#N/A	0	NA	NA	NA	NA	NA	NA	0	NA	NA	NA	NA	NA	NA	NA	0	NA	NA	NA	NA	NA	NA	NA	1
Xelaev18002667m	#N/A	#N/A	0	NA	NA	NA	NA	NA	NA	0	NA	NA	NA	NA	NA	NA	NA	0	NA	NA	NA	NA	NA	NA	NA	1
Xelaev18002668m	#N/A	#N/A	0.0973078	-0.0348404	NA	-0.033686	NA	-0.0235564	NA	0	NA	NA	NA	NA	NA	NA	NA	0.236617	0	NA	0.0285016	NA	0.0019038	NA	NA	1
Xelaev18002669m	#N/A	#N/A	6.57355	0.306979	1	-0.0150651	0.997657	0.217807	NA	13.3356	-0.0694704	0.999981	0.0569926	NA	-0.0628541	0.946991	0.999809	14.787	-0.194857	NA	0.140819	0.88036	-0.387029	0.672746	0.976846	0
Xelaev18002670m	#N/A	#N/A	0	NA	NA	NA	NA	NA	NA	0	NA	NA	NA	NA	NA	NA	NA	0	NA	NA	NA	NA	NA	NA	NA	1
Xelaev18002671m	#N/A	#N/A	0	NA	NA	NA	NA	NA	NA	0	NA	NA	NA	NA	NA	NA	NA	0	NA	NA	NA	NA	NA	NA	NA	1
Xelaev18002673m	#N/A	#N/A	0.424057	-0.0352883	NA	-0.031248	NA	-0.058005	NA	0.640748	-0.02158	NA	-0.0200298	NA	-0.00653997	NA	NA	1.29497	0.203931	NA	0.0518173	NA	0.101441	NA	NA	1
Xelaev18002674m	#N/A	#N/A	0.42518	0	NA	0	NA	0.125957	NA	0	NA	NA	NA	NA	NA	NA	NA	0.712161	-0.0690957	NA	-0.0167327	NA	-0.0223037	NA	NA	1
Xelaev18002675m	#N/A	#N/A	1.79311	0.0715891	NA	0.0100368	NA	-0.122883	NA	1.57357	0.00157185	NA	-0.0307289	NA	0.0496237	NA	NA	2.14536	0.191274	NA	-0.00401825	NA	0.0134051	NA	NA	1
Xelaev18002676m	#N/A	#N/A	2.46541	0.180315	NA	0.381665	NA	0.205962	NA	2.67152	0.232627	NA	-0.0322941	NA	0.0556814	NA	NA	1.75648	-0.141027	NA	0.15283	NA	-0.0461419	NA	NA	1
Xelaev18002677m	#N/A	#N/A	64.598	-0.602457	0.769474	0.0390592	0.989925	0.375416	0.638296	21.3122	0.0264475	0.999981	-0.175481	0.999266	0.0165786	0.98819	0.592706	37.4875	-0.586373	0.652524	-0.396603	0.618976	-0.3887	0.691482	0.48678	0
Xelaev18002679m	#N/A	#N/A	1.4714	0.139766	NA	-0.0102034	NA	-0.0681408	NA	0.411934	-0.0174599	NA	-0.0145724	NA	-0.0155586	NA	NA	1.52854	-0.00059752	NA	-0.184568	NA	-0.137603	NA	NA	1
Xelaev18002680m	#N/A	#N/A	0.147859	0.0399166	NA	0	NA	0	NA	1.02195	-0.067723	NA	-0.0792596	NA	-0.0398381	NA	NA	2.01823	-0.273377	NA	-0.21803	NA	-0.280781	NA	NA	1
Xelaev18002682m	#N/A	#N/A	0	NA	NA	NA	NA	NA	NA	0.107369	-0.00292453	NA	-0.016028	NA	-0.0140184	NA	NA	0	NA	NA	NA	NA	NA	NA	NA	1
Xelaev18002683m	#N/A	#N/A	0.757143	0.0447784	NA	0.0477727	NA	0.0238157	NA	0.592387	-0.0170345	NA	-0.00674045	NA	0.000289523	NA	NA	0.831554	-0.0849697	NA	-0.0787193	NA	-0.0884352	NA	NA	1
Xelaev18002684m	#N/A	#N/A	0	NA	NA	NA	NA	NA	NA	0	NA	NA	NA	NA	NA	NA	NA	0	NA	NA	NA	NA	NA	NA	NA	1
Xelaev18002687m	#N/A	#N/A	0	NA	NA	NA	NA	NA	NA	0	NA	NA	NA	NA	NA	NA	NA	0	NA	NA	NA	NA	NA	NA	NA	1
Xelaev18002691m	#N/A	#N/A	0	NA	NA	NA	NA	NA	NA	0.103421	0.0264757	NA	0	NA	0	NA	NA	0	NA	NA	NA	NA	NA	NA	NA	1
Xelaev18002692m	#N/A	#N/A	10.2014	-0.686878	0.754401	-0.900404	0.239834	-0.568223	0.494108	13.6432	-0.163032	0.999981	-0.0198028	NA	-0.390831	0.474898	0.319701	14.557	-0.0849882	NA	-0.000907215	0.999611	-0.0834467	0.950413	0.625189	0
Xelaev18002693m	#N/A	#N/A	1.59177	-0.158577	NA	-0.0622273	NA	0.014695	NA	1.18304	-0.0208325	NA	-0.00587437	NA	-0.046198	NA	NA	0.810843	0.0187278	NA	-0.0430066	NA	-0.070461	NA	NA	1
Xelaev18002694m	#N/A	#N/A	0.835454	-0.0554754	NA	-0.0266107	NA	-0.0533853	NA	1.16886	-0.0565364	NA	-0.0249764	NA	0.0145627	NA	NA	1.22397	0.0661581	NA	0.082265	NA	0.199799	NA	NA	1
Xelaev18002695m	#N/A	#N/A	0	NA	NA	NA	NA	NA	NA	0.43673	0	NA	0.00979662	NA	0.0410805	NA	NA	0	NA	NA	NA	NA	NA	NA	NA	1
Xelaev18002698m	#N/A	#N/A	71.009	-0.067175	1	-0.14925	0.929496	-0.00357337	0.997237	66.7026	-0.105682	0.999981	-0.000661565	0.999266	0.0278957	0.977591	0.999809	101.112	-0.300599	0.824666	-0.110435	0.885411	-0.499567	0.413103	0.923885	0
Xelaev18002700m	#N/A	#N/A	0.0908591	0.0399166	NA	0	NA	0	NA	0	NA	NA	NA	NA	NA	NA	NA	0	NA	NA	NA	NA	NA	NA	NA	1
Xelaev18002701m	#N/A	#N/A	0.188167	0.0025381	NA	-0.033686	NA	-0.0235564	NA	0	NA	NA	NA	NA	NA	NA	NA	0.165589	0	NA	0.0345979	NA	0	NA	NA	1
Xelaev18002702m	#N/A	#N/A	0	NA	NA	NA	NA	NA	NA	0	NA	NA	NA	NA	NA	NA	NA	0.189336	0	NA	0.00331754	NA	0.0161482	NA	NA	1
Xelaev18002706m	#N/A	#N/A	0	NA	NA	NA	NA	NA	NA	0	NA	NA	NA	NA	NA	NA	NA	0	NA	NA	NA	NA	NA	NA	NA	1
Xelaev18002707m	#N/A	#N/A	0	NA	NA	NA	NA	NA	NA	0.0974637	0	NA	0	NA	0.0153818	NA	NA	0.106542	0	NA	0	NA	0.0214538	NA	NA	1
Xelaev18002708m	#N/A	#N/A	0.173372	0	NA	0	NA	0.0512005	NA	0	NA	NA	NA	NA	NA	NA	NA	0	NA	NA	NA	NA	NA	NA	NA	1
Xelaev18002709m	#N/A	#N/A	0.303529	0.00151348	NA	0.0036924	NA	-0.0235564	NA	0	NA	NA	NA	NA	NA	NA	NA	0.346521	0.0451325	NA	0	NA	0.00144908	NA	NA	1
Xelaev18002710m	#N/A	#N/A	0.173372	0	NA	0	NA	0.0512005	NA	0.108933	0	NA	0.0133722	NA	0	NA	NA	0.120486	0	NA	0.00433327	NA	0	NA	NA	1
Xelaev18002711m	#N/A	#N/A	15.4204	0.244515	1	0.0900824	0.97481	0.498979	0.55632	17.8805	-0.347033	0.999981	-0.404442	0.913507	-0.147594	0.866374	0.903784	28.8983	-0.072828	0.977936	0.371528	0.644645	0.131547	0.9166	0.956876	0
Xelaev18002712m	#N/A	#N/A	0	NA	NA	NA	NA	NA	NA	0	NA	NA	NA	NA	NA	NA	NA	0.293108	0.0451325	NA	0	NA	0	NA	NA	1
Xelaev18002713m	#N/A	#N/A	0	NA	NA	NA	NA	NA	NA	0	NA	NA	NA	NA	NA	NA	NA	0	NA	NA	NA	NA	NA	NA	NA	1
Xelaev18002715m	#N/A	#N/A	0.115362	0	NA	0.0410709	NA	0	NA	0.206841	0.0411758	NA	0	NA	0	NA	NA	0.125347	-0.0476335	NA	-0.0575108	NA	-0.0607569	NA	NA	1
Xelaev18002716m	#N/A	#N/A	3.14965	0.252686	1	-0.0825617	NA	0.133959	NA	5.03854	-0.209769	NA	-0.344332	NA	-0.235741	NA	0.893198	5.70137	-0.184652	NA	0.121124	0.892508	-0.0488636	NA	0.953828	1
Xelaev18002717m	#N/A	#N/A	0	NA	NA	NA	NA	NA	NA	0.214737	-0.0176246	NA	-0.0307282	NA	-0.0287185	NA	NA	0	NA	NA	NA	NA	NA	NA	NA	1
Xelaev18002718m	#N/A	#N/A	0	NA	NA	NA	NA	NA	NA	0	NA	NA	NA	NA	NA	NA	NA	0	NA	NA	NA	NA	NA	NA	NA	1
Xelaev18002719m	#N/A	#N/A	2.06733	0.317129	NA	0.00916418	NA	0.0823892	NA	0.429177	0.0134175	NA	0.00108005	NA	0.00261027	NA	NA	0.646674	-0.0161687	NA	-0.0612364	NA	-0.0989267	NA	NA	1
Xelaev18002720m	#N/A	#N/A	0	NA	NA	NA	NA	NA	NA	0	NA	NA	NA	NA	NA	NA	NA	0	NA	NA	NA	NA	NA	NA	NA	1
Xelaev18002722m	#N/A	#N/A	0	NA	NA	NA	NA	NA	NA	0	NA	NA	NA	NA	NA	NA	NA	0	NA	NA	NA	NA	NA	NA	NA	1
Xelaev18002723m	#N/A	#N/A	585.596	1.69889	5.6491e-05	2.03732	2.44294e-07	1.37188	0.00257004	420.082	0.805709	0.00972688	2.17756	4.56012e-29	2.37161	1.3077e-34	4.2666e-09	1043.43	1.90806	1.47776e-07	2.1942	1.53668e-11	2.49436	1.35132e-14	1.42539e-08	0
Xelaev18002724m	#N/A	#N/A	4.60675	-0.582083	0.782585	-0.744749	0.280818	-0.611989	NA	7.14035	-0.00470235	0.999981	0.0160116	NA	-0.080673	NA	0.807807	5.59943	-0.36966	NA	-0.478855	0.450305	-0.356427	NA	0.542983	1
Xelaev18002725m	#N/A	#N/A	6.47432	0.652972	0.720982	0.381924	0.772454	0.643779	NA	8.76101	0.521211	0.776495	0.231192	NA	0.258509	0.683668	0.278968	10.9247	0.49408	NA	0.0830548	0.936243	-0.0617168	0.965254	0.505594	0
Xelaev18002726m	#N/A	#N/A	11.4778	0.357879	1	0.0991367	0.972197	-0.0929182	0.936388	15.2655	0.347892	0.999981	0.107707	0.999266	-0.129465	0.884275	0.842191	20.935	0.268341	NA	-0.394647	0.617707	-0.324163	0.748788	0.83875	0
Xelaev18002727m	#N/A	#N/A	0.573978	0.0551407	NA	0.00126221	NA	-0.0271226	NA	1.25293	-0.0205824	NA	-0.01667	NA	-0.0712712	NA	NA	1.97487	-0.012828	NA	0.0121136	NA	0.061101	NA	NA	1
Xelaev18002728m	#N/A	#N/A	0.577599	-0.0881635	NA	-0.0250217	NA	-0.0838112	NA	0.913801	-0.0269318	NA	-0.0722065	NA	-0.0395186	NA	NA	0.952441	0.0821174	NA	-0.0562478	NA	0.034298	NA	NA	1
Xelaev18002730m	#N/A	#N/A	0	NA	NA	NA	NA	NA	NA	0	NA	NA	NA	NA	NA	NA	NA	0	NA	NA	NA	NA	NA	NA	NA	1
Xelaev18002731m	#N/A	#N/A	45.7751	0.030364	1	-0.407406	0.751194	0.259692	0.781693	29.4956	-0.0815379	0.999981	-0.518842	0.696067	-0.221646	0.777978	0.52344	44.2732	-0.0137481	0.994999	-0.147554	0.865146	0.284502	0.75945	0.813848	0
Xelaev18002732m	#N/A	#N/A	14.1351	0.294743	1	-0.270754	0.886078	0.0212988	0.986985	12.2244	0.161854	0.999981	-0.0621899	NA	0.290723	0.658193	0.939096	24.6282	-0.0314234	0.991421	-0.527458	0.458815	-0.34627	0.725956	0.885214	0
Xelaev18002733m	#N/A	#N/A	1.28683	-0.000327408	NA	0.284746	NA	0.022447	NA	1.25729	0.082935	NA	0.0313613	NA	0.0206685	NA	NA	0.770195	-0.0238892	NA	0.0156466	NA	0.0150744	NA	NA	1
Xelaev18002740m	#N/A	#N/A	0	NA	NA	NA	NA	NA	NA	0.107369	-0.00292453	NA	-0.016028	NA	-0.0140184	NA	NA	0	NA	NA	NA	NA	NA	NA	NA	1
Xelaev18002745m	#N/A	#N/A	55.2462	-0.575124	0.807801	-0.502986	0.607992	-0.518033	0.478656	73.6648	-0.0817244	0.999981	0.0464122	0.999266	-0.455595	0.330197	0.45979	84.4635	0.283126	0.847607	-0.0142883	0.987821	0.0617361	0.956222	0.813833	0
Xelaev18002746m	#N/A	#N/A	2.35175	-0.145069	NA	0.0480277	NA	-0.253562	NA	1.09313	-0.0262092	NA	0.0145205	NA	0.00665013	NA	NA	3.62327	-0.0219958	NA	0.0446166	NA	-0.0815624	NA	NA	1
Xelaev18002747m	#N/A	#N/A	0.951156	0.0504766	NA	-0.0726303	NA	0.0363298	NA	0	NA	NA	NA	NA	NA	NA	NA	0.293108	0.0451325	NA	0	NA	0	NA	NA	1
Xelaev18002754m	#N/A	#N/A	0	NA	NA	NA	NA	NA	NA	0.184186	0.0264757	NA	0.0133722	NA	0	NA	NA	0	NA	NA	NA	NA	NA	NA	NA	1
Xelaev18002760m	#N/A	#N/A	0.0973078	-0.0348404	NA	-0.033686	NA	-0.0235564	NA	0.188134	-0.00292453	NA	-0.00132793	NA	-0.0140184	NA	NA	0.0355139	0	NA	0	NA	-0.0100821	NA	NA	1
Xelaev18002764m	#N/A	#N/A	0	NA	NA	NA	NA	NA	NA	0.188134	-0.00292453	NA	-0.00132793	NA	-0.0140184	NA	NA	0	NA	NA	NA	NA	NA	NA	NA	1
Xelaev18002765m	#N/A	#N/A	0.336026	0.0386807	NA	-0.033686	NA	-0.0235564	NA	0	NA	NA	NA	NA	NA	NA	NA	0.386819	0.0760545	NA	0	NA	0	NA	NA	1
Xelaev18002766m	#N/A	#N/A	0	NA	NA	NA	NA	NA	NA	0	NA	NA	NA	NA	NA	NA	NA	0	NA	NA	NA	NA	NA	NA	NA	1
Xelaev18002767m	#N/A	#N/A	0	NA	NA	NA	NA	NA	NA	0	NA	NA	NA	NA	NA	NA	NA	0	NA	NA	NA	NA	NA	NA	NA	1
Xelaev18002768m	#N/A	#N/A	3.24535	0.138448	1	0.131739	NA	0.0317162	NA	2.76022	0.0906149	NA	-0.0403942	NA	-0.11923	NA	0.999809	7.84607	-0.350297	NA	-0.549883	0.404752	-0.0779484	NA	0.991316	1
Xelaev18002769m	#N/A	#N/A	0.363436	0.12718	NA	0	NA	0	NA	0.684792	0.01543	NA	-0.00288004	NA	-0.0183689	NA	NA	0	NA	NA	NA	NA	NA	NA	NA	1
Xelaev18002771m	#N/A	#N/A	12.4691	-0.526712	0.982517	-0.667135	0.499782	-0.854224	0.240023	7.63572	-0.154941	0.999981	-0.312274	NA	-0.250392	0.651283	0.600276	11.8472	0.359696	NA	0.0497524	0.961226	0.508909	0.543506	0.584547	0
Xelaev18002772m	#N/A	#N/A	0	NA	NA	NA	NA	NA	NA	0	NA	NA	NA	NA	NA	NA	NA	0	NA	NA	NA	NA	NA	NA	NA	1
Xelaev18002773m	#N/A	#N/A	153.751	-1.13741	0.0179017	-1.10688	0.015945	-1.03838	0.0315058	250.575	-0.0244797	0.999981	-0.0131017	0.999266	-0.0916921	0.767601	0.201523	126.517	-0.607378	0.518834	-3.70121	5.13919e-25	-0.668199	0.284277	0.00015811	0
Xelaev18002774m	#N/A	#N/A	0.697564	0.0328009	NA	-0.0498506	NA	-0.00659391	NA	0.729932	0.0169875	NA	-0.00451717	NA	-0.0184111	NA	NA	0.779006	0.0499905	NA	0.0684743	NA	0.019175	NA	NA	1
Xelaev18002775m	#N/A	#N/A	26.1243	-0.295026	1	-0.312847	0.856665	-0.363865	0.698176	20.9648	-0.0800602	0.999981	-0.0328104	0.999266	-0.10833	0.90942	0.999809	32.8157	-0.736928	0.451541	-0.956244	0.0882146	-0.763328	0.265726	0.520227	0
Xelaev18002776m	#N/A	#N/A	0	NA	NA	NA	NA	NA	NA	0	NA	NA	NA	NA	NA	NA	NA	0	NA	NA	NA	NA	NA	NA	NA	1
Xelaev18002777m	#N/A	#N/A	0	NA	NA	NA	NA	NA	NA	0	NA	NA	NA	NA	NA	NA	NA	0	NA	NA	NA	NA	NA	NA	NA	1
Xelaev18002778m	#N/A	#N/A	6.59544	0.27813	1	0.621515	0.475074	0.345849	NA	2.24259	-0.0762625	NA	-0.0401438	NA	-0.0612092	NA	0.982281	4.79074	-0.152142	NA	-0.19135	0.805768	0.417685	NA	0.613689	1
Xelaev18002779m	#N/A	#N/A	0	NA	NA	NA	NA	NA	NA	0	NA	NA	NA	NA	NA	NA	NA	0	NA	NA	NA	NA	NA	NA	NA	1
Xelaev18002781m	#N/A	#N/A	0	NA	NA	NA	NA	NA	NA	0	NA	NA	NA	NA	NA	NA	NA	0	NA	NA	NA	NA	NA	NA	NA	1
Xelaev18002787m	#N/A	#N/A	0	NA	NA	NA	NA	NA	NA	0	NA	NA	NA	NA	NA	NA	NA	0	NA	NA	NA	NA	NA	NA	NA	1
Xelaev18002791m	#N/A	#N/A	5.21775	0.0523485	1	-0.0724253	0.980515	-0.309141	NA	4.59607	0.128783	NA	0.108738	NA	-0.126771	NA	0.958345	10.1682	-0.368759	NA	-0.320064	0.703583	-0.521178	0.541727	0.970196	1
Xelaev18002792m	#N/A	#N/A	5.23588	-0.00783309	1	0.272727	0.865973	-0.144993	NA	2.92872	0.0835362	NA	0.109624	NA	0.0329691	NA	0.999582	3.8564	-0.0673363	NA	-0.137651	NA	-0.0028728	NA	0.987972	1
Xelaev18002796m	#N/A	#N/A	0	NA	NA	NA	NA	NA	NA	0	NA	NA	NA	NA	NA	NA	NA	5.03083	-0.143552	NA	-0.143813	0.545843	-0.139089	NA	NA	1
Xelaev18002797m	#N/A	#N/A	242.582	-0.050132	1	-0.0785834	0.966047	0.396116	0.499738	209.714	-0.0419338	0.999981	-0.138036	0.999266	-0.250138	0.644965	0.935761	293.642	-0.184355	0.841653	0.134904	0.766281	0.200107	0.685078	0.899581	0
Xelaev18002806m	#N/A	#N/A	232.193	0.0338939	1	-0.548708	0.41412	-0.424906	0.49579	425.083	-0.333241	0.88735	-0.165657	0.999266	-0.274388	0.379601	0.398786	489.091	-0.0260085	0.989192	0.44886	0.299844	-0.218076	0.744432	0.607985	0
Xelaev18002808m	#N/A	#N/A	0	NA	NA	NA	NA	NA	NA	0.505858	0.0264757	NA	0	NA	0	NA	NA	0.369911	0.0142105	NA	0.0389418	NA	0	NA	NA	1
Xelaev18002810m	#N/A	#N/A	1.27113	-0.189936	NA	-0.159079	NA	-0.185648	NA	2.00854	-0.0997632	NA	-0.119785	NA	-0.166234	NA	NA	1.49634	0.18434	NA	0.182632	NA	0.115979	NA	NA	1
Xelaev18002811m	#N/A	#N/A	14.6711	-0.0521862	1	0.0517999	0.987594	0.0339745	0.978065	5.24157	-0.177717	NA	-0.0557073	NA	-0.172371	NA	0.981834	13.892	0.321296	NA	0.209754	0.816888	0.589449	0.464811	0.958068	0
Xelaev18002814m	#N/A	#N/A	9.22457	-0.0347966	1	-0.0323172	0.974209	0.110006	0.74643	1.91417	-0.00307687	NA	0.0119824	NA	-0.0197161	NA	0.999809	0.39275	-0.0771999	NA	-0.0818777	NA	-0.0404518	NA	0.984901	1
Xelaev18002815m	#N/A	#N/A	0.389231	-0.123698	NA	-0.125464	NA	-0.115334	NA	0	NA	NA	NA	NA	NA	NA	NA	0.125347	-0.0476335	NA	-0.0575108	NA	-0.0607569	NA	NA	1
Xelaev18002823m	#N/A	#N/A	0.717705	0	NA	0.159363	NA	0	NA	0.40843	0.0361885	NA	-0.0125688	NA	-0.0122795	NA	NA	0.436477	0.0451325	NA	0	NA	0.00982721	NA	NA	1
Xelaev18002826m	#N/A	#N/A	7.18227	-0.221218	1	-0.401208	0.762666	-0.189547	0.849175	7.27517	0.222727	0.999981	0.203238	NA	0.38859	NA	0.943342	9.13935	0.000572599	NA	0.166822	0.8495	0.175081	0.877892	0.991316	0
Xelaev18002827m	#N/A	#N/A	1.07868	-0.0105447	NA	-0.000808607	NA	0.0390252	NA	1.57824	0.0890764	NA	-0.0159172	NA	-0.0256524	NA	NA	2.52453	0.0291943	NA	0.198108	NA	0.100768	NA	NA	1
Xelaev18002828m	#N/A	#N/A	40.4246	-0.0400048	1	-0.516266	0.567977	-0.469376	0.516427	57.3343	0.180652	0.999981	0.324529	0.97797	0.368477	0.498652	0.587734	89.3734	0.00247506	0.998529	-0.3132	0.671436	-0.0953562	0.936698	0.861811	0
Xelaev18002829m	#N/A	#N/A	0.386577	0.113231	NA	0	NA	0	NA	0.791807	-0.016654	NA	0.0046202	NA	0.0160622	NA	NA	1.44372	0.135854	NA	0.0272735	NA	-0.113357	NA	NA	1
Xelaev18002837m	#N/A	#N/A	0	NA	NA	NA	NA	NA	NA	0	NA	NA	NA	NA	NA	NA	NA	0	NA	NA	NA	NA	NA	NA	NA	1
Xelaev18002841m	#N/A	#N/A	4825.58	0.122011	1	0.167051	0.859049	-0.15386	0.777205	4068.3	0.0869124	0.999981	0.18943	0.667929	0.0725162	0.800659	0.768867	6899.23	0.0398564	0.977936	-0.444432	0.188883	-0.310224	0.484696	0.516127	0
Xelaev18002842m	#N/A	#N/A	0.371618	0	NA	0.115828	NA	0	NA	0	NA	NA	NA	NA	NA	NA	NA	0	NA	NA	NA	NA	NA	NA	NA	1
Xelaev18002843m	#N/A	#N/A	0	NA	NA	NA	NA	NA	NA	0	NA	NA	NA	NA	NA	NA	NA	0.422048	0.0760545	NA	0	NA	0	NA	NA	1
Xelaev18002844m	#N/A	#N/A	2.98639	-0.00646858	1	-0.263097	NA	0.00980759	NA	5.59383	0.139792	NA	0.100956	NA	0.290537	NA	0.952575	7.99497	0.0128432	NA	0.0780549	0.927373	-0.0726725	NA	0.978109	1
Xelaev18002845m	#N/A	#N/A	0.336342	-0.0706445	NA	-0.0701163	NA	-0.0226082	NA	1.15409	0.000468483	NA	0.0614689	NA	0.108059	NA	NA	1.13315	0.122194	NA	0.00901574	NA	0.11043	NA	NA	1
Xelaev18002847m	#N/A	#N/A	73.9493	0.111692	1	0.417937	0.601231	0.650639	0.206593	42.1222	-0.00308067	0.999981	-0.0678805	0.999266	-0.0921816	0.919359	0.551474	76.8913	-0.186836	0.918668	-0.241487	0.728785	0.012804	0.99193	0.647866	0
Xelaev18002849m	#N/A	#N/A	12.7304	-0.727987	0.624766	-0.697829	0.415709	-0.270969	0.778265	6.06156	0.0448959	0.999981	0.0941795	NA	-0.212163	NA	0.628704	5.76425	0.194519	NA	0.052431	0.952185	0.103583	NA	0.912949	0
Xelaev18002855m	#N/A	#N/A	0	NA	NA	NA	NA	NA	NA	0	NA	NA	NA	NA	NA	NA	NA	0.12894	0.0142105	NA	0	NA	0	NA	NA	1
Xelaev18002857m	#N/A	#N/A	0.904139	0.0307464	NA	0.0265348	NA	-0.0345627	NA	0.432942	-0.00138324	NA	-0.0120173	NA	0.0273308	NA	NA	2.13766	-0.0322275	NA	0.132492	NA	-0.00196565	NA	NA	1
Xelaev18002858m	#N/A	#N/A	0.693487	0	NA	0	NA	0.156655	NA	0.743902	-0.033448	NA	-0.00421463	NA	-0.0440037	NA	NA	0.524919	0.0687055	NA	0.00780521	NA	0	NA	NA	1
Xelaev18002860m	#N/A	#N/A	0.619795	-0.0517176	NA	-0.0516578	NA	0.055205	NA	0.417186	0.0122822	NA	-7.14302e-05	NA	-0.00105066	NA	NA	0.395979	0.0451325	NA	0.0080427	NA	0	NA	NA	1
Xelaev18002861m	#N/A	#N/A	0.733636	0.0118262	NA	-0.0254778	NA	0.0916085	NA	1.04909	0.0392648	NA	0.0955734	NA	0.00361693	NA	NA	1.20374	0.0284339	NA	0.0294008	NA	-0.0824367	NA	NA	1
Xelaev18002862m	#N/A	#N/A	0	NA	NA	NA	NA	NA	NA	0	NA	NA	NA	NA	NA	NA	NA	0.106542	0	NA	0	NA	0.0214538	NA	NA	1
Xelaev18002863m	#N/A	#N/A	0.141727	0	NA	0	NA	0.0512005	NA	0.729615	0	NA	0.0193084	NA	0.0380344	NA	NA	1.46296	0.0659839	NA	0.0152937	NA	0.0703974	NA	NA	1
Xelaev18002864m	#N/A	#N/A	6.39944	0.383435	1	0.279449	0.863421	-0.157334	NA	16.4323	0.280167	0.999981	0.250982	0.999266	-0.115999	0.899447	0.568634	15.2076	-0.0207218	NA	0.266078	0.765834	-0.489169	0.58181	0.769821	0
Xelaev18002865m	#N/A	#N/A	0.0973078	-0.0348404	NA	-0.033686	NA	-0.0235564	NA	0.0974637	0	NA	0	NA	0.0153818	NA	NA	0	NA	NA	NA	NA	NA	NA	NA	1
Xelaev18002866m	#N/A	#N/A	0	NA	NA	NA	NA	NA	NA	0.0807654	0	NA	0.0133722	NA	0	NA	NA	1.03099	-0.105125	NA	0.0476844	NA	-0.109656	NA	NA	1
Xelaev18002867m	#N/A	#N/A	0	NA	NA	NA	NA	NA	NA	0	NA	NA	NA	NA	NA	NA	NA	0	NA	NA	NA	NA	NA	NA	NA	1
Xelaev18002869m	#N/A	#N/A	20.2789	0.398671	1	0.0455123	0.98972	-0.155197	0.889034	19.2909	-0.00788878	0.999981	0.233234	0.999266	0.308198	0.645229	0.912088	35.0488	0.0941736	0.969984	0.0849103	0.931956	0.479129	0.560751	0.912949	0
Xelaev18002870m	#N/A	#N/A	0	NA	NA	NA	NA	NA	NA	0	NA	NA	NA	NA	NA	NA	NA	0.271901	-0.0167115	NA	-0.0575108	NA	-0.0567105	NA	NA	1
Xelaev18002871m	#N/A	#N/A	0.115362	0	NA	0.0410709	NA	0	NA	0.910815	0.0051127	NA	-0.0342766	NA	-0.0251283	NA	NA	1.24204	0.0873231	NA	-0.0495365	NA	-0.0824263	NA	NA	1
Xelaev18002872m	#N/A	#N/A	0.244401	-0.0348404	NA	0.0036924	NA	-0.0235564	NA	0.216119	0	NA	0	NA	0.0300819	NA	NA	0.143369	0	NA	0	NA	0.00110673	NA	NA	1
Xelaev18002873m	#N/A	#N/A	0	NA	NA	NA	NA	NA	NA	0.0974637	0	NA	0	NA	0.0153818	NA	NA	1.02235	0.0770662	NA	0.0639032	NA	0.0447015	NA	NA	1
Xelaev18002876m	#N/A	#N/A	0.173372	0	NA	0	NA	0.0512005	NA	1.28753	0.0230864	NA	0.0631715	NA	-0.0260563	NA	NA	0	NA	NA	NA	NA	NA	NA	NA	1
Xelaev18002879m	#N/A	#N/A	1.82734	-0.22697	NA	-0.236084	NA	-0.296248	NA	5.46056	-0.124988	NA	-0.205979	NA	-0.222355	NA	0.713412	6.86743	-0.0417274	NA	-0.509599	0.436317	-0.181362	NA	0.516696	1
Xelaev18002886m	#N/A	#N/A	0	NA	NA	NA	NA	NA	NA	0	NA	NA	NA	NA	NA	NA	NA	0	NA	NA	NA	NA	NA	NA	NA	1
Xelaev18002887m	#N/A	#N/A	0.194616	-0.0722188	NA	-0.0710645	NA	-0.0609348	NA	0.0981683	-0.00292453	NA	-0.016028	NA	-0.0140184	NA	NA	0.142056	0	NA	0	NA	0.0331686	NA	NA	1
Xelaev18002888m	#N/A	#N/A	0	NA	NA	NA	NA	NA	NA	0	NA	NA	NA	NA	NA	NA	NA	0.106542	0	NA	0	NA	0.0214538	NA	NA	1
Xelaev18002889m	#N/A	#N/A	0.369885	0.0621991	NA	-0.0318657	NA	-0.021736	NA	0.46654	0.0216256	NA	0.00727134	NA	-0.0109116	NA	NA	0.413972	0	NA	0.0815045	NA	0	NA	NA	1
Xelaev18002890m	#N/A	#N/A	0	NA	NA	NA	NA	NA	NA	0.0974637	0	NA	0	NA	0.0153818	NA	NA	0	NA	NA	NA	NA	NA	NA	NA	1
Xelaev18002891m	#N/A	#N/A	0.520115	0	NA	0	NA	0.125957	NA	1.52294	-0.0403333	NA	0.0166892	NA	-0.0636838	NA	NA	1.96337	0.103946	NA	0.0369251	NA	-0.00368265	NA	NA	1
Xelaev18002893m	#N/A	#N/A	0	NA	NA	NA	NA	NA	NA	0.31533	0	NA	0.0293569	NA	0.0152883	NA	NA	0	NA	NA	NA	NA	NA	NA	NA	1
Xelaev18002895m	#N/A	#N/A	0.270679	-0.0348404	NA	-0.033686	NA	0.0138221	NA	0.36312	0.0117239	NA	0.00874146	NA	-0.012675	NA	NA	0.263855	0	NA	0.00433327	NA	0.0048288	NA	NA	1
Xelaev18002898m	#N/A	#N/A	0	NA	NA	NA	NA	NA	NA	1.2943	-0.0218941	NA	0.0795621	NA	-0.0174735	NA	NA	0	NA	NA	NA	NA	NA	NA	NA	1
Xelaev18002899m	#N/A	#N/A	5.83569	-0.0508775	1	0.281187	0.848559	0.197831	NA	18.6559	-0.288942	0.999981	-0.292942	0.999266	-0.0693133	0.943654	0.963909	19.1468	-0.205852	NA	0.294041	0.727814	-0.53316	0.516957	0.928371	0
Xelaev18002903m	#N/A	#N/A	20.6164	0.808894	0.507461	0.736231	0.392863	0.291053	0.76807	9.0847	0.118334	0.999981	-0.111396	NA	0.186111	0.799939	0.593276	19.1911	-0.204352	NA	0.0778794	0.937232	-0.115436	0.925947	0.939505	0
Xelaev18002904m	#N/A	#N/A	0	NA	NA	NA	NA	NA	NA	0.881128	-0.0114689	NA	-0.0369701	NA	-0.0511852	NA	NA	0.294528	0.0142105	NA	0.0277735	NA	0	NA	NA	1
Xelaev18002905m	#N/A	#N/A	0	NA	NA	NA	NA	NA	NA	0.603322	0.0264757	NA	0	NA	0.0153818	NA	NA	0.22485	0	NA	0.00247973	NA	0.0266589	NA	NA	1
Xelaev18002906m	#N/A	#N/A	0	NA	NA	NA	NA	NA	NA	0	NA	NA	NA	NA	NA	NA	NA	0	NA	NA	NA	NA	NA	NA	NA	1
Xelaev18002908m	#N/A	#N/A	6.28117	-0.0362788	1	-0.192023	0.919984	0.122479	NA	4.51004	0.185203	NA	0.0277691	NA	-0.0731531	NA	0.994956	5.34175	0.0915146	NA	-0.0722628	0.936147	0.107684	NA	0.996752	1
Xelaev18002909m	#N/A	#N/A	0	NA	NA	NA	NA	NA	NA	0	NA	NA	NA	NA	NA	NA	NA	0	NA	NA	NA	NA	NA	NA	NA	1
Xelaev18002910m	#N/A	#N/A	2.72253	-0.366474	NA	-0.246745	NA	-0.183345	NA	5.79636	0.0483165	NA	0.225146	NA	0.216963	NA	0.826762	8.41521	-0.0964306	NA	-0.0778055	0.939685	-0.251397	NA	0.812457	1
Xelaev18002911m	#N/A	#N/A	5.20294	-0.148536	1	0.0479007	0.985571	0.061406	NA	6.52307	0.0405897	0.999981	-0.0113458	NA	-0.0732439	NA	0.999809	9.84488	0.196447	NA	0.22907	0.790251	-0.140336	0.905267	0.993129	0
Xelaev18002912m	#N/A	#N/A	5.21889	0.00854365	1	0.136046	0.944604	-0.102497	NA	5.74351	-0.119157	NA	-0.0590559	NA	0.00920308	NA	0.999809	6.75251	0.141264	NA	0.218774	0.787223	0.574509	NA	0.972248	0
Xelaev18002913m	#N/A	#N/A	0	NA	NA	NA	NA	NA	NA	0	NA	NA	NA	NA	NA	NA	NA	0	NA	NA	NA	NA	NA	NA	NA	1
Xelaev18002915m	#N/A	#N/A	0	NA	NA	NA	NA	NA	NA	0	NA	NA	NA	NA	NA	NA	NA	0	NA	NA	NA	NA	NA	NA	NA	1
Xelaev18002918m	#N/A	#N/A	0	NA	NA	NA	NA	NA	NA	0	NA	NA	NA	NA	NA	NA	NA	0.146554	0.0142105	NA	0	NA	0	NA	NA	1
Xelaev18002919m	#N/A	#N/A	234.302	-0.148686	1	-0.342576	0.671813	-0.324645	0.577667	212.095	0.0954369	0.999981	-0.027229	0.999266	-0.185479	0.751089	0.93189	328.557	0.0501897	0.970026	-0.181533	0.67971	-0.0927569	0.885551	0.908209	0
Xelaev18002920m	#N/A	#N/A	5.79522	0.141481	1	-0.0290008	0.992835	0.567047	NA	1.26526	0.0119945	NA	0.0391996	NA	-0.0266211	NA	0.90722	0.324124	0.0142105	NA	0	NA	0.0344837	NA	NA	1
Xelaev18002922m	#N/A	#N/A	0.173372	0	NA	0	NA	0.0512005	NA	0	NA	NA	NA	NA	NA	NA	NA	0	NA	NA	NA	NA	NA	NA	NA	1
Xelaev18002924m	#N/A	#N/A	0.0973078	-0.0348404	NA	-0.033686	NA	-0.0235564	NA	0	NA	NA	NA	NA	NA	NA	NA	0.143369	0	NA	0	NA	0.00110673	NA	NA	1
Xelaev18002926m	#N/A	#N/A	0.115362	0	NA	0.0410709	NA	0	NA	0.298632	0	NA	0.0418048	NA	0	NA	NA	0	NA	NA	NA	NA	NA	NA	NA	1
Xelaev18002928m	#N/A	#N/A	0	NA	NA	NA	NA	NA	NA	0	NA	NA	NA	NA	NA	NA	NA	0	NA	NA	NA	NA	NA	NA	NA	1
Xelaev18002929m	#N/A	#N/A	0.554132	-0.0274152	NA	-0.0300984	NA	0.0911444	NA	0.242296	0	NA	0.0388543	NA	0	NA	NA	0.0827945	0	NA	0.00433327	NA	0	NA	NA	1
Xelaev18002931m	#N/A	#N/A	0	NA	NA	NA	NA	NA	NA	0	NA	NA	NA	NA	NA	NA	NA	0	NA	NA	NA	NA	NA	NA	NA	1
Xelaev18002932m	#N/A	#N/A	0	NA	NA	NA	NA	NA	NA	0	NA	NA	NA	NA	NA	NA	NA	0.146554	0.0142105	NA	0	NA	0	NA	NA	1
Xelaev18002933m	#N/A	#N/A	0.53298	-0.144604	NA	-0.146493	NA	-0.139172	NA	0.184186	0.0264757	NA	0.0133722	NA	0	NA	NA	0.328622	0.0451325	NA	0	NA	-0.0106878	NA	NA	1
Xelaev18002935m	#N/A	#N/A	0.123873	0	NA	0.0410709	NA	0	NA	0.0981683	-0.00292453	NA	-0.016028	NA	-0.0140184	NA	NA	0.120486	0	NA	0.00433327	NA	0	NA	NA	1
Xelaev18002936m	#N/A	#N/A	0	NA	NA	NA	NA	NA	NA	0	NA	NA	NA	NA	NA	NA	NA	0.293108	0.0451325	NA	0	NA	0	NA	NA	1
Xelaev18002937m	#N/A	#N/A	1.67012	-0.0398929	NA	-0.17698	NA	0.027369	NA	3.98406	0.14896	NA	-0.0336397	NA	-0.130844	NA	0.840642	4.15282	-0.124255	NA	0.208199	NA	-0.161455	NA	NA	1
Xelaev18002940m	#N/A	#N/A	0.21267	-0.0348404	NA	0.0036924	NA	-0.0235564	NA	0.321287	0.0264757	NA	0.0293738	NA	0	NA	NA	0.528874	0.0624181	NA	0	NA	0.0158956	NA	NA	1
Xelaev18002942m	#N/A	#N/A	0	NA	NA	NA	NA	NA	NA	0.242296	0	NA	0.0388543	NA	0	NA	NA	0.344472	0	NA	0.0252944	NA	0.0207423	NA	NA	1
Xelaev18002944m	#N/A	#N/A	0	NA	NA	NA	NA	NA	NA	0	NA	NA	NA	NA	NA	NA	NA	0	NA	NA	NA	NA	NA	NA	NA	1
Xelaev18002945m	#N/A	#N/A	1.1513	0.131836	NA	0.0628236	NA	-0.0276011	NA	1.39595	0.0126486	NA	-0.0245529	NA	0.0465157	NA	NA	1.91622	0.177325	NA	-0.0152579	NA	0.437773	NA	NA	1
Xelaev18002948m	#N/A	#N/A	0	NA	NA	NA	NA	NA	NA	0	NA	NA	NA	NA	NA	NA	NA	0	NA	NA	NA	NA	NA	NA	NA	1
Xelaev18002949m	#N/A	#N/A	0.188167	0.0025381	NA	-0.033686	NA	-0.0235564	NA	0	NA	NA	NA	NA	NA	NA	NA	0.285424	0	NA	0	NA	0.0567831	NA	NA	1
Xelaev18002950m	#N/A	#N/A	0.491696	-0.000891991	NA	-0.0232463	NA	-0.0490762	NA	0.178229	0	NA	0.0133722	NA	0.0153818	NA	NA	0.510975	0.0684537	NA	0	NA	0.00713507	NA	NA	1
Xelaev18002951m	#N/A	#N/A	0	NA	NA	NA	NA	NA	NA	0	NA	NA	NA	NA	NA	NA	NA	0	NA	NA	NA	NA	NA	NA	NA	1
Xelaev18002953m	#N/A	#N/A	0	NA	NA	NA	NA	NA	NA	0.107369	-0.00292453	NA	-0.016028	NA	-0.0140184	NA	NA	0.293108	0.0451325	NA	0	NA	0	NA	NA	1
Xelaev18002954m	#N/A	#N/A	0.85973	-0.112475	NA	-0.0889113	NA	-0.0836667	NA	0.0974637	0	NA	0	NA	0.0153818	NA	NA	0.814014	0.0955171	NA	0	NA	0.0945427	NA	NA	1
Xelaev18002956m	#N/A	#N/A	1.44457	-0.0539233	NA	0.0418264	NA	0.0528757	NA	0.0974637	0	NA	0	NA	0.0153818	NA	NA	0.994326	0.168808	NA	-0.0536297	NA	-0.0591194	NA	NA	1
Xelaev18002958m	#N/A	#N/A	0	NA	NA	NA	NA	NA	NA	0	NA	NA	NA	NA	NA	NA	NA	0	NA	NA	NA	NA	NA	NA	NA	1
Xelaev18002959m	#N/A	#N/A	0	NA	NA	NA	NA	NA	NA	0.0974637	0	NA	0	NA	0.0153818	NA	NA	0	NA	NA	NA	NA	NA	NA	NA	1
Xelaev18002962m	#N/A	#N/A	0	NA	NA	NA	NA	NA	NA	0	NA	NA	NA	NA	NA	NA	NA	0	NA	NA	NA	NA	NA	NA	NA	1
Xelaev18002964m	#N/A	#N/A	0.347948	0.0390081	NA	0.0410709	NA	0.0512005	NA	0.781426	-0.000678802	NA	0.0594954	NA	0.0155726	NA	NA	0.692006	-0.0191586	NA	0.033841	NA	-0.0266256	NA	NA	1
Xelaev18002965m	#N/A	#N/A	0.700666	0.0985905	NA	0.0285902	NA	0.0354509	NA	0.205537	-0.0176246	NA	-0.0307282	NA	-0.0287185	NA	NA	0.253096	0.0142105	NA	0	NA	0.0158299	NA	NA	1
Xelaev18002968m	#N/A	#N/A	0.744367	-0.118062	NA	-0.139311	NA	-0.137837	NA	1.3139	-0.0979025	NA	-0.0366087	NA	-0.0158065	NA	NA	2.14693	0.312636	NA	0.325716	NA	0.0256081	NA	NA	1
Xelaev18002969m	#N/A	#N/A	0	NA	NA	NA	NA	NA	NA	1.10133	-0.0433937	NA	-0.0282418	NA	-0.0147847	NA	NA	0.538306	0.0129904	NA	0.0356076	NA	0.0111133	NA	NA	1
Xelaev18002970m	#N/A	#N/A	0	NA	NA	NA	NA	NA	NA	0.107369	-0.00292453	NA	-0.016028	NA	-0.0140184	NA	NA	0.308958	0	NA	0.0277048	NA	0.00828779	NA	NA	1
Xelaev18002971m	#N/A	#N/A	0	NA	NA	NA	NA	NA	NA	0	NA	NA	NA	NA	NA	NA	NA	0	NA	NA	NA	NA	NA	NA	NA	1
Xelaev18002972m	#N/A	#N/A	0.115362	0	NA	0.0410709	NA	0	NA	0.511621	-0.0177572	NA	-0.0189497	NA	0.000306689	NA	NA	0.0355139	0	NA	0	NA	-0.0100821	NA	NA	1
Xelaev18002973m	#N/A	#N/A	36.775	-0.306363	1	0.0547698	0.98587	-0.252792	0.79862	30.7955	-0.0942827	0.999981	0.0608842	0.999266	0.131745	0.883872	0.999809	54.0817	0.102078	0.966369	0.465024	0.492255	0.703877	0.285363	0.815142	0
Xelaev18002974m	#N/A	#N/A	0	NA	NA	NA	NA	NA	NA	0	NA	NA	NA	NA	NA	NA	NA	0	NA	NA	NA	NA	NA	NA	NA	1
Xelaev18002975m	#N/A	#N/A	0	NA	NA	NA	NA	NA	NA	0.23731	0	NA	0	NA	0.0300819	NA	NA	0.106542	0	NA	0	NA	0.0214538	NA	NA	1
Xelaev18002976m	#N/A	#N/A	10.9864	0.416456	1	0.156821	0.939902	0.389992	0.645906	4.33675	0.0281492	NA	0.115083	NA	-0.0893733	NA	0.987541	4.86523	0.225876	NA	0.055047	0.948851	0.181754	NA	0.978128	1
Xelaev18002977m	#N/A	#N/A	0	NA	NA	NA	NA	NA	NA	0.547571	0.0397089	NA	0	NA	0.023383	NA	NA	0.333489	-0.0785556	NA	-0.0602671	NA	-0.083849	NA	NA	1
Xelaev18002978m	#N/A	#N/A	1.33393	0.117331	NA	0	NA	0.131047	NA	0.103421	0.0264757	NA	0	NA	0	NA	NA	0	NA	NA	NA	NA	NA	NA	NA	1
Xelaev18002979m	#N/A	#N/A	0	NA	NA	NA	NA	NA	NA	0	NA	NA	NA	NA	NA	NA	NA	0	NA	NA	NA	NA	NA	NA	NA	1
Xelaev18002980m	#N/A	#N/A	0	NA	NA	NA	NA	NA	NA	0	NA	NA	NA	NA	NA	NA	NA	0	NA	NA	NA	NA	NA	NA	NA	1
Xelaev18002981m	#N/A	#N/A	1.16548	0.0159031	NA	0.0844771	NA	-0.0286166	NA	0.843379	-0.0127647	NA	0.00321053	NA	-0.0233599	NA	NA	0.268716	-0.0476335	NA	-0.0575108	NA	-0.0257683	NA	NA	1
Xelaev18002982m	#N/A	#N/A	0.0973078	-0.0348404	NA	-0.033686	NA	-0.0235564	NA	0.103421	0.0264757	NA	0	NA	0	NA	NA	0.0355139	0	NA	0	NA	-0.0100821	NA	NA	1
Xelaev18002983m	#N/A	#N/A	22.0499	0.271297	1	0.0309735	0.994494	-0.169289	0.877798	36.6452	0.084128	0.999981	-0.306731	0.999266	0.10416	0.913822	0.969547	46.8713	0.865407	0.276626	0.494256	0.475843	0.0915191	0.94278	0.789843	0
Xelaev18002984m	#N/A	#N/A	16.0951	0.664104	0.795116	0.0610135	0.985181	0.206164	0.846676	5.58852	-0.117696	NA	-0.0506992	NA	0.0266188	NA	0.946259	14.373	0.667099	NA	0.353825	0.651227	0.600605	0.431119	0.609934	0
Xelaev18002986m	#N/A	#N/A	4.14646	0.412098	1	0.410791	NA	0.110403	NA	4.9637	0.121561	NA	-0.00335629	NA	0.123049	NA	0.96668	4.59137	-0.0546245	NA	-0.090187	0.91001	-0.106415	NA	0.972248	1
Xelaev18002987m	#N/A	#N/A	0	NA	NA	NA	NA	NA	NA	0	NA	NA	NA	NA	NA	NA	NA	0	NA	NA	NA	NA	NA	NA	NA	1
Xelaev18002988m	#N/A	#N/A	1.35049	-0.0297166	NA	0.0584466	NA	0.158234	NA	0	NA	NA	NA	NA	NA	NA	NA	0.794497	-0.0445927	NA	-0.0913158	NA	-0.0917426	NA	NA	1
Xelaev18002989m	#N/A	#N/A	12.8536	0.506774	0.998501	-0.28246	0.878544	-0.245146	0.812292	14.2416	0.0863818	0.999981	-0.125107	NA	-0.0395862	0.966318	0.832132	23.0915	0.645581	0.579755	0.697544	0.288402	0.190693	0.873757	0.271594	0
Xelaev18002990m	#N/A	#N/A	0.855343	-0.0393814	NA	-0.0764612	NA	-0.104412	NA	0.64235	-0.0329992	NA	-0.063585	NA	-0.0450135	NA	NA	2.95888	-0.0998309	NA	-0.29359	NA	-0.19415	NA	NA	1
Xelaev18002991m	#N/A	#N/A	0.936791	0.0324153	NA	-0.017887	NA	0.0802996	NA	2.70141	0.0496622	NA	0.233613	NA	-0.0543994	NA	NA	1.28025	0	NA	0.244554	NA	0.0112983	NA	NA	1
Xelaev18003000m	#N/A	#N/A	0.0973078	-0.0348404	NA	-0.033686	NA	-0.0235564	NA	0.103421	0.0264757	NA	0	NA	0	NA	NA	0	NA	NA	NA	NA	NA	NA	NA	1
Xelaev18003004m	#N/A	#N/A	1.51738	0.19362	NA	0.204081	NA	0.121075	NA	2.02156	-0.0765513	NA	-0.00912563	NA	0.0379055	NA	NA	4.61264	-0.371889	NA	-0.31018	0.626884	-0.36335	NA	NA	1
Xelaev18003006m	#N/A	#N/A	0	NA	NA	NA	NA	NA	NA	0.189698	0	NA	0.0280723	NA	0	NA	NA	0.240971	0	NA	0.0352553	NA	0	NA	NA	1
Xelaev18003008m	#N/A	#N/A	0	NA	NA	NA	NA	NA	NA	0.0807654	0	NA	0.0133722	NA	0	NA	NA	0	NA	NA	NA	NA	NA	NA	NA	1
Xelaev18003014m	#N/A	#N/A	0	NA	NA	NA	NA	NA	NA	0	NA	NA	NA	NA	NA	NA	NA	0	NA	NA	NA	NA	NA	NA	NA	1
Xelaev18003016m	#N/A	#N/A	0	NA	NA	NA	NA	NA	NA	0	NA	NA	NA	NA	NA	NA	NA	0	NA	NA	NA	NA	NA	NA	NA	1
Xelaev18003017m	#N/A	#N/A	0	NA	NA	NA	NA	NA	NA	0	NA	NA	NA	NA	NA	NA	NA	0	NA	NA	NA	NA	NA	NA	NA	1
Xelaev18003018m	#N/A	#N/A	0	NA	NA	NA	NA	NA	NA	0	NA	NA	NA	NA	NA	NA	NA	0	NA	NA	NA	NA	NA	NA	NA	1
Xelaev18003019m	#N/A	#N/A	0.230724	0	NA	0.0784493	NA	0	NA	0	NA	NA	NA	NA	NA	NA	NA	0	NA	NA	NA	NA	NA	NA	NA	1
Xelaev18003021m	#N/A	#N/A	9.59969	-0.154687	1	-0.236027	0.905259	0.0830313	0.944497	9.64782	-0.0949702	0.999981	-0.171189	NA	0.0630388	0.944292	0.999809	15.4236	0.692632	NA	0.288521	0.736194	0.714168	0.328475	0.750804	0
Xelaev18003022m	#N/A	#N/A	0.120528	-0.0348404	NA	-0.033686	NA	-0.0235564	NA	0.325756	-0.00287137	NA	-9.44952e-06	NA	0.000805422	NA	NA	0	NA	NA	NA	NA	NA	NA	NA	1
Xelaev18003025m	#N/A	#N/A	0	NA	NA	NA	NA	NA	NA	0	NA	NA	NA	NA	NA	NA	NA	0.0355139	0	NA	0	NA	-0.0100821	NA	NA	1
Xelaev18003026m	#N/A	#N/A	0.239235	0	NA	0.0784493	NA	0	NA	1.08597	-0.0248915	NA	-0.00445361	NA	0.103489	NA	NA	0.598432	0.015888	NA	0.0321754	NA	0.0488288	NA	NA	1
Xelaev18003027m	#N/A	#N/A	0	NA	NA	NA	NA	NA	NA	0	NA	NA	NA	NA	NA	NA	NA	0	NA	NA	NA	NA	NA	NA	NA	1
Xelaev18003028m	#N/A	#N/A	0	NA	NA	NA	NA	NA	NA	0	NA	NA	NA	NA	NA	NA	NA	0	NA	NA	NA	NA	NA	NA	NA	1
Xelaev18003029m	#N/A	#N/A	0	NA	NA	NA	NA	NA	NA	0.107369	-0.00292453	NA	-0.016028	NA	-0.0140184	NA	NA	0	NA	NA	NA	NA	NA	NA	NA	1
Xelaev18003035m	#N/A	#N/A	0.444051	-0.0337911	NA	-0.0335153	NA	0.0513712	NA	1.36333	0.0557617	NA	0.0805608	NA	0.0319999	NA	NA	1.50125	-0.1196	NA	-0.0734974	NA	0.0247909	NA	NA	1
Xelaev18003036m	#N/A	#N/A	0	NA	NA	NA	NA	NA	NA	0	NA	NA	NA	NA	NA	NA	NA	0.0827945	0	NA	0.00433327	NA	0	NA	NA	1
Xelaev18003037m	#N/A	#N/A	1.58203	-0.142885	NA	-0.14285	NA	0.00185578	NA	2.23493	-0.0191404	NA	0.0185821	NA	-0.0632884	NA	NA	0.756528	-0.0669539	NA	-0.0018372	NA	-0.111951	NA	NA	1
Xelaev18003038m	#N/A	#N/A	0	NA	NA	NA	NA	NA	NA	0	NA	NA	NA	NA	NA	NA	NA	0	NA	NA	NA	NA	NA	NA	NA	1
Xelaev18003040m	#N/A	#N/A	0	NA	NA	NA	NA	NA	NA	0.326799	0	NA	0.0441471	NA	0	NA	NA	0.125347	-0.0476335	NA	-0.0575108	NA	-0.0607569	NA	NA	1
Xelaev18003044m	#N/A	#N/A	0.123873	0	NA	0.0410709	NA	0	NA	0.161531	0	NA	0.0280723	NA	0	NA	NA	0	NA	NA	NA	NA	NA	NA	NA	1
Xelaev18003057m	#N/A	#N/A	0	NA	NA	NA	NA	NA	NA	0	NA	NA	NA	NA	NA	NA	NA	0	NA	NA	NA	NA	NA	NA	NA	1
Xelaev18003058m	#N/A	#N/A	0	NA	NA	NA	NA	NA	NA	0.298632	0	NA	0.0418048	NA	0	NA	NA	0.146554	0.0142105	NA	0	NA	0	NA	NA	1
Xelaev18003060m	#N/A	#N/A	20.3475	-0.105843	1	0.00156756	0.999834	-0.238474	0.814222	31.3961	-0.206563	0.999981	-0.340205	0.98401	-0.296825	0.659617	0.997842	37.7655	-0.218216	0.921964	-0.229418	0.794166	-0.759178	0.277015	0.876026	0
Xelaev18003061m	#N/A	#N/A	0.984753	-0.0536689	NA	0.00913165	NA	0.00784032	NA	0.886032	-0.0166111	NA	-8.87726e-05	NA	0.0322144	NA	NA	1.68702	-0.14008	NA	-0.0775531	NA	-0.0445972	NA	NA	1
Xelaev18003062m	#N/A	#N/A	27.0799	-0.0675846	1	-0.0690341	0.984362	-0.37294	0.691394	53.2653	0.0348415	0.999981	0.534028	0.590447	0.256014	0.708811	0.963757	70.8457	0.498838	0.65431	-0.042681	0.962412	-1.17258	0.0137094	0.450174	0
Xelaev18003063m	#N/A	#N/A	0.0908591	0.0399166	NA	0	NA	0	NA	0.303001	-0.0175533	NA	-0.0295009	NA	-0.0140071	NA	NA	0.848261	-0.0317781	NA	0.0722358	NA	-0.0333091	NA	NA	1
Xelaev18003064m	#N/A	#N/A	0.567806	-0.0680242	NA	-0.0624867	NA	-0.0893022	NA	1.39791	-0.0430024	NA	-0.0258824	NA	0.0374959	NA	NA	0.35379	0.0142105	NA	0.000989557	NA	0.0216068	NA	NA	1
Xelaev18003065m	#N/A	#N/A	0.847808	-0.104288	NA	-0.133509	NA	-0.132141	NA	1.01311	0.0578754	NA	0.0654344	NA	0	NA	NA	1.17095	0.255267	NA	0.0326165	NA	0.0275566	NA	NA	1
Xelaev18003066m	#N/A	#N/A	0.0973078	-0.0348404	NA	-0.033686	NA	-0.0235564	NA	0.797288	0.0651852	NA	0.0180305	NA	0.0129989	NA	NA	0.881023	-0.0992286	NA	-0.120865	NA	-0.121285	NA	NA	1
Xelaev18003067m	#N/A	#N/A	0.336342	-0.0706445	NA	-0.0701163	NA	-0.0226082	NA	0	NA	NA	NA	NA	NA	NA	NA	0	NA	NA	NA	NA	NA	NA	NA	1
Xelaev18003068m	#N/A	#N/A	0	NA	NA	NA	NA	NA	NA	0.0807654	0	NA	0.0133722	NA	0	NA	NA	0.165589	0	NA	0.0345979	NA	0	NA	NA	1
Xelaev18003069m	#N/A	#N/A	1.41821	0.00425163	NA	0.0640927	NA	-0.16884	NA	1.59166	0.100468	NA	-0.00943481	NA	-0.0242063	NA	NA	2.32907	0.185083	NA	0.335017	NA	0.299403	NA	NA	1
Xelaev18003071m	#N/A	#N/A	0	NA	NA	NA	NA	NA	NA	0	NA	NA	NA	NA	NA	NA	NA	0	NA	NA	NA	NA	NA	NA	NA	1
Xelaev18003072m	#N/A	#N/A	0	NA	NA	NA	NA	NA	NA	0.103421	0.0264757	NA	0	NA	0	NA	NA	0	NA	NA	NA	NA	NA	NA	NA	1
Xelaev18003077m	#N/A	#N/A	0.945431	-0.164598	NA	-0.164569	NA	-0.16331	NA	0.657063	-0.0335915	NA	-0.0322665	NA	-0.0310513	NA	NA	0.690357	0.0161235	NA	-0.0601577	NA	-0.060643	NA	NA	1
Xelaev18003083m	#N/A	#N/A	0	NA	NA	NA	NA	NA	NA	0	NA	NA	NA	NA	NA	NA	NA	0	NA	NA	NA	NA	NA	NA	NA	1
Xelaev18003105m	#N/A	#N/A	0	NA	NA	NA	NA	NA	NA	0	NA	NA	NA	NA	NA	NA	NA	0	NA	NA	NA	NA	NA	NA	NA	1
Xelaev18003109m	#N/A	#N/A	0.0908591	0.0399166	NA	0	NA	0	NA	0.0974637	0	NA	0	NA	0.0153818	NA	NA	0.487228	0.0712515	NA	0.000963078	NA	0	NA	NA	1
Xelaev18003110m	#N/A	#N/A	0	NA	NA	NA	NA	NA	NA	0	NA	NA	NA	NA	NA	NA	NA	0	NA	NA	NA	NA	NA	NA	NA	1
Xelaev18003111m	#N/A	#N/A	0	NA	NA	NA	NA	NA	NA	0	NA	NA	NA	NA	NA	NA	NA	0	NA	NA	NA	NA	NA	NA	NA	1
Xelaev18003113m	#N/A	#N/A	4.86038	-0.745688	0.539973	-0.61043	0.502648	-0.444362	NA	5.87641	-0.0700972	0.999981	0.0029673	NA	-0.0885506	NA	0.942819	4.97866	0.0385165	NA	-0.177765	0.826285	-0.273352	NA	0.791431	1
Xelaev18003117m	#N/A	#N/A	0	NA	NA	NA	NA	NA	NA	0	NA	NA	NA	NA	NA	NA	NA	0	NA	NA	NA	NA	NA	NA	NA	1
Xelaev18003118m	#N/A	#N/A	0	NA	NA	NA	NA	NA	NA	0.642267	-0.017292	NA	-0.0190342	NA	0.0209839	NA	NA	0.267403	-0.0476335	NA	-0.0552787	NA	-0.00508991	NA	NA	1
Xelaev18003119m	#N/A	#N/A	0	NA	NA	NA	NA	NA	NA	0	NA	NA	NA	NA	NA	NA	NA	0	NA	NA	NA	NA	NA	NA	NA	1
Xelaev18003120m	#N/A	#N/A	0.0973078	-0.0348404	NA	-0.033686	NA	-0.0235564	NA	2.13336	0.0444684	NA	0.0461131	NA	0.0105204	NA	NA	2.0233	0.130387	NA	0.306142	NA	0.0435817	NA	NA	1
Xelaev18003122m	#N/A	#N/A	21.1965	0.378457	1	0.390793	0.795941	0.340441	0.725915	44.6071	-0.0805613	0.999981	-0.172576	0.999266	-0.143793	0.864482	0.996895	44.3989	0.197868	0.933073	0.272564	0.752039	-0.344784	0.72864	0.940329	0
Xelaev18003123m	#N/A	#N/A	43.5334	0.115754	1	0.0198386	0.99616	-0.0893446	0.932615	84.9118	0.133411	0.999981	-0.0850349	0.999266	-0.121202	0.875158	0.999809	83.8244	0.277664	0.880657	0.687145	0.261836	0.0328727	0.981073	0.851877	0
Xelaev18003124m	#N/A	#N/A	21.6592	-0.116529	1	0.189444	0.928917	0.31801	0.746746	23.3691	-0.112327	0.999981	-0.109216	0.999266	-0.140239	0.876307	0.997897	34.4737	0.07538	0.97714	-0.243914	0.78782	-0.188311	0.876999	0.978251	0
Xelaev18003125m	#N/A	#N/A	1.21848	-0.00736911	NA	0.111485	NA	0.114337	NA	0.68049	0.0310692	NA	0.0389562	NA	0.051517	NA	NA	1.00323	0.0656068	NA	-0.0454731	NA	0.071041	NA	NA	1
Xelaev18003126m	#N/A	#N/A	0	NA	NA	NA	NA	NA	NA	0	NA	NA	NA	NA	NA	NA	NA	0	NA	NA	NA	NA	NA	NA	NA	1
Xelaev18003127m	#N/A	#N/A	1.9561	0.0958641	NA	0.359186	NA	0.134512	NA	1.01926	0.0240634	NA	-0.00445181	NA	-0.0521091	NA	NA	0.494879	-0.045303	NA	-0.0274535	NA	0.0140465	NA	NA	1
Xelaev18003129m	#N/A	#N/A	1.66851	-0.175875	NA	-0.189781	NA	-0.0905296	NA	2.65533	-0.0447112	NA	0.0371287	NA	0.00444329	NA	NA	3.94599	-0.282075	NA	0.010089	NA	-0.273304	NA	NA	1
Xelaev18003130m	#N/A	#N/A	0.968554	0.0601219	NA	0.0776809	NA	-0.0262786	NA	4.64098	-0.0684757	NA	0.108027	NA	0.0964192	NA	0.980223	4.93713	-0.0240501	NA	-0.0100036	0.991827	0.0610445	NA	NA	1
Xelaev18003134m	#N/A	#N/A	3.16823	0.18915	1	0.430767	NA	-0.153658	NA	4.67733	0.219016	NA	0.168758	NA	0.23135	NA	0.448633	4.03393	-0.0977185	NA	-0.257163	NA	-0.288766	NA	NA	1
Xelaev18003135m	#N/A	#N/A	0	NA	NA	NA	NA	NA	NA	0	NA	NA	NA	NA	NA	NA	NA	0	NA	NA	NA	NA	NA	NA	NA	1
Xelaev18003136m	#N/A	#N/A	5.58281	-0.273831	1	-0.167316	0.931921	-0.468322	NA	1.64149	-0.13559	NA	-0.148029	NA	-0.0861965	NA	0.958784	6.08827	-0.435543	NA	-0.51362	0.442159	-0.563209	NA	0.865518	1
Xelaev18003137m	#N/A	#N/A	0	NA	NA	NA	NA	NA	NA	0.108933	0	NA	0.0133722	NA	0	NA	NA	0	NA	NA	NA	NA	NA	NA	NA	1
Xelaev18003140m	#N/A	#N/A	17.0018	0.184928	1	0.818779	0.31403	0.361022	0.703956	22.0207	0.253767	0.999981	0.238038	0.999266	0.090266	0.923522	0.608701	23.5491	0.0862742	0.9725	-0.195095	0.833691	-0.405548	0.674263	0.706959	0
Xelaev18003141m	#N/A	#N/A	0.521365	-0.0598302	NA	-0.0551809	NA	-0.0813703	NA	2.05249	-0.0440889	NA	-0.0590121	NA	0.196446	NA	NA	2.44084	0.218221	NA	0.147302	NA	-0.106598	NA	NA	1
Xelaev18003143m	#N/A	#N/A	0	NA	NA	NA	NA	NA	NA	0	NA	NA	NA	NA	NA	NA	NA	0.143369	0	NA	0	NA	0.00110673	NA	NA	1
Xelaev18003144m	#N/A	#N/A	0	NA	NA	NA	NA	NA	NA	0	NA	NA	NA	NA	NA	NA	NA	0	NA	NA	NA	NA	NA	NA	NA	1
Xelaev18003147m	#N/A	#N/A	1.4768	0.00852502	NA	-0.0528017	NA	0.0216904	NA	1.15815	-0.08401	NA	-0.0573761	NA	-0.0951572	NA	NA	0.820439	0.0531453	NA	0.132008	NA	-0.0164197	NA	NA	1
Xelaev18003149m	#N/A	#N/A	0.270679	-0.0348404	NA	-0.033686	NA	0.0138221	NA	1.81518	0.0393816	NA	0.061955	NA	0.0216703	NA	NA	0.120486	0	NA	0.00433327	NA	0	NA	NA	1
Xelaev18003156m	#N/A	#N/A	38.718	0.679077	0.606374	0.5116	0.596124	0.424237	0.582048	44.1907	-0.199706	0.999981	-0.523334	0.653457	-0.247044	0.732203	0.386222	55.6205	0.0881195	0.969996	-0.00651092	0.994546	-0.186997	0.858637	0.835424	0
Xelaev18003157m	#N/A	#N/A	1.78755	0.0648903	NA	0.31461	NA	0.163506	NA	1.19436	-0.0199911	NA	-0.0648344	NA	-0.0584621	NA	NA	0.955839	0	NA	0.135567	NA	0.106218	NA	NA	1
Xelaev18003158m	#N/A	#N/A	4.88819	-0.0881436	1	-0.171548	0.910213	-0.105611	NA	1.47912	0.00191323	NA	-0.0298046	NA	0.0172458	NA	0.999809	4.87145	0.112533	NA	0.0690102	0.937481	0.257827	NA	0.996969	1
Xelaev18003159m	#N/A	#N/A	0	NA	NA	NA	NA	NA	NA	0	NA	NA	NA	NA	NA	NA	NA	0	NA	NA	NA	NA	NA	NA	NA	1
Xelaev18003161m	#N/A	#N/A	0.285475	-0.0348869	NA	-0.0701627	NA	-0.0600331	NA	0.287867	-0.00292453	NA	0.0124358	NA	-0.0140184	NA	NA	0.229349	0.0142105	NA	0.00430706	NA	0	NA	NA	1
Xelaev18003162m	#N/A	#N/A	0.264231	0.0399166	NA	0	NA	0.0512005	NA	0	NA	NA	NA	NA	NA	NA	NA	0	NA	NA	NA	NA	NA	NA	NA	1
Xelaev18003163m	#N/A	#N/A	0	NA	NA	NA	NA	NA	NA	0	NA	NA	NA	NA	NA	NA	NA	0	NA	NA	NA	NA	NA	NA	NA	1
Xelaev18003165m	#N/A	#N/A	18.6064	-0.311811	1	-0.729838	0.4182	-0.70562	0.364009	35.0182	-0.372719	0.999981	0.070997	0.999266	-0.421951	0.453412	0.427375	41.4031	-0.0914813	0.969463	-0.526904	0.41633	-0.273859	0.774736	0.58226	0
Xelaev18003166m	#N/A	#N/A	0	NA	NA	NA	NA	NA	NA	0	NA	NA	NA	NA	NA	NA	NA	0	NA	NA	NA	NA	NA	NA	NA	1
Xelaev18003167m	#N/A	#N/A	0	NA	NA	NA	NA	NA	NA	0	NA	NA	NA	NA	NA	NA	NA	0.293108	0.0451325	NA	0	NA	0	NA	NA	1
Xelaev18003171m	#N/A	#N/A	1.70548	-0.200461	NA	-0.19083	NA	-0.0348323	NA	1.49695	0.0860833	NA	-0.0116101	NA	-0.0633913	NA	NA	1.83425	-0.11636	NA	0.0634346	NA	-0.099471	NA	NA	1
Xelaev18003174m	#N/A	#N/A	0	NA	NA	NA	NA	NA	NA	0.103421	0.0264757	NA	0	NA	0	NA	NA	0	NA	NA	NA	NA	NA	NA	NA	1
Xelaev18003175m	#N/A	#N/A	0	NA	NA	NA	NA	NA	NA	0	NA	NA	NA	NA	NA	NA	NA	0	NA	NA	NA	NA	NA	NA	NA	1
Xelaev18003176m	#N/A	#N/A	0.147859	0.0399166	NA	0	NA	0	NA	0	NA	NA	NA	NA	NA	NA	NA	0.106542	0	NA	0	NA	0.0214538	NA	NA	1
Xelaev18003177m	#N/A	#N/A	2.49566	0.166421	NA	0.189786	NA	0.20852	NA	1.39516	0.0238296	NA	-0.0137903	NA	0.0470385	NA	NA	4.37906	0.12374	NA	0.0864528	NA	0.267978	NA	NA	1
Xelaev18003178m	#N/A	#N/A	0.2939	-0.0348404	NA	-0.033686	NA	0.0138221	NA	0	NA	NA	NA	NA	NA	NA	NA	0.52978	0.0406859	NA	-0.0463679	NA	-0.0469855	NA	NA	1
Xelaev18003179m	#N/A	#N/A	0	NA	NA	NA	NA	NA	NA	0	NA	NA	NA	NA	NA	NA	NA	0	NA	NA	NA	NA	NA	NA	NA	1
Xelaev18003181m	#N/A	#N/A	0	NA	NA	NA	NA	NA	NA	0	NA	NA	NA	NA	NA	NA	NA	0	NA	NA	NA	NA	NA	NA	NA	1
Xelaev18003182m	#N/A	#N/A	0.893312	0.0330236	NA	-0.0451763	NA	-0.0737456	NA	3.51432	-0.144045	NA	-0.165907	NA	-0.0664667	NA	NA	4.55561	-0.00785469	NA	0.401402	0.528029	-0.0371819	NA	NA	1
Xelaev18003183m	#N/A	#N/A	94.5986	-0.0701413	1	-0.240153	0.900078	-0.533602	0.516931	233.068	0.143713	0.999981	0.270323	0.86823	0.246555	0.491811	0.922817	256.711	-0.0737158	0.971354	0.201098	0.788604	-0.800532	0.135406	0.714066	0
Xelaev18003185m	#N/A	#N/A	1.42264	-0.0519829	NA	0.144488	NA	0.105886	NA	0.210789	0.0117756	NA	-0.016028	NA	-0.0140184	NA	NA	0.442737	0	NA	0.00842843	NA	0.0521146	NA	NA	1
Xelaev18003186m	#N/A	#N/A	3.95498	0.525535	0.871119	0.545694	NA	0.403692	NA	1.86335	-0.0990821	NA	-0.100363	NA	-0.0564229	NA	0.875599	2.71754	0.0107545	NA	0.324379	NA	0.136144	NA	NA	1
Xelaev18003187m	#N/A	#N/A	45.1993	-0.121525	1	-0.280367	0.863421	-0.309244	0.732142	70.2043	0.0743666	0.999981	0.148047	0.999266	-0.0358678	0.974356	0.999809	79.7571	-0.0248475	0.991918	0.136565	0.871743	-0.444362	0.558663	0.900268	0
Xelaev18003191m	#N/A	#N/A	0.123873	0	NA	0.0410709	NA	0	NA	0.161531	0	NA	0.0280723	NA	0	NA	NA	0.275494	0.0451325	NA	0	NA	0	NA	NA	1
Xelaev18003192m	#N/A	#N/A	0.247745	0	NA	0.0784493	NA	0	NA	0.875084	-0.0185138	NA	-0.0354464	NA	0.0724181	NA	NA	0.746456	0.0878317	NA	0	NA	0.0298434	NA	NA	1
Xelaev18003193m	#N/A	#N/A	1.44377	-0.15214	NA	-0.0272432	NA	-0.211219	NA	3.51816	0.0622894	NA	0.0149603	NA	-0.0496251	NA	NA	3.48452	0.293395	NA	0.06315	NA	0.132758	NA	NA	1
Xelaev18003194m	#N/A	#N/A	0	NA	NA	NA	NA	NA	NA	0	NA	NA	NA	NA	NA	NA	NA	0	NA	NA	NA	NA	NA	NA	NA	1
Xelaev18003195m	#N/A	#N/A	1.20209	-0.0504239	NA	-0.0976723	NA	-0.0345697	NA	0.650469	-0.0174861	NA	-0.0257573	NA	0.00473173	NA	NA	0.493076	0.0735679	NA	0	NA	-0.00130369	NA	NA	1
Xelaev18003196m	#N/A	#N/A	0.0973078	-0.0348404	NA	-0.033686	NA	-0.0235564	NA	0.778037	0.0125194	NA	-0.0067166	NA	-0.0020835	NA	NA	0.629233	0	NA	0.0743063	NA	0.0208083	NA	NA	1
Xelaev18003197m	#N/A	#N/A	0	NA	NA	NA	NA	NA	NA	0.0974637	0	NA	0	NA	0.0153818	NA	NA	0	NA	NA	NA	NA	NA	NA	NA	1
Xelaev18003198m	#N/A	#N/A	0.241057	-0.0722188	NA	-0.0710645	NA	-0.0609348	NA	0.513002	0	NA	0.00891113	NA	0.0460393	NA	NA	1.91335	0.0661914	NA	-0.0174591	NA	0.281502	NA	NA	1
Xelaev18003199m	#N/A	#N/A	4.52358	0.364793	1	0.669236	0.414408	0.585009	NA	3.22731	-0.0437579	NA	0.0462014	NA	-0.173692	NA	0.669203	1.55961	0.260675	NA	0.182279	NA	0.00600303	NA	NA	1
Xelaev18003200m	#N/A	#N/A	0.120528	-0.0348404	NA	-0.033686	NA	-0.0235564	NA	0	NA	NA	NA	NA	NA	NA	NA	0.501389	-0.125892	NA	-0.128309	NA	-0.127545	NA	NA	1
Xelaev18003201m	#N/A	#N/A	0	NA	NA	NA	NA	NA	NA	0	NA	NA	NA	NA	NA	NA	NA	0	NA	NA	NA	NA	NA	NA	NA	1
Xelaev18003203m	#N/A	#N/A	0	NA	NA	NA	NA	NA	NA	0	NA	NA	NA	NA	NA	NA	NA	0	NA	NA	NA	NA	NA	NA	NA	1
Xelaev18003205m	#N/A	#N/A	0	NA	NA	NA	NA	NA	NA	0	NA	NA	NA	NA	NA	NA	NA	0	NA	NA	NA	NA	NA	NA	NA	1
Xelaev18003206m	#N/A	#N/A	0	NA	NA	NA	NA	NA	NA	0.0981683	-0.00292453	NA	-0.016028	NA	-0.0140184	NA	NA	0	NA	NA	NA	NA	NA	NA	NA	1
Xelaev18003212m	#N/A	#N/A	0	NA	NA	NA	NA	NA	NA	0	NA	NA	NA	NA	NA	NA	NA	0	NA	NA	NA	NA	NA	NA	NA	1
Xelaev18003214m	#N/A	#N/A	0	NA	NA	NA	NA	NA	NA	0.216302	-0.00292453	NA	-0.00132793	NA	-0.0140184	NA	NA	0.748476	0.0542962	NA	0.0398086	NA	0.0334205	NA	NA	1
Xelaev18003215m	#N/A	#N/A	0	NA	NA	NA	NA	NA	NA	0.268899	-0.00292453	NA	0.0108527	NA	-0.0140184	NA	NA	0.120486	0	NA	0.00433327	NA	0	NA	NA	1
Xelaev18003216m	#N/A	#N/A	1191.73	-0.0055131	1	-0.133354	0.924651	-0.0683815	0.92918	1274.65	0.0185224	0.999981	0.0389708	0.999266	-0.0780327	0.935863	0.999809	1947.61	-0.0871902	0.956654	0.14265	0.806478	0.114362	0.884975	0.998334	0
Xelaev18003220m	#N/A	#N/A	0	NA	NA	NA	NA	NA	NA	0	NA	NA	NA	NA	NA	NA	NA	0	NA	NA	NA	NA	NA	NA	NA	1
Xelaev18003221m	10	1'	27.7316	0.273636	1	1.256	0.0173537	1.24712	0.0224603	19.4892	-0.0385948	0.999981	-0.114222	0.999266	0.130808	0.88498	0.0167666	27.106	0.268359	0.895938	0.153545	0.873526	0.728217	0.317744	0.0243168	0
Xelaev18003222m	#N/A	#N/A	27.5204	0.455057	1	0.491623	0.678755	0.291514	0.765563	15.6207	0.125601	0.999981	-0.222522	0.999266	0.161647	0.843079	0.956569	23.3765	0.0521774	0.985936	0.321322	0.704121	0.256518	0.817057	0.990692	0
Xelaev18003227m	#N/A	#N/A	0.732014	-0.0515865	NA	0.00325498	NA	0.0149226	NA	1.83132	0.0368292	NA	-0.0100256	NA	0.0568951	NA	NA	3.07877	0.442132	NA	0.359399	NA	0.0836819	NA	NA	1
Xelaev18003228m	#N/A	#N/A	0.719325	-0.0700986	NA	-0.0349504	NA	-0.0912923	NA	8.61859	0.195892	0.999981	0.170492	NA	-0.00676367	0.994422	0.976069	6.61565	0.760577	NA	0.571691	0.374676	-0.00864091	NA	NA	1
Xelaev18003229m	#N/A	#N/A	0	NA	NA	NA	NA	NA	NA	0	NA	NA	NA	NA	NA	NA	NA	0.146554	0.0142105	NA	0	NA	0	NA	NA	1
Xelaev18003230m	#N/A	#N/A	1.28033	0.0935469	NA	0.0198717	NA	-0.0918373	NA	1.03731	0.0499313	NA	0.0413189	NA	0.060805	NA	NA	2.37412	0.027001	NA	-0.0300872	NA	0.0234046	NA	NA	1
Xelaev18003231m	#N/A	#N/A	0	NA	NA	NA	NA	NA	NA	0	NA	NA	NA	NA	NA	NA	NA	0	NA	NA	NA	NA	NA	NA	NA	1
Xelaev18003232m	#N/A	#N/A	0.241057	-0.0722188	NA	-0.0710645	NA	-0.0609348	NA	0.108933	0	NA	0.0133722	NA	0	NA	NA	0.120486	0	NA	0.00433327	NA	0	NA	NA	1
Xelaev18003233m	#N/A	#N/A	0.0973078	-0.0348404	NA	-0.033686	NA	-0.0235564	NA	0	NA	NA	NA	NA	NA	NA	NA	0	NA	NA	NA	NA	NA	NA	NA	1
Xelaev18003234m	#N/A	#N/A	0	NA	NA	NA	NA	NA	NA	0.0981683	-0.00292453	NA	-0.016028	NA	-0.0140184	NA	NA	0	NA	NA	NA	NA	NA	NA	NA	1
Xelaev18003236m	#N/A	#N/A	0	NA	NA	NA	NA	NA	NA	0	NA	NA	NA	NA	NA	NA	NA	0	NA	NA	NA	NA	NA	NA	NA	1
Xelaev18003238m	#N/A	#N/A	0	NA	NA	NA	NA	NA	NA	0	NA	NA	NA	NA	NA	NA	NA	0	NA	NA	NA	NA	NA	NA	NA	1
Xelaev18003239m	#N/A	#N/A	2.97589	0.146946	1	0.296116	NA	0.341102	NA	8.54492	0.295525	0.999981	0.230273	NA	0.192709	0.765907	0.931224	7.94613	-0.464915	NA	-0.271522	0.747573	-0.224006	NA	0.92828	1
Xelaev18003240m	#N/A	#N/A	41.6939	0.388669	1	-0.278409	0.870658	-0.311033	0.737852	48.9401	0.0487848	0.999981	0.00545396	0.999266	0.256709	0.726267	0.809982	74.1873	0.193793	0.932633	0.0617439	0.951786	-0.0367015	0.978627	0.908926	0
Xelaev18003241m	#N/A	#N/A	0.822806	0.0113095	NA	0.013819	NA	-0.0163151	NA	1.20605	-0.0526294	NA	0.0339871	NA	-0.0314579	NA	NA	0.765206	0.0933686	NA	0.0234096	NA	0.0299203	NA	NA	1
Xelaev18003242m	#N/A	#N/A	0	NA	NA	NA	NA	NA	NA	0	NA	NA	NA	NA	NA	NA	NA	0	NA	NA	NA	NA	NA	NA	NA	1
Xelaev18003243m	#N/A	#N/A	9.86248	0.00305955	1	0.0286696	0.994494	0.0881763	0.939629	12.6182	-0.159226	0.999981	-0.246554	NA	-0.203889	0.777742	0.999809	13.1985	0.325977	NA	0.180698	0.847385	0.373439	0.708244	0.996828	0
Xelaev18003244m	#N/A	#N/A	0	NA	NA	NA	NA	NA	NA	0	NA	NA	NA	NA	NA	NA	NA	0	NA	NA	NA	NA	NA	NA	NA	1
Xelaev18003246m	#N/A	#N/A	0	NA	NA	NA	NA	NA	NA	0	NA	NA	NA	NA	NA	NA	NA	0	NA	NA	NA	NA	NA	NA	NA	1
Xelaev18003247m	#N/A	#N/A	0	NA	NA	NA	NA	NA	NA	0	NA	NA	NA	NA	NA	NA	NA	0	NA	NA	NA	NA	NA	NA	NA	1
Xelaev18003249m	#N/A	#N/A	0.635849	0.0251211	NA	0.0931926	NA	0.0423723	NA	0.184186	0.0264757	NA	0.0133722	NA	0	NA	NA	1.69365	-0.0824967	NA	0.118811	NA	0.292814	NA	NA	1
Xelaev18003251m	#N/A	#N/A	0.800345	0.0617649	NA	0.0063813	NA	0.0710537	NA	3.99446	-0.0413874	NA	-0.0588607	NA	-0.00444883	NA	NA	5.99435	0.231447	NA	0.372601	0.584119	0.00252645	NA	NA	1
Xelaev18003252m	#N/A	#N/A	0.829161	-0.0250698	NA	-0.0250162	NA	0.113263	NA	0.0807654	0	NA	0.0133722	NA	0	NA	NA	0.702204	0.0667344	NA	0.00713154	NA	0.0126034	NA	NA	1
Xelaev18003254m	#N/A	#N/A	0.0908591	0.0399166	NA	0	NA	0	NA	0	NA	NA	NA	NA	NA	NA	NA	0	NA	NA	NA	NA	NA	NA	NA	1
Xelaev18003258m	#N/A	#N/A	0	NA	NA	NA	NA	NA	NA	0	NA	NA	NA	NA	NA	NA	NA	0	NA	NA	NA	NA	NA	NA	NA	1
Xelaev18003259m	#N/A	#N/A	0.0973078	-0.0348404	NA	-0.033686	NA	-0.0235564	NA	0.793816	0.0283782	NA	0.0205866	NA	0.0183796	NA	NA	0.642219	0.036829	NA	0.0322573	NA	0.0104487	NA	NA	1
Xelaev18003260m	#N/A	#N/A	0.808324	-0.0845698	NA	0.0308427	NA	-0.0824284	NA	0.618564	-0.010819	NA	0.0171498	NA	-0.01906	NA	NA	1.72528	0.187957	NA	-0.0603059	NA	-0.0522529	NA	NA	1
Xelaev18003262m	#N/A	#N/A	2.03275	-0.281797	NA	-0.185519	NA	-0.256748	NA	1.70736	0.0294015	NA	0.0932292	NA	0.104545	NA	NA	1.35867	0.114785	NA	0.148743	NA	0.108517	NA	NA	1
Xelaev18003266m	#N/A	#N/A	0	NA	NA	NA	NA	NA	NA	0	NA	NA	NA	NA	NA	NA	NA	0.143369	0	NA	0	NA	0.00110673	NA	NA	1
Xelaev18003270m	#N/A	#N/A	0.265599	0	NA	0.0410709	NA	0.0512005	NA	0	NA	NA	NA	NA	NA	NA	NA	0.182068	0.0142105	NA	0	NA	-0.0108271	NA	NA	1
Xelaev18003276m	#N/A	#N/A	87.494	-0.115551	1	-0.0199548	0.994494	0.100375	0.898978	121.797	-0.193573	0.999981	-0.10344	0.999266	-0.230998	0.650223	0.994896	144.777	0.0255388	0.99073	0.571667	0.204455	0.239206	0.744432	0.75344	0
Xelaev18003277m	#N/A	#N/A	0	NA	NA	NA	NA	NA	NA	0.194927	0	NA	0	NA	0.0300819	NA	NA	0	NA	NA	NA	NA	NA	NA	NA	1
Xelaev18003280m	#N/A	#N/A	0.884406	-0.0176335	NA	0.0456808	NA	-0.0439547	NA	2.25924	0.100006	NA	0.0893167	NA	0.161416	NA	NA	5.06676	-0.548331	NA	-0.56343	0.314035	-0.199562	NA	NA	1
Xelaev18003283m	#N/A	#N/A	5.29876	-0.298422	1	-0.210309	0.891869	-0.199534	NA	15.1222	0.229647	0.999981	0.245214	0.999266	0.283229	0.670058	0.995728	18.6639	0.102534	NA	0.502228	0.494644	-0.22761	0.839632	0.966539	0
Xelaev18003284m	#N/A	#N/A	1.83691	0.0110202	NA	-0.00335343	NA	-0.191433	NA	1.45127	-0.0541598	NA	-0.000639275	NA	0.0342681	NA	NA	2.7129	-0.21489	NA	-0.317343	NA	0.029074	NA	NA	1
Xelaev18003286m	#N/A	#N/A	3.96957	-0.0947672	1	-0.121206	NA	-0.174333	NA	5.0787	0.029844	NA	-0.144731	NA	-0.148787	NA	0.999809	3.54187	-0.260028	NA	-0.0375676	NA	-0.187525	NA	0.99486	1
Xelaev18003287m	#N/A	#N/A	0.194616	-0.0722188	NA	-0.0710645	NA	-0.0609348	NA	0.161531	0	NA	0.0280723	NA	0	NA	NA	0	NA	NA	NA	NA	NA	NA	NA	1
Xelaev18003288m	#N/A	#N/A	0	NA	NA	NA	NA	NA	NA	0	NA	NA	NA	NA	NA	NA	NA	0	NA	NA	NA	NA	NA	NA	NA	1
Xelaev18003289m	#N/A	#N/A	0	NA	NA	NA	NA	NA	NA	0	NA	NA	NA	NA	NA	NA	NA	0	NA	NA	NA	NA	NA	NA	NA	1
Xelaev18003297m	#N/A	#N/A	0	NA	NA	NA	NA	NA	NA	0.108933	0	NA	0.0133722	NA	0	NA	NA	0.430107	0	NA	0	NA	0.0716288	NA	NA	1
Xelaev18003304m	#N/A	#N/A	7.3471	-0.0247712	1	-0.343504	0.811163	-0.483132	0.533141	6.91415	-0.134161	0.999981	-0.11885	NA	0.0807916	NA	0.87192	5.33622	0.290441	NA	0.0583069	0.951936	-0.091543	NA	0.900268	0
Xelaev18003306m	#N/A	#N/A	0	NA	NA	NA	NA	NA	NA	0.613227	0.0117756	NA	-0.016028	NA	-0.0140184	NA	NA	0.0710278	0	NA	0	NA	0.00744351	NA	NA	1
Xelaev18003310m	#N/A	#N/A	11.8282	-0.124779	1	0.438459	0.751384	0.249851	0.808263	8.6816	0.134517	0.999981	0.343185	NA	0.457765	0.32548	0.57557	17.4174	-0.659918	NA	-0.297125	0.732911	-0.0116844	0.993529	0.690626	0
Xelaev18003311m	#N/A	#N/A	0.465295	-0.0906803	NA	-0.0930419	NA	-0.0455338	NA	0.195632	-0.00292453	NA	-0.016028	NA	0.000681697	NA	NA	0.451191	0.0141459	NA	0	NA	0.0521587	NA	NA	1
Xelaev18003313m	#N/A	#N/A	0	NA	NA	NA	NA	NA	NA	0	NA	NA	NA	NA	NA	NA	NA	0	NA	NA	NA	NA	NA	NA	NA	1
Xelaev18003314m	#N/A	#N/A	1.49291	-0.0608975	NA	-0.14271	NA	-0.0510856	NA	4.05815	0.0286976	NA	0.083549	NA	0.14635	NA	0.974158	4.41271	0.284376	NA	0.364248	0.54416	0.000211202	NA	NA	1
Xelaev18003316m	#N/A	#N/A	50.2793	0.0784097	1	-0.187408	0.924049	-0.204192	0.834629	54.5672	0.0769825	0.999981	-0.102458	0.999266	0.170885	0.825253	0.999002	76.3622	-0.386095	0.735763	-0.230583	0.726131	-0.394586	0.54396	0.969312	0
Xelaev18003317m	#N/A	#N/A	0.123873	0	NA	0.0410709	NA	0	NA	0	NA	NA	NA	NA	NA	NA	NA	0	NA	NA	NA	NA	NA	NA	NA	1
Xelaev18003318m	#N/A	#N/A	0	NA	NA	NA	NA	NA	NA	0.303705	-0.0319545	NA	-0.0439109	NA	-0.0430484	NA	NA	0	NA	NA	NA	NA	NA	NA	NA	1
Xelaev18003319m	#N/A	#N/A	45.3499	0.103693	1	0.476064	0.710652	0.523956	0.534164	5.14635	-0.0909837	NA	-0.155766	NA	0.0399961	NA	0.922576	17.9908	-0.179375	NA	-0.169218	0.852415	-0.0927113	0.942875	0.975295	0
Xelaev18003320m	#N/A	#N/A	0	NA	NA	NA	NA	NA	NA	0	NA	NA	NA	NA	NA	NA	NA	0	NA	NA	NA	NA	NA	NA	NA	1
Xelaev18003321m	#N/A	#N/A	0	NA	NA	NA	NA	NA	NA	0	NA	NA	NA	NA	NA	NA	NA	0	NA	NA	NA	NA	NA	NA	NA	1
Xelaev18003322m	#N/A	#N/A	0	NA	NA	NA	NA	NA	NA	0	NA	NA	NA	NA	NA	NA	NA	0.428264	-0.0751688	NA	-0.0787827	NA	-0.0304827	NA	NA	1
Xelaev18003323m	#N/A	#N/A	0.120528	-0.0348404	NA	-0.033686	NA	-0.0235564	NA	0.108933	0	NA	0.0133722	NA	0	NA	NA	0.0355139	0	NA	0	NA	-0.0100821	NA	NA	1
Xelaev18003326m	#N/A	#N/A	0	NA	NA	NA	NA	NA	NA	0.0981683	-0.00292453	NA	-0.016028	NA	-0.0140184	NA	NA	0.42748	0	NA	0	NA	0.0854822	NA	NA	1
Xelaev18003329m	#N/A	#N/A	1.2917	-0.0694802	NA	-0.146964	NA	-0.145265	NA	3.83029	0.135946	NA	-0.14371	NA	0.0570495	NA	NA	4.42816	-0.361886	NA	-0.127847	0.873992	-0.393693	NA	NA	1
Xelaev18003331m	#N/A	#N/A	0.206221	0.0399166	NA	0.0410709	NA	0	NA	0.107369	-0.00292453	NA	-0.016028	NA	-0.0140184	NA	NA	0.0355139	0	NA	0	NA	-0.0100821	NA	NA	1
Xelaev18003337m	#N/A	#N/A	0	NA	NA	NA	NA	NA	NA	0	NA	NA	NA	NA	NA	NA	NA	0	NA	NA	NA	NA	NA	NA	NA	1
Xelaev18003339m	#N/A	#N/A	0.241057	-0.0722188	NA	-0.0710645	NA	-0.0609348	NA	0	NA	NA	NA	NA	NA	NA	NA	0	NA	NA	NA	NA	NA	NA	NA	1
Xelaev18003340m	#N/A	#N/A	1.79746	-0.268218	NA	-0.294946	NA	-0.159275	NA	6.36161	0.0565419	0.999981	0.125586	NA	0.17039	NA	0.496199	9.01196	-0.707319	NA	-0.914287	0.0960948	-1.23045	0.0180425	0.319816	1
Xelaev18003341m	#N/A	#N/A	48.9203	-0.628518	0.813065	-0.678218	0.456966	-0.638777	0.408452	119.703	-0.195048	0.999981	0.499821	0.440791	0.114281	0.874346	0.357848	121.022	0.155922	0.944944	-0.591678	0.335499	-1.41589	0.00233346	0.0161243	0
Xelaev18003342m	#N/A	#N/A	16.1877	-0.697597	0.739646	-0.466559	0.725568	0.0485251	0.968872	21.7119	0.171515	0.999981	0.368866	0.950822	0.521234	0.296297	0.285542	27.7203	0.36097	0.834509	0.0555215	0.956855	0.258998	0.809974	0.64118	0
Xelaev18003344m	#N/A	#N/A	0	NA	NA	NA	NA	NA	NA	0.214737	-0.0176246	NA	-0.0307282	NA	-0.0287185	NA	NA	0.146554	0.0142105	NA	0	NA	0	NA	NA	1
Xelaev18003345m	#N/A	#N/A	170.473	0.195331	1	-0.0719178	0.971403	0.140661	0.85293	93.0802	0.0296394	0.999981	-0.100557	0.999266	0.147102	0.840193	0.996895	166.773	-0.334708	0.801916	-0.0893837	0.912494	0.187754	0.838097	0.955792	0
Xelaev18003346m	#N/A	#N/A	0.194616	-0.0722188	NA	-0.0710645	NA	-0.0609348	NA	0.32367	-0.0177177	NA	-0.0148801	NA	-0.0287585	NA	NA	0.5648	-0.0476335	NA	-0.0265887	NA	-0.0573596	NA	NA	1
Xelaev18003347m	#N/A	#N/A	5.1787	-0.0755942	1	0.059655	0.983264	0.0998198	NA	10.7437	0.15214	0.999981	0.259574	NA	0.173649	0.82386	0.999809	12.2672	0.370852	NA	0.0511312	0.960842	-0.372683	0.704706	0.978251	0
Xelaev18003348m	#N/A	#N/A	0.230724	0	NA	0.0784493	NA	0	NA	0	NA	NA	NA	NA	NA	NA	NA	0.331178	0	NA	0.0689173	NA	0	NA	NA	1
Xelaev18003350m	#N/A	#N/A	9.32478	-0.0730881	1	-0.0295512	0.992835	0.933311	0.0794825	2.47249	-0.0312609	NA	0.190952	NA	-0.0612198	NA	0.301427	3.26655	-0.117528	NA	-0.0311492	NA	-0.139146	NA	0.674254	1
Xelaev18003351m	#N/A	#N/A	1.40351	0.0378263	NA	0.0741066	NA	-0.0956467	NA	0.781165	0.0489333	NA	0.0613607	NA	0.0324868	NA	NA	1.34605	-0.030126	NA	0.167971	NA	0.104484	NA	NA	1
Xelaev18003354m	#N/A	#N/A	0.239034	-0.0348404	NA	-0.033686	NA	0.0138221	NA	0.512111	0.0101983	NA	-0.00939153	NA	-0.0204722	NA	NA	1.74692	-0.151732	NA	-0.0783056	NA	-0.15459	NA	NA	1
Xelaev18003355m	#N/A	#N/A	3.18019	0.0838851	1	-0.326625	NA	-0.117795	NA	3.71563	0.22484	NA	0.107458	NA	-0.0218786	NA	0.825503	2.35803	0.0292677	NA	0.286594	NA	-0.161738	NA	NA	1
Xelaev18003356m	#N/A	#N/A	38.194	-0.213635	1	-0.347924	0.828914	-0.687745	0.374266	64.7669	-0.0801366	0.999981	-0.240109	0.999266	-0.177212	0.816414	0.764399	69.3175	0.582627	0.599732	-0.0107265	0.991827	0.0849085	0.945059	0.673425	0
Xelaev18003357m	#N/A	#N/A	2.80451	0.11269	NA	-0.0425094	NA	0.0941388	NA	1.8066	-0.145009	NA	-0.039909	NA	-0.0403598	NA	NA	2.14722	0.380318	NA	0.0173324	NA	0.0653765	NA	NA	1
Xelaev18003358m	#N/A	#N/A	0	NA	NA	NA	NA	NA	NA	0.0807654	0	NA	0.0133722	NA	0	NA	NA	0.208142	-0.0476335	NA	-0.026615	NA	-0.056714	NA	NA	1
Xelaev18003359m	#N/A	#N/A	0	NA	NA	NA	NA	NA	NA	0	NA	NA	NA	NA	NA	NA	NA	0	NA	NA	NA	NA	NA	NA	NA	1
Xelaev18003361m	#N/A	#N/A	2.98783	0.165649	1	-0.0290807	NA	0.233714	NA	4.26223	0.160034	NA	-0.0813026	NA	0.0109162	NA	0.994938	5.11001	-0.175419	NA	-0.0545446	0.953884	-0.0306184	NA	0.993561	1
Xelaev18003362m	#N/A	#N/A	0	NA	NA	NA	NA	NA	NA	0	NA	NA	NA	NA	NA	NA	NA	0	NA	NA	NA	NA	NA	NA	NA	1
Xelaev18003364m	#N/A	#N/A	0.241057	-0.0722188	NA	-0.0710645	NA	-0.0609348	NA	0.217866	0	NA	0.0280723	NA	0	NA	NA	0	NA	NA	NA	NA	NA	NA	NA	1
Xelaev18003365m	#N/A	#N/A	0	NA	NA	NA	NA	NA	NA	0.222075	0.0264757	NA	0	NA	0.0153818	NA	NA	0	NA	NA	NA	NA	NA	NA	NA	1
Xelaev18003366m	#N/A	#N/A	13.8362	0.101412	1	-0.472444	0.720012	-0.352943	0.715393	15.0412	-0.0562532	0.999981	-0.0754222	0.999266	-0.223616	0.767026	0.905768	22.9763	-0.266398	0.898929	-0.440794	0.570043	-0.331468	0.747409	0.891965	0
Xelaev18003367m	#N/A	#N/A	0.123873	0	NA	0.0410709	NA	0	NA	0.0981683	-0.00292453	NA	-0.016028	NA	-0.0140184	NA	NA	0.0827945	0	NA	0.00433327	NA	0	NA	NA	1
Xelaev18003368m	#N/A	#N/A	2.30152	0.00629316	NA	0.216916	NA	0.343429	NA	0.499177	-0.000565008	NA	-0.0174866	NA	-0.0121856	NA	NA	1.51342	0.094938	NA	0.0740898	NA	0.0520294	NA	NA	1
Xelaev18003370m	#N/A	#N/A	0	NA	NA	NA	NA	NA	NA	0.212354	0.0264757	NA	0.0133722	NA	0	NA	NA	0.361457	0	NA	0.0698474	NA	0	NA	NA	1
Xelaev18003371m	#N/A	#N/A	0	NA	NA	NA	NA	NA	NA	0	NA	NA	NA	NA	NA	NA	NA	0	NA	NA	NA	NA	NA	NA	NA	1
Xelaev18003375m	#N/A	#N/A	0	NA	NA	NA	NA	NA	NA	0	NA	NA	NA	NA	NA	NA	NA	0	NA	NA	NA	NA	NA	NA	NA	1
Xelaev18003378m	#N/A	#N/A	38.6694	-0.16227	1	0.0390751	0.991123	0.202797	0.848918	65.8003	0.481904	0.986275	0.481003	0.696405	0.53734	0.222163	0.943652	74.874	-0.265278	0.881109	0.0670075	0.943242	0.165464	0.878643	0.984901	0
Xelaev18003383m	#N/A	#N/A	1457.83	0.0435097	1	-0.192994	0.777817	-0.0468663	0.931906	1332.33	-0.0480685	0.999981	0.0750804	0.999266	-0.11333	0.765421	0.944683	1972.4	-0.273463	0.471126	-0.222469	0.381101	-0.275299	0.302898	0.923885	0
Xelaev18003388m	#N/A	#N/A	28.2021	-2.59097	3.71232e-08	-2.89539	1.88891e-10	-2.65958	1.41669e-08	48.8417	-0.0431467	0.999981	-0.0560986	0.999266	-0.138819	0.661439	0.109703	37.1526	-0.324326	0.858965	-2.03568	4.87691e-06	-0.00099112	0.999213	0.000888313	0
Xelaev18003390m	#N/A	#N/A	2.40416	-0.196177	NA	0.0784196	NA	-0.00241634	NA	1.64804	-0.113128	NA	-0.111926	NA	-0.0671548	NA	NA	1.91601	-0.0254682	NA	0.145329	NA	0.117929	NA	NA	1
Xelaev18003391m	#N/A	#N/A	0.120528	-0.0348404	NA	-0.033686	NA	-0.0235564	NA	0	NA	NA	NA	NA	NA	NA	NA	0.189336	0	NA	0.00331754	NA	0.0161482	NA	NA	1
Xelaev18003394m	#N/A	#N/A	0	NA	NA	NA	NA	NA	NA	0	NA	NA	NA	NA	NA	NA	NA	0	NA	NA	NA	NA	NA	NA	NA	1
Xelaev18003396m	#N/A	#N/A	15.1256	0.238616	1	0.00177755	0.999755	-0.256707	0.803274	17.2963	-0.102022	0.999981	-0.0716116	0.999266	-0.0772458	0.935863	0.999809	32.1607	0.0859959	0.971354	0.323883	0.694158	0.293135	0.778522	0.984901	0
Xelaev18003397m	#N/A	#N/A	0	NA	NA	NA	NA	NA	NA	0	NA	NA	NA	NA	NA	NA	NA	0	NA	NA	NA	NA	NA	NA	NA	1
Xelaev18003398m	#N/A	#N/A	2.92889	0.14895	1	0.301541	NA	0.0955867	NA	2.72249	-0.0269426	NA	-0.126668	NA	-0.127557	NA	0.996438	3.2114	0.0633162	NA	0.0809878	NA	0.510664	NA	NA	1
Xelaev18003400m	#N/A	#N/A	1.38736	0.0985193	NA	0.0789245	NA	0.0448593	NA	0.489456	-0.000664174	NA	-0.00113449	NA	-0.0290027	NA	NA	1.12024	0.102535	NA	0	NA	0.101844	NA	NA	1
Xelaev18003402m	#N/A	#N/A	1.70306	0.218237	NA	0.0588815	NA	0.0317778	NA	0.722594	-0.0328815	NA	-0.0341294	NA	-0.0622396	NA	NA	0.387024	-0.0476335	NA	-0.0298995	NA	-0.00993909	NA	NA	1
Xelaev18003403m	#N/A	#N/A	18.6584	0.596007	0.889061	0.662338	0.498684	1.10188	0.086042	8.86719	0.375717	0.97875	0.213373	NA	0.0781089	0.91415	0.178172	11.2258	-0.0457339	NA	0.0753342	0.925963	0.171157	0.85093	0.845292	0
Xelaev18003404m	#N/A	#N/A	17.2737	0.228953	1	0.653185	0.498697	0.00386537	0.997793	6.07641	0.00352865	0.999981	-0.0847942	NA	0.133538	NA	0.928967	12.001	-0.0493344	NA	-0.124784	0.896572	0.0694461	0.958878	0.993561	0
Xelaev18003406m	#N/A	#N/A	0	NA	NA	NA	NA	NA	NA	0	NA	NA	NA	NA	NA	NA	NA	0	NA	NA	NA	NA	NA	NA	NA	1
Xelaev18003407m	#N/A	#N/A	5.60752	0.445508	0.999683	0.64489	0.428751	0.205705	NA	5.20213	0.145394	NA	0.237799	NA	0.3208	NA	0.576279	5.78383	-0.00228372	NA	0.0722532	0.938227	0.279623	NA	0.812149	0
Xelaev18003408m	#N/A	#N/A	1.93627	0.172031	NA	0.155072	NA	-0.0459816	NA	0	NA	NA	NA	NA	NA	NA	NA	1.79819	0.099945	NA	0	NA	0.1568	NA	NA	1
Xelaev18003409m	#N/A	#N/A	0	NA	NA	NA	NA	NA	NA	0	NA	NA	NA	NA	NA	NA	NA	0	NA	NA	NA	NA	NA	NA	NA	1
Xelaev18003410m	#N/A	#N/A	4.54328	0.278038	1	0.15377	0.932856	1.12759	NA	1.03201	0.0611773	NA	0.000261023	NA	-0.0014024	NA	0.404012	5.45984	-0.538624	NA	0.000392835	0.999889	-0.0581122	NA	0.0292336	1
Xelaev18003411m	#N/A	#N/A	5.5872	0.168325	1	0.212594	0.898749	0.66918	NA	12.4614	-0.205634	0.999981	-0.285337	NA	-0.115501	0.885105	0.737995	9.17585	-0.329165	NA	0.813886	0.178752	-0.0363775	0.979669	0.272656	0
Xelaev18003413m	#N/A	#N/A	1.30675	0.0517226	NA	0.206451	NA	0.0771247	NA	0.770809	0.0571571	NA	0.0317478	NA	0	NA	NA	1.05717	-0.0270963	NA	0.0791448	NA	0.0410342	NA	NA	1
Xelaev18003414m	#N/A	#N/A	3.94491	-0.186628	1	-0.0481377	NA	0.038348	NA	3.41964	-0.0144721	NA	0.0555714	NA	0.0736066	NA	0.999809	5.91502	-0.423632	NA	-0.175448	0.827084	-0.495867	NA	0.947661	1
Xelaev18003415m	#N/A	#N/A	0	NA	NA	NA	NA	NA	NA	0	NA	NA	NA	NA	NA	NA	NA	0	NA	NA	NA	NA	NA	NA	NA	1
Xelaev18003416m	#N/A	#N/A	0	NA	NA	NA	NA	NA	NA	0	NA	NA	NA	NA	NA	NA	NA	0.285424	0	NA	0	NA	0.0567831	NA	NA	1
Xelaev18003417m	#N/A	#N/A	0	NA	NA	NA	NA	NA	NA	0	NA	NA	NA	NA	NA	NA	NA	0.0355139	0	NA	0	NA	-0.0100821	NA	NA	1
Xelaev18003418m	#N/A	#N/A	0	NA	NA	NA	NA	NA	NA	0	NA	NA	NA	NA	NA	NA	NA	0	NA	NA	NA	NA	NA	NA	NA	1
Xelaev18003419m	#N/A	#N/A	0	NA	NA	NA	NA	NA	NA	0.118655	0	NA	0	NA	0.0153818	NA	NA	0	NA	NA	NA	NA	NA	NA	NA	1
Xelaev18003420m	#N/A	#N/A	0	NA	NA	NA	NA	NA	NA	0.431039	-0.0273408	NA	-0.0250665	NA	-0.0377572	NA	NA	1.4836	-0.0309518	NA	-0.0450203	NA	0.0184216	NA	NA	1
Xelaev18003421m	#N/A	#N/A	0	NA	NA	NA	NA	NA	NA	0	NA	NA	NA	NA	NA	NA	NA	0	NA	NA	NA	NA	NA	NA	NA	1
Xelaev18003422m	#N/A	#N/A	0	NA	NA	NA	NA	NA	NA	0	NA	NA	NA	NA	NA	NA	NA	0	NA	NA	NA	NA	NA	NA	NA	1
[truncated: 43,038 more rows]

## Sheet: GO_Group1´
GO Term	Description	P-value	FDR q-value	Enrichment	N	B	n	b	Genes
GO:0002682	regulation of immune system process	1.79e-07	0.00267	3.33	12777	1027	86	23	[CTSK - cathepsin k, AQP3 - aquaporin 3 (gill blood group), CTNNBIP1 - catenin, beta interacting protein 1, FZD5 - frizzled family receptor 5, LGMN - legumain, TMEM64 - transmembrane protein 64, PTAFR - platelet-activating factor receptor, EREG - epiregulin, DDT - d-dopachrome tautomerase, APOA1 - apolipoprotein a-i, UBC - ubiquitin c, MMP8 - matrix metallopeptidase 8 (neutrophil collagenase), AR…
GO:0042157	lipoprotein metabolic process	3.76e-07	0.0028	32.3	12777	23	86	5	[LDLR - low density lipoprotein receptor, APOC3 - apolipoprotein c-iii, APOA1 - apolipoprotein a-i, ABHD17B - abhydrolase domain containing 17b, APOC1 - apolipoprotein c-i]
GO:0015850	organic hydroxy compound transport	6.17e-07	0.00306	11.01	12777	108	86	8	[AQP3 - aquaporin 3 (gill blood group), LDLR - low density lipoprotein receptor, RBP4 - retinol binding protein 4, plasma, APOC3 - apolipoprotein c-iii, SOAT2 - sterol o-acyltransferase 2, APOA1 - apolipoprotein a-i, PARK7 - parkinson protein 7, APOC1 - apolipoprotein c-i]
GO:0015914	phospholipid transport	2.64e-06	0.00983	15.11	12777	59	86	6	[LDLR - low density lipoprotein receptor, GLTPD1 - glycolipid transfer protein domain containing 1, APOC3 - apolipoprotein c-iii, SCARB2 - scavenger receptor class b, member 2, APOA1 - apolipoprotein a-i, APOC1 - apolipoprotein c-i]
GO:0034381	plasma lipoprotein particle clearance	3.4e-06	0.0101	21.22	12777	35	86	5	[LDLR - low density lipoprotein receptor, APOC3 - apolipoprotein c-iii, SOAT2 - sterol o-acyltransferase 2, APOA1 - apolipoprotein a-i, APOC1 - apolipoprotein c-i]
GO:0080134	regulation of response to stress	3.64e-06	0.00905	2.9	12777	1128	86	22	[CTSK - cathepsin k, PCNA - proliferating cell nuclear antigen, FZD5 - frizzled family receptor 5, LGMN - legumain, EREG - epiregulin, DDT - d-dopachrome tautomerase, TNFRSF12A - tumor necrosis factor receptor superfamily, member 12a, APOA1 - apolipoprotein a-i, UBC - ubiquitin c, MMP8 - matrix metallopeptidase 8 (neutrophil collagenase), SDCBP - syndecan binding protein (syntenin), LDLR - low de…
GO:0034377	plasma lipoprotein particle assembly	6.86e-06	0.0146	31.28	12777	19	86	4	[APOC3 - apolipoprotein c-iii, SOAT2 - sterol o-acyltransferase 2, APOA1 - apolipoprotein a-i, APOC1 - apolipoprotein c-i]
GO:0033344	cholesterol efflux	6.86e-06	0.0128	31.28	12777	19	86	4	[APOC3 - apolipoprotein c-iii, SOAT2 - sterol o-acyltransferase 2, APOA1 - apolipoprotein a-i, APOC1 - apolipoprotein c-i]
GO:0050706	regulation of interleukin-1 beta secretion	8.54e-06	0.0141	29.71	12777	20	86	4	[ARG2 - arginase 2, GLTPD1 - glycolipid transfer protein domain containing 1, FZD5 - frizzled family receptor 5, APOA1 - apolipoprotein a-i]
GO:0048584	positive regulation of response to stimulus	9.29e-06	0.0138	2.38	12777	1688	86	27	[LGMN - legumain, EPGN - epithelial mitogen, FZD5 - frizzled family receptor 5, PTAFR - platelet-activating factor receptor, DDT - d-dopachrome tautomerase, EREG - epiregulin, TNFRSF12A - tumor necrosis factor receptor superfamily, member 12a, APOA1 - apolipoprotein a-i, UBC - ubiquitin c, SDCBP - syndecan binding protein (syntenin), RGCC - regulator of cell cycle, ARG2 - arginase 2, LDLR - low d…
GO:0002684	positive regulation of immune system process	9.68e-06	0.0131	3.51	12777	677	86	16	[CTSK - cathepsin k, AQP3 - aquaporin 3 (gill blood group), FZD5 - frizzled family receptor 5, CTNNBIP1 - catenin, beta interacting protein 1, LGMN - legumain, PTAFR - platelet-activating factor receptor, TMEM64 - transmembrane protein 64, EREG - epiregulin, MMP8 - matrix metallopeptidase 8 (neutrophil collagenase), UBC - ubiquitin c, ARPC1A - actin related protein 2/3 complex, subunit 1a, 41kda,…
GO:0071830	triglyceride-rich lipoprotein particle clearance	1.01e-05	0.0126	63.67	12777	7	86	3	[LDLR - low density lipoprotein receptor, APOC3 - apolipoprotein c-iii, APOC1 - apolipoprotein c-i]
GO:0034382	chylomicron remnant clearance	1.01e-05	0.0116	63.67	12777	7	86	3	[LDLR - low density lipoprotein receptor, APOC3 - apolipoprotein c-iii, APOC1 - apolipoprotein c-i]
GO:0033700	phospholipid efflux	1.01e-05	0.0108	63.67	12777	7	86	3	[APOC3 - apolipoprotein c-iii, APOA1 - apolipoprotein a-i, APOC1 - apolipoprotein c-i]
GO:0006869	lipid transport	1.22e-05	0.0122	6.31	12777	212	86	9	[GLTPD1 - glycolipid transfer protein domain containing 1, LDLR - low density lipoprotein receptor, RBP4 - retinol binding protein 4, plasma, APOC3 - apolipoprotein c-iii, SCARB2 - scavenger receptor class b, member 2, SOAT2 - sterol o-acyltransferase 2, APOA1 - apolipoprotein a-i, APOC1 - apolipoprotein c-i, LEP - leptin]
GO:0065005	protein-lipid complex assembly	1.28e-05	0.0119	27.01	12777	22	86	4	[APOC3 - apolipoprotein c-iii, SOAT2 - sterol o-acyltransferase 2, APOA1 - apolipoprotein a-i, APOC1 - apolipoprotein c-i]
GO:0031347	regulation of defense response	1.32e-05	0.0116	3.86	12777	539	86	14	[CTSK - cathepsin k, LGMN - legumain, DDT - d-dopachrome tautomerase, EREG - epiregulin, APOA1 - apolipoprotein a-i, MMP8 - matrix metallopeptidase 8 (neutrophil collagenase), UBC - ubiquitin c, LDLR - low density lipoprotein receptor, ARG2 - arginase 2, IFNLR1 - interferon, lambda receptor 1, VTN - vitronectin, PSMD7 - proteasome (prosome, macropain) 26s subunit, non-atpase, 7, PARK7 - parkinson…
GO:0030301	cholesterol transport	1.51e-05	0.0125	15.81	12777	47	86	5	[LDLR - low density lipoprotein receptor, APOC3 - apolipoprotein c-iii, SOAT2 - sterol o-acyltransferase 2, APOA1 - apolipoprotein a-i, APOC1 - apolipoprotein c-i]
GO:0015748	organophosphate ester transport	1.69e-05	0.0133	11.01	12777	81	86	6	[LDLR - low density lipoprotein receptor, GLTPD1 - glycolipid transfer protein domain containing 1, APOC3 - apolipoprotein c-iii, SCARB2 - scavenger receptor class b, member 2, APOA1 - apolipoprotein a-i, APOC1 - apolipoprotein c-i]
GO:0050704	regulation of interleukin-1 secretion	1.83e-05	0.0137	24.76	12777	24	86	4	[ARG2 - arginase 2, GLTPD1 - glycolipid transfer protein domain containing 1, FZD5 - frizzled family receptor 5, APOA1 - apolipoprotein a-i]
GO:1903532	positive regulation of secretion by cell	2.07e-05	0.0147	5.21	12777	285	86	10	[RGCC - regulator of cell cycle, PPID - peptidylprolyl isomerase d, RBP4 - retinol binding protein 4, plasma, FZD5 - frizzled family receptor 5, PTAFR - platelet-activating factor receptor, DYNLL1 - dynein, light chain, lc8-type 1, RAB9A - rab9a, member ras oncogene family, LEP - leptin, MMP8 - matrix metallopeptidase 8 (neutrophil collagenase), SDCBP - syndecan binding protein (syntenin)]
GO:0032760	positive regulation of tumor necrosis factor production	2.49e-05	0.0169	14.29	12777	52	86	5	[FZD5 - frizzled family receptor 5, PTAFR - platelet-activating factor receptor, DDT - d-dopachrome tautomerase, LEP - leptin, MMP8 - matrix metallopeptidase 8 (neutrophil collagenase)]
GO:1903557	positive regulation of tumor necrosis factor superfamily cytokine production	3e-05	0.0194	13.76	12777	54	86	5	[FZD5 - frizzled family receptor 5, PTAFR - platelet-activating factor receptor, DDT - d-dopachrome tautomerase, LEP - leptin, MMP8 - matrix metallopeptidase 8 (neutrophil collagenase)]
GO:1901615	organic hydroxy compound metabolic process	3.04e-05	0.0189	4.5	12777	363	86	11	[LDLR - low density lipoprotein receptor, RBP4 - retinol binding protein 4, plasma, LGMN - legumain, SOAT2 - sterol o-acyltransferase 2, PTAFR - platelet-activating factor receptor, DDT - d-dopachrome tautomerase, APOA1 - apolipoprotein a-i, INPP1 - inositol polyphosphate-1-phosphatase, PARK7 - parkinson protein 7, APOC1 - apolipoprotein c-i, LEP - leptin]
GO:0034379	very-low-density lipoprotein particle assembly	3.41e-05	0.0204	44.57	12777	10	86	3	[APOC3 - apolipoprotein c-iii, SOAT2 - sterol o-acyltransferase 2, APOC1 - apolipoprotein c-i]
GO:0015918	sterol transport	3.58e-05	0.0205	13.27	12777	56	86	5	[LDLR - low density lipoprotein receptor, APOC3 - apolipoprotein c-iii, SOAT2 - sterol o-acyltransferase 2, APOA1 - apolipoprotein a-i, APOC1 - apolipoprotein c-i]
GO:0032880	regulation of protein localization	3.83e-05	0.0212	3.14	12777	757	86	16	[PPID - peptidylprolyl isomerase d, GLTPD1 - glycolipid transfer protein domain containing 1, FZD5 - frizzled family receptor 5, RAB9A - rab9a, member ras oncogene family, APOA1 - apolipoprotein a-i, MMP8 - matrix metallopeptidase 8 (neutrophil collagenase), RGCC - regulator of cell cycle, ARG2 - arginase 2, RBP4 - retinol binding protein 4, plasma, LEPROT - leptin receptor overlapping transcript…
GO:0051047	positive regulation of secretion	4.01e-05	0.0213	4.82	12777	308	86	10	[RGCC - regulator of cell cycle, PPID - peptidylprolyl isomerase d, RBP4 - retinol binding protein 4, plasma, FZD5 - frizzled family receptor 5, PTAFR - platelet-activating factor receptor, DYNLL1 - dynein, light chain, lc8-type 1, RAB9A - rab9a, member ras oncogene family, LEP - leptin, MMP8 - matrix metallopeptidase 8 (neutrophil collagenase), SDCBP - syndecan binding protein (syntenin)]
GO:0032680	regulation of tumor necrosis factor production	4.2e-05	0.0216	9.38	12777	95	86	6	[ARG2 - arginase 2, FZD5 - frizzled family receptor 5, PTAFR - platelet-activating factor receptor, DDT - d-dopachrome tautomerase, LEP - leptin, MMP8 - matrix metallopeptidase 8 (neutrophil collagenase)]
GO:0006066	alcohol metabolic process	4.23e-05	0.021	5.39	12777	248	86	9	[LDLR - low density lipoprotein receptor, RBP4 - retinol binding protein 4, plasma, SOAT2 - sterol o-acyltransferase 2, PTAFR - platelet-activating factor receptor, APOA1 - apolipoprotein a-i, INPP1 - inositol polyphosphate-1-phosphatase, PARK7 - parkinson protein 7, APOC1 - apolipoprotein c-i, LEP - leptin]
GO:0010903	negative regulation of very-low-density lipoprotein particle remodeling	4.48e-05	0.0215	148.57	12777	2	86	2	[APOC3 - apolipoprotein c-iii, APOA1 - apolipoprotein a-i]
GO:1903555	regulation of tumor necrosis factor superfamily cytokine production	5e-05	0.0233	9.1	12777	98	86	6	[ARG2 - arginase 2, FZD5 - frizzled family receptor 5, PTAFR - platelet-activating factor receptor, DDT - d-dopachrome tautomerase, LEP - leptin, MMP8 - matrix metallopeptidase 8 (neutrophil collagenase)]
GO:0071827	plasma lipoprotein particle organization	5.96e-05	0.0269	18.57	12777	32	86	4	[APOC3 - apolipoprotein c-iii, SOAT2 - sterol o-acyltransferase 2, APOA1 - apolipoprotein a-i, APOC1 - apolipoprotein c-i]
GO:0001817	regulation of cytokine production	6.2e-05	0.0272	3.83	12777	465	86	12	[RGCC - regulator of cell cycle, GLTPD1 - glycolipid transfer protein domain containing 1, ARG2 - arginase 2, FZD5 - frizzled family receptor 5, PTAFR - platelet-activating factor receptor, EREG - epiregulin, DDT - d-dopachrome tautomerase, APOA1 - apolipoprotein a-i, POLR2F - polymerase (rna) ii (dna directed) polypeptide f, PARK7 - parkinson protein 7, LEP - leptin, MMP8 - matrix metallopeptida…
GO:0050708	regulation of protein secretion	6.3e-05	0.0268	4.57	12777	325	86	10	[RGCC - regulator of cell cycle, PPID - peptidylprolyl isomerase d, ARG2 - arginase 2, GLTPD1 - glycolipid transfer protein domain containing 1, RBP4 - retinol binding protein 4, plasma, FZD5 - frizzled family receptor 5, DYNLL1 - dynein, light chain, lc8-type 1, APOA1 - apolipoprotein a-i, LEP - leptin, MMP8 - matrix metallopeptidase 8 (neutrophil collagenase)]
GO:0006283	transcription-coupled nucleotide-excision repair	7.39e-05	0.0306	11.43	12777	65	86	5	[PCNA - proliferating cell nuclear antigen, RFC2 - replication factor c (activator 1) 2, 40kda, POLR2J - polymerase (rna) ii (dna directed) polypeptide j, 13.3kda, POLR2F - polymerase (rna) ii (dna directed) polypeptide f, UBC - ubiquitin c]
GO:0019985	translesion synthesis	7.61e-05	0.0306	17.48	12777	34	86	4	[PCNA - proliferating cell nuclear antigen, KIAA0101 - kiaa0101, RFC2 - replication factor c (activator 1) 2, 40kda, UBC - ubiquitin c]
GO:1903530	regulation of secretion by cell	8.34e-05	0.0327	3.47	12777	557	86	13	[PPID - peptidylprolyl isomerase d, GLTPD1 - glycolipid transfer protein domain containing 1, FZD5 - frizzled family receptor 5, PTAFR - platelet-activating factor receptor, RAB9A - rab9a, member ras oncogene family, APOA1 - apolipoprotein a-i, MMP8 - matrix metallopeptidase 8 (neutrophil collagenase), SDCBP - syndecan binding protein (syntenin), RGCC - regulator of cell cycle, ARG2 - arginase 2,…
GO:0032371	regulation of sterol transport	8.54e-05	0.0326	16.98	12777	35	86	4	[APOC3 - apolipoprotein c-iii, APOA1 - apolipoprotein a-i, LEP - leptin, APOC1 - apolipoprotein c-i]
GO:0032374	regulation of cholesterol transport	8.54e-05	0.0318	16.98	12777	35	86	4	[APOC3 - apolipoprotein c-iii, APOA1 - apolipoprotein a-i, LEP - leptin, APOC1 - apolipoprotein c-i]
GO:0071825	protein-lipid complex subunit organization	8.54e-05	0.0311	16.98	12777	35	86	4	[APOC3 - apolipoprotein c-iii, SOAT2 - sterol o-acyltransferase 2, APOA1 - apolipoprotein a-i, APOC1 - apolipoprotein c-i]
GO:0050710	negative regulation of cytokine secretion	8.54e-05	0.0303	16.98	12777	35	86	4	[RGCC - regulator of cell cycle, ARG2 - arginase 2, GLTPD1 - glycolipid transfer protein domain containing 1, APOA1 - apolipoprotein a-i]
GO:0050707	regulation of cytokine secretion	8.62e-05	0.0299	8.25	12777	108	86	6	[RGCC - regulator of cell cycle, ARG2 - arginase 2, GLTPD1 - glycolipid transfer protein domain containing 1, FZD5 - frizzled family receptor 5, APOA1 - apolipoprotein a-i, MMP8 - matrix metallopeptidase 8 (neutrophil collagenase)]
GO:0034375	high-density lipoprotein particle remodeling	0.000102	0.0344	31.84	12777	14	86	3	[APOC3 - apolipoprotein c-iii, APOA1 - apolipoprotein a-i, APOC1 - apolipoprotein c-i]
GO:0060192	negative regulation of lipase activity	0.000102	0.0336	31.84	12777	14	86	3	[APOC3 - apolipoprotein c-iii, APOA1 - apolipoprotein a-i, APOC1 - apolipoprotein c-i]
GO:0032270	positive regulation of cellular protein metabolic process	0.000106	0.0342	2.48	12777	1199	86	20	[EPGN - epithelial mitogen, FZD5 - frizzled family receptor 5, LGMN - legumain, PTAFR - platelet-activating factor receptor, EREG - epiregulin, ITLN1 - intelectin 1 (galactofuranose binding), DDT - d-dopachrome tautomerase, AREG - amphiregulin, UBC - ubiquitin c, MMP8 - matrix metallopeptidase 8 (neutrophil collagenase), SDCBP - syndecan binding protein (syntenin), RGCC - regulator of cell cycle,…
GO:0002791	regulation of peptide secretion	0.000106	0.0336	4.29	12777	346	86	10	[RGCC - regulator of cell cycle, PPID - peptidylprolyl isomerase d, ARG2 - arginase 2, GLTPD1 - glycolipid transfer protein domain containing 1, RBP4 - retinol binding protein 4, plasma, FZD5 - frizzled family receptor 5, DYNLL1 - dynein, light chain, lc8-type 1, APOA1 - apolipoprotein a-i, LEP - leptin, MMP8 - matrix metallopeptidase 8 (neutrophil collagenase)]
GO:0050776	regulation of immune response	0.000109	0.0339	3.18	12777	654	86	14	[CTSK - cathepsin k, FZD5 - frizzled family receptor 5, LGMN - legumain, PTAFR - platelet-activating factor receptor, EREG - epiregulin, APOA1 - apolipoprotein a-i, UBC - ubiquitin c, ARPC1A - actin related protein 2/3 complex, subunit 1a, 41kda, RGCC - regulator of cell cycle, ARG2 - arginase 2, VTN - vitronectin, PSMD7 - proteasome (prosome, macropain) 26s subunit, non-atpase, 7, PARK7 - parkin…
GO:0032651	regulation of interleukin-1 beta production	0.000119	0.0361	15.64	12777	38	86	4	[ARG2 - arginase 2, GLTPD1 - glycolipid transfer protein domain containing 1, FZD5 - frizzled family receptor 5, APOA1 - apolipoprotein a-i]
GO:0031401	positive regulation of protein modification process	0.000122	0.0362	2.73	12777	925	86	17	[FZD5 - frizzled family receptor 5, EPGN - epithelial mitogen, EREG - epiregulin, ITLN1 - intelectin 1 (galactofuranose binding), DDT - d-dopachrome tautomerase, AREG - amphiregulin, UBC - ubiquitin c, MMP8 - matrix metallopeptidase 8 (neutrophil collagenase), SDCBP - syndecan binding protein (syntenin), RGCC - regulator of cell cycle, FBXO4 - f-box protein 4, VTN - vitronectin, HSPA5 - heat shoc…
GO:0048261	negative regulation of receptor-mediated endocytosis	0.000126	0.0369	29.71	12777	15	86	3	[APOC3 - apolipoprotein c-iii, APOC1 - apolipoprotein c-i, SDCBP - syndecan binding protein (syntenin)]
GO:0010901	regulation of very-low-density lipoprotein particle remodeling	0.000134	0.0383	99.05	12777	3	86	2	[APOC3 - apolipoprotein c-iii, APOA1 - apolipoprotein a-i]
GO:0010916	negative regulation of very-low-density lipoprotein particle clearance	0.000134	0.0376	99.05	12777	3	86	2	[APOC3 - apolipoprotein c-iii, APOC1 - apolipoprotein c-i]
GO:0010915	regulation of very-low-density lipoprotein particle clearance	0.000134	0.0369	99.05	12777	3	86	2	[APOC3 - apolipoprotein c-iii, APOC1 - apolipoprotein c-i]
GO:0010899	regulation of phosphatidylcholine catabolic process	0.000134	0.0362	99.05	12777	3	86	2	[LDLR - low density lipoprotein receptor, APOC1 - apolipoprotein c-i]
GO:0001934	positive regulation of protein phosphorylation	0.000137	0.0364	2.96	12777	754	86	15	[EPGN - epithelial mitogen, FZD5 - frizzled family receptor 5, ITLN1 - intelectin 1 (galactofuranose binding), DDT - d-dopachrome tautomerase, EREG - epiregulin, AREG - amphiregulin, UBC - ubiquitin c, MMP8 - matrix metallopeptidase 8 (neutrophil collagenase), SDCBP - syndecan binding protein (syntenin), RGCC - regulator of cell cycle, VTN - vitronectin, PARK7 - parkinson protein 7, LEP - leptin,…
GO:0051050	positive regulation of transport	0.000137	0.0357	2.96	12777	754	86	15	[PPID - peptidylprolyl isomerase d, FZD5 - frizzled family receptor 5, PTAFR - platelet-activating factor receptor, ITLN1 - intelectin 1 (galactofuranose binding), RAB9A - rab9a, member ras oncogene family, APOA1 - apolipoprotein a-i, MMP8 - matrix metallopeptidase 8 (neutrophil collagenase), SDCBP - syndecan binding protein (syntenin), RGCC - regulator of cell cycle, RBP4 - retinol binding prote…
GO:0001819	positive regulation of cytokine production	0.000141	0.0361	4.61	12777	290	86	9	[RGCC - regulator of cell cycle, FZD5 - frizzled family receptor 5, PTAFR - platelet-activating factor receptor, DDT - d-dopachrome tautomerase, EREG - epiregulin, POLR2F - polymerase (rna) ii (dna directed) polypeptide f, PARK7 - parkinson protein 7, LEP - leptin, MMP8 - matrix metallopeptidase 8 (neutrophil collagenase)]
GO:0043496	regulation of protein homodimerization activity	0.000155	0.0391	27.86	12777	16	86	3	[HSPA5 - heat shock 70kda protein 5 (glucose-regulated protein, 78kda), PARK7 - parkinson protein 7, TRAF4 - tnf receptor-associated factor 4]
GO:1904467	regulation of tumor necrosis factor secretion	0.000155	0.0384	27.86	12777	16	86	3	[ARG2 - arginase 2, FZD5 - frizzled family receptor 5, MMP8 - matrix metallopeptidase 8 (neutrophil collagenase)]
GO:0010562	positive regulation of phosphorus metabolic process	0.000155	0.0379	2.79	12777	852	86	16	[FZD5 - frizzled family receptor 5, EPGN - epithelial mitogen, PTAFR - platelet-activating factor receptor, EREG - epiregulin, ITLN1 - intelectin 1 (galactofuranose binding), DDT - d-dopachrome tautomerase, AREG - amphiregulin, UBC - ubiquitin c, MMP8 - matrix metallopeptidase 8 (neutrophil collagenase), SDCBP - syndecan binding protein (syntenin), RGCC - regulator of cell cycle, VTN - vitronecti…
GO:0045937	positive regulation of phosphate metabolic process	0.000155	0.0373	2.79	12777	852	86	16	[FZD5 - frizzled family receptor 5, EPGN - epithelial mitogen, PTAFR - platelet-activating factor receptor, EREG - epiregulin, ITLN1 - intelectin 1 (galactofuranose binding), DDT - d-dopachrome tautomerase, AREG - amphiregulin, UBC - ubiquitin c, MMP8 - matrix metallopeptidase 8 (neutrophil collagenase), SDCBP - syndecan binding protein (syntenin), RGCC - regulator of cell cycle, VTN - vitronecti…
GO:0051223	regulation of protein transport	0.000157	0.0372	3.48	12777	513	86	12	[RGCC - regulator of cell cycle, PPID - peptidylprolyl isomerase d, GLTPD1 - glycolipid transfer protein domain containing 1, ARG2 - arginase 2, RBP4 - retinol binding protein 4, plasma, LEPROT - leptin receptor overlapping transcript, FZD5 - frizzled family receptor 5, DYNLL1 - dynein, light chain, lc8-type 1, APOA1 - apolipoprotein a-i, PARK7 - parkinson protein 7, LEP - leptin, MMP8 - matrix m…
GO:0051046	regulation of secretion	0.000178	0.0415	3.21	12777	601	86	13	[PPID - peptidylprolyl isomerase d, GLTPD1 - glycolipid transfer protein domain containing 1, FZD5 - frizzled family receptor 5, PTAFR - platelet-activating factor receptor, RAB9A - rab9a, member ras oncogene family, APOA1 - apolipoprotein a-i, MMP8 - matrix metallopeptidase 8 (neutrophil collagenase), SDCBP - syndecan binding protein (syntenin), RGCC - regulator of cell cycle, ARG2 - arginase 2,…
GO:0051239	regulation of multicellular organismal process	0.000178	0.0409	1.88	12777	2453	86	31	[GLTPD1 - glycolipid transfer protein domain containing 1, LGMN - legumain, CTNNBIP1 - catenin, beta interacting protein 1, FZD5 - frizzled family receptor 5, PTAFR - platelet-activating factor receptor, DDT - d-dopachrome tautomerase, EREG - epiregulin, TNFRSF12A - tumor necrosis factor receptor superfamily, member 12a, APOA1 - apolipoprotein a-i, APOC1 - apolipoprotein c-i, SDCBP - syndecan bin…
GO:0070987	error-free translesion synthesis	0.000187	0.0422	26.22	12777	17	86	3	[PCNA - proliferating cell nuclear antigen, RFC2 - replication factor c (activator 1) 2, 40kda, UBC - ubiquitin c]
GO:1901184	regulation of ERBB signaling pathway	0.000187	0.0417	9.4	12777	79	86	5	[AGR2 - anterior gradient 2, EPGN - epithelial mitogen, LGMN - legumain, EREG - epiregulin, AREG - amphiregulin]
GO:0032879	regulation of localization	0.000192	0.0422	1.97	12777	2114	86	28	[PPID - peptidylprolyl isomerase d, GLTPD1 - glycolipid transfer protein domain containing 1, LGMN - legumain, FZD5 - frizzled family receptor 5, PTAFR - platelet-activating factor receptor, ITLN1 - intelectin 1 (galactofuranose binding), DDT - d-dopachrome tautomerase, EREG - epiregulin, RAB9A - rab9a, member ras oncogene family, APOA1 - apolipoprotein a-i, APOC1 - apolipoprotein c-i, SDCBP - sy…
GO:0000731	DNA synthesis involved in DNA repair	0.000212	0.0457	13.51	12777	44	86	4	[PCNA - proliferating cell nuclear antigen, KIAA0101 - kiaa0101, RFC2 - replication factor c (activator 1) 2, 40kda, UBC - ubiquitin c]
GO:0006301	postreplication repair	0.000212	0.045	13.51	12777	44	86	4	[PCNA - proliferating cell nuclear antigen, KIAA0101 - kiaa0101, RFC2 - replication factor c (activator 1) 2, 40kda, UBC - ubiquitin c]
GO:0031349	positive regulation of defense response	0.000221	0.0463	4.34	12777	308	86	9	[CTSK - cathepsin k, LDLR - low density lipoprotein receptor, LGMN - legumain, DDT - d-dopachrome tautomerase, EREG - epiregulin, PSMD7 - proteasome (prosome, macropain) 26s subunit, non-atpase, 7, PARK7 - parkinson protein 7, MMP8 - matrix metallopeptidase 8 (neutrophil collagenase), UBC - ubiquitin c]
GO:0042276	error-prone translesion synthesis	0.000223	0.0462	24.76	12777	18	86	3	[PCNA - proliferating cell nuclear antigen, RFC2 - replication factor c (activator 1) 2, 40kda, UBC - ubiquitin c]
GO:0019220	regulation of phosphate metabolic process	0.000228	0.0466	2.28	12777	1371	86	21	[EPGN - epithelial mitogen, FZD5 - frizzled family receptor 5, PTAFR - platelet-activating factor receptor, EREG - epiregulin, ITLN1 - intelectin 1 (galactofuranose binding), DDT - d-dopachrome tautomerase, APOA1 - apolipoprotein a-i, AREG - amphiregulin, APOC1 - apolipoprotein c-i, UBC - ubiquitin c, MMP8 - matrix metallopeptidase 8 (neutrophil collagenase), SDCBP - syndecan binding protein (syn…
GO:0051174	regulation of phosphorus metabolic process	0.000233	0.0469	2.27	12777	1373	86	21	[EPGN - epithelial mitogen, FZD5 - frizzled family receptor 5, PTAFR - platelet-activating factor receptor, EREG - epiregulin, ITLN1 - intelectin 1 (galactofuranose binding), DDT - d-dopachrome tautomerase, APOA1 - apolipoprotein a-i, AREG - amphiregulin, APOC1 - apolipoprotein c-i, UBC - ubiquitin c, MMP8 - matrix metallopeptidase 8 (neutrophil collagenase), SDCBP - syndecan binding protein (syn…
GO:0090087	regulation of peptide transport	0.000236	0.0469	3.33	12777	536	86	12	[RGCC - regulator of cell cycle, PPID - peptidylprolyl isomerase d, GLTPD1 - glycolipid transfer protein domain containing 1, ARG2 - arginase 2, RBP4 - retinol binding protein 4, plasma, LEPROT - leptin receptor overlapping transcript, FZD5 - frizzled family receptor 5, DYNLL1 - dynein, light chain, lc8-type 1, APOA1 - apolipoprotein a-i, PARK7 - parkinson protein 7, LEP - leptin, MMP8 - matrix m…
GO:0042327	positive regulation of phosphorylation	0.000241	0.0472	2.81	12777	794	86	15	[FZD5 - frizzled family receptor 5, EPGN - epithelial mitogen, ITLN1 - intelectin 1 (galactofuranose binding), DDT - d-dopachrome tautomerase, EREG - epiregulin, AREG - amphiregulin, UBC - ubiquitin c, MMP8 - matrix metallopeptidase 8 (neutrophil collagenase), SDCBP - syndecan binding protein (syntenin), RGCC - regulator of cell cycle, VTN - vitronectin, PARK7 - parkinson protein 7, LEP - leptin,…
GO:0032652	regulation of interleukin-1 production	0.000252	0.0487	12.92	12777	46	86	4	[ARG2 - arginase 2, GLTPD1 - glycolipid transfer protein domain containing 1, FZD5 - frizzled family receptor 5, APOA1 - apolipoprotein a-i]
GO:0051247	positive regulation of protein metabolic process	0.000256	0.049	2.32	12777	1280	86	20	[EPGN - epithelial mitogen, FZD5 - frizzled family receptor 5, LGMN - legumain, PTAFR - platelet-activating factor receptor, EREG - epiregulin, ITLN1 - intelectin 1 (galactofuranose binding), DDT - d-dopachrome tautomerase, AREG - amphiregulin, UBC - ubiquitin c, MMP8 - matrix metallopeptidase 8 (neutrophil collagenase), SDCBP - syndecan binding protein (syntenin), RGCC - regulator of cell cycle,…
GO:0050713	negative regulation of interleukin-1 beta secretion	0.000266	0.0502	74.28	12777	4	86	2	[GLTPD1 - glycolipid transfer protein domain containing 1, APOA1 - apolipoprotein a-i]
GO:0060696	regulation of phospholipid catabolic process	0.000266	0.0496	74.28	12777	4	86	2	[LDLR - low density lipoprotein receptor, APOC1 - apolipoprotein c-i]
GO:1901185	negative regulation of ERBB signaling pathway	0.000274	0.0504	12.64	12777	47	86	4	[EPGN - epithelial mitogen, LGMN - legumain, EREG - epiregulin, AREG - amphiregulin]
GO:0070201	regulation of establishment of protein localization	0.000294	0.0535	3.25	12777	549	86	12	[RGCC - regulator of cell cycle, PPID - peptidylprolyl isomerase d, GLTPD1 - glycolipid transfer protein domain containing 1, ARG2 - arginase 2, RBP4 - retinol binding protein 4, plasma, LEPROT - leptin receptor overlapping transcript, FZD5 - frizzled family receptor 5, DYNLL1 - dynein, light chain, lc8-type 1, APOA1 - apolipoprotein a-i, PARK7 - parkinson protein 7, LEP - leptin, MMP8 - matrix m…
GO:0006289	nucleotide-excision repair	0.000294	0.0529	8.54	12777	87	86	5	[PCNA - proliferating cell nuclear antigen, RFC2 - replication factor c (activator 1) 2, 40kda, POLR2J - polymerase (rna) ii (dna directed) polypeptide j, 13.3kda, POLR2F - polymerase (rna) ii (dna directed) polypeptide f, UBC - ubiquitin c]
GO:0034368	protein-lipid complex remodeling	0.000309	0.0548	22.29	12777	20	86	3	[APOC3 - apolipoprotein c-iii, APOA1 - apolipoprotein a-i, APOC1 - apolipoprotein c-i]
GO:0034369	plasma lipoprotein particle remodeling	0.000309	0.0542	22.29	12777	20	86	3	[APOC3 - apolipoprotein c-iii, APOA1 - apolipoprotein a-i, APOC1 - apolipoprotein c-i]
GO:0006297	nucleotide-excision repair, DNA gap filling	0.000309	0.0535	22.29	12777	20	86	3	[PCNA - proliferating cell nuclear antigen, RFC2 - replication factor c (activator 1) 2, 40kda, UBC - ubiquitin c]
GO:0071897	DNA biosynthetic process	0.00031	0.0532	8.44	12777	88	86	5	[PCNA - proliferating cell nuclear antigen, NOP10 - nop10 ribonucleoprotein, KIAA0101 - kiaa0101, RFC2 - replication factor c (activator 1) 2, 40kda, UBC - ubiquitin c]
GO:0010647	positive regulation of cell communication	0.000323	0.0547	2.22	12777	1406	86	21	[EPGN - epithelial mitogen, FZD5 - frizzled family receptor 5, LGMN - legumain, EREG - epiregulin, DDT - d-dopachrome tautomerase, TNFRSF12A - tumor necrosis factor receptor superfamily, member 12a, APOA1 - apolipoprotein a-i, AREG - amphiregulin, UBC - ubiquitin c, MMP8 - matrix metallopeptidase 8 (neutrophil collagenase), SDCBP - syndecan binding protein (syntenin), AGR2 - anterior gradient 2, …
GO:0023056	positive regulation of signaling	0.000342	0.0573	2.21	12777	1412	86	21	[EPGN - epithelial mitogen, FZD5 - frizzled family receptor 5, LGMN - legumain, EREG - epiregulin, DDT - d-dopachrome tautomerase, TNFRSF12A - tumor necrosis factor receptor superfamily, member 12a, APOA1 - apolipoprotein a-i, AREG - amphiregulin, UBC - ubiquitin c, MMP8 - matrix metallopeptidase 8 (neutrophil collagenase), SDCBP - syndecan binding protein (syntenin), AGR2 - anterior gradient 2, …
GO:0034367	protein-containing complex remodeling	0.000359	0.0594	21.22	12777	21	86	3	[APOC3 - apolipoprotein c-iii, APOA1 - apolipoprotein a-i, APOC1 - apolipoprotein c-i]
GO:0031330	negative regulation of cellular catabolic process	0.000392	0.0642	5.2	12777	200	86	7	[GLTPD1 - glycolipid transfer protein domain containing 1, APOC3 - apolipoprotein c-iii, FAM46C - family with sequence similarity 46, member c, PARK7 - parkinson protein 7, APOC1 - apolipoprotein c-i, LEP - leptin, SDCBP - syndecan binding protein (syntenin)]
GO:0043085	positive regulation of catalytic activity	0.000397	0.0643	2.39	12777	1120	86	18	[PCNA - proliferating cell nuclear antigen, EPGN - epithelial mitogen, FZD5 - frizzled family receptor 5, RFC2 - replication factor c (activator 1) 2, 40kda, LGMN - legumain, PTAFR - platelet-activating factor receptor, EREG - epiregulin, NOXO1 - nadph oxidase organizer 1, APOA1 - apolipoprotein a-i, APOC1 - apolipoprotein c-i, UBC - ubiquitin c, ALDOB - aldolase b, fructose-bisphosphate, RGCC - …
GO:0002792	negative regulation of peptide secretion	0.000401	0.0643	7.99	12777	93	86	5	[RGCC - regulator of cell cycle, ARG2 - arginase 2, GLTPD1 - glycolipid transfer protein domain containing 1, APOA1 - apolipoprotein a-i, LEP - leptin]
GO:0034371	chylomicron remodeling	0.000442	0.0701	59.43	12777	5	86	2	[APOC3 - apolipoprotein c-iii, APOA1 - apolipoprotein a-i]
GO:0030300	regulation of intestinal cholesterol absorption	0.000442	0.0693	59.43	12777	5	86	2	[APOA1 - apolipoprotein a-i, LEP - leptin]
GO:1904729	regulation of intestinal lipid absorption	0.000442	0.0686	59.43	12777	5	86	2	[APOA1 - apolipoprotein a-i, LEP - leptin]
GO:1904478	regulation of intestinal absorption	0.000442	0.0679	59.43	12777	5	86	2	[APOA1 - apolipoprotein a-i, LEP - leptin]
GO:0065009	regulation of molecular function	0.000458	0.0696	1.81	12777	2461	86	30	[LGMN - legumain, RFC2 - replication factor c (activator 1) 2, 40kda, EPGN - epithelial mitogen, CTNNBIP1 - catenin, beta interacting protein 1, FZD5 - frizzled family receptor 5, PTAFR - platelet-activating factor receptor, RAB9A - rab9a, member ras oncogene family, NOXO1 - nadph oxidase organizer 1, EREG - epiregulin, APOA1 - apolipoprotein a-i, APOC1 - apolipoprotein c-i, UBC - ubiquitin c, AL…
GO:0048583	regulation of response to stimulus	0.000464	0.0698	1.67	12777	3204	86	36	[FZD5 - frizzled family receptor 5, CTNNBIP1 - catenin, beta interacting protein 1, EPGN - epithelial mitogen, RFC2 - replication factor c (activator 1) 2, 40kda, LGMN - legumain, PTAFR - platelet-activating factor receptor, EREG - epiregulin, DDT - d-dopachrome tautomerase, TNFRSF12A - tumor necrosis factor receptor superfamily, member 12a, APOA1 - apolipoprotein a-i, UBC - ubiquitin c, SDCBP - …
GO:0008203	cholesterol metabolic process	0.000464	0.0692	7.74	12777	96	86	5	[LDLR - low density lipoprotein receptor, SOAT2 - sterol o-acyltransferase 2, APOA1 - apolipoprotein a-i, LEP - leptin, APOC1 - apolipoprotein c-i]
GO:0010638	positive regulation of organelle organization	0.000499	0.0737	3.28	12777	499	86	11	[ARPC1A - actin related protein 2/3 complex, subunit 1a, 41kda, RGCC - regulator of cell cycle, LEPROT - leptin receptor overlapping transcript, EPGN - epithelial mitogen, FZD5 - frizzled family receptor 5, FBXO4 - f-box protein 4, DYNLL1 - dynein, light chain, lc8-type 1, EREG - epiregulin, APOA1 - apolipoprotein a-i, PARK7 - parkinson protein 7, SDCBP - syndecan binding protein (syntenin)]
GO:1902652	secondary alcohol metabolic process	0.000535	0.0782	7.5	12777	99	86	5	[LDLR - low density lipoprotein receptor, SOAT2 - sterol o-acyltransferase 2, APOA1 - apolipoprotein a-i, LEP - leptin, APOC1 - apolipoprotein c-i]
GO:0050790	regulation of catalytic activity	0.000553	0.0801	1.99	12777	1791	86	24	[PCNA - proliferating cell nuclear antigen, FZD5 - frizzled family receptor 5, RFC2 - replication factor c (activator 1) 2, 40kda, LGMN - legumain, EPGN - epithelial mitogen, SCARB2 - scavenger receptor class b, member 2, TMEM64 - transmembrane protein 64, PTAFR - platelet-activating factor receptor, EREG - epiregulin, NOXO1 - nadph oxidase organizer 1, APOA1 - apolipoprotein a-i, APOC1 - apolipo…
GO:0016051	carbohydrate biosynthetic process	0.00056	0.0803	7.43	12777	100	86	5	[RBP4 - retinol binding protein 4, plasma, LEP - leptin, B3GALT2 - udp-gal:betaglcnac beta 1,3-galactosyltransferase, polypeptide 2, SDS - serine dehydratase, ALDOB - aldolase b, fructose-bisphosphate]
GO:0051051	negative regulation of transport	0.000611	0.0867	3.78	12777	354	86	9	[RGCC - regulator of cell cycle, ARG2 - arginase 2, GLTPD1 - glycolipid transfer protein domain containing 1, APOC3 - apolipoprotein c-iii, APOA1 - apolipoprotein a-i, PARK7 - parkinson protein 7, APOC1 - apolipoprotein c-i, LEP - leptin, SDCBP - syndecan binding protein (syntenin)]
GO:0022600	digestive system process	0.000615	0.0865	10.25	12777	58	86	4	[LDLR - low density lipoprotein receptor, RBP4 - retinol binding protein 4, plasma, SOAT2 - sterol o-acyltransferase 2, LEP - leptin]
GO:0032489	regulation of Cdc42 protein signal transduction	0.00066	0.0919	49.52	12777	6	86	2	[APOC3 - apolipoprotein c-iii, APOA1 - apolipoprotein a-i]
GO:0034378	chylomicron assembly	0.00066	0.0911	49.52	12777	6	86	2	[APOC3 - apolipoprotein c-iii, APOA1 - apolipoprotein a-i]
GO:0070508	cholesterol import	0.00066	0.0902	49.52	12777	6	86	2	[LDLR - low density lipoprotein receptor, APOA1 - apolipoprotein a-i]
GO:0050711	negative regulation of interleukin-1 secretion	0.00066	0.0894	49.52	12777	6	86	2	[GLTPD1 - glycolipid transfer protein domain containing 1, APOA1 - apolipoprotein a-i]
GO:0051005	negative regulation of lipoprotein lipase activity	0.00066	0.0886	49.52	12777	6	86	2	[APOC3 - apolipoprotein c-iii, APOC1 - apolipoprotein c-i]
GO:0035376	sterol import	0.00066	0.0878	49.52	12777	6	86	2	[LDLR - low density lipoprotein receptor, APOA1 - apolipoprotein a-i]
GO:0044093	positive regulation of molecular function	0.000778	0.103	2.13	12777	1394	86	20	[PCNA - proliferating cell nuclear antigen, EPGN - epithelial mitogen, FZD5 - frizzled family receptor 5, RFC2 - replication factor c (activator 1) 2, 40kda, LGMN - legumain, PTAFR - platelet-activating factor receptor, EREG - epiregulin, NOXO1 - nadph oxidase organizer 1, APOA1 - apolipoprotein a-i, APOC1 - apolipoprotein c-i, UBC - ubiquitin c, MMP8 - matrix metallopeptidase 8 (neutrophil colla…
GO:0016125	sterol metabolic process	0.000795	0.104	6.88	12777	108	86	5	[LDLR - low density lipoprotein receptor, SOAT2 - sterol o-acyltransferase 2, APOA1 - apolipoprotein a-i, LEP - leptin, APOC1 - apolipoprotein c-i]
GO:0045742	positive regulation of epidermal growth factor receptor signaling pathway	0.000854	0.111	15.92	12777	28	86	3	[AGR2 - anterior gradient 2, EPGN - epithelial mitogen, EREG - epiregulin]
GO:0001932	regulation of protein phosphorylation	0.000875	0.112	2.31	12777	1095	86	17	[FZD5 - frizzled family receptor 5, EPGN - epithelial mitogen, EREG - epiregulin, ITLN1 - intelectin 1 (galactofuranose binding), DDT - d-dopachrome tautomerase, APOA1 - apolipoprotein a-i, AREG - amphiregulin, UBC - ubiquitin c, MMP8 - matrix metallopeptidase 8 (neutrophil collagenase), SDCBP - syndecan binding protein (syntenin), RGCC - regulator of cell cycle, BCCIP - brca2 and cdkn1a interact…
GO:0010985	negative regulation of lipoprotein particle clearance	0.00092	0.117	42.45	12777	7	86	2	[APOC3 - apolipoprotein c-iii, APOC1 - apolipoprotein c-i]
GO:0010873	positive regulation of cholesterol esterification	0.00092	0.116	42.45	12777	7	86	2	[APOA1 - apolipoprotein a-i, APOC1 - apolipoprotein c-i]
GO:0009056	catabolic process	0.00093	0.116	2.05	12777	1522	86	21	[ECI2 - enoyl-coa delta isomerase 2, CTSK - cathepsin k, LGMN - legumain, SDF2L1 - stromal cell-derived factor 2-like 1, APOA1 - apolipoprotein a-i, INPP1 - inositol polyphosphate-1-phosphatase, UBC - ubiquitin c, MMP8 - matrix metallopeptidase 8 (neutrophil collagenase), ALDOB - aldolase b, fructose-bisphosphate, LDLR - low density lipoprotein receptor, ARG2 - arginase 2, APOC3 - apolipoprotein …
GO:0051222	positive regulation of protein transport	0.000933	0.116	3.95	12777	301	86	8	[RGCC - regulator of cell cycle, PPID - peptidylprolyl isomerase d, RBP4 - retinol binding protein 4, plasma, LEPROT - leptin receptor overlapping transcript, FZD5 - frizzled family receptor 5, DYNLL1 - dynein, light chain, lc8-type 1, LEP - leptin, MMP8 - matrix metallopeptidase 8 (neutrophil collagenase)]
GO:1902533	positive regulation of intracellular signal transduction	0.000937	0.115	2.57	12777	808	86	14	[FZD5 - frizzled family receptor 5, EPGN - epithelial mitogen, DDT - d-dopachrome tautomerase, EREG - epiregulin, APOA1 - apolipoprotein a-i, AREG - amphiregulin, UBC - ubiquitin c, MMP8 - matrix metallopeptidase 8 (neutrophil collagenase), SDCBP - syndecan binding protein (syntenin), PPP5C - protein phosphatase 5, catalytic subunit, PARK7 - parkinson protein 7, LEP - leptin, TRAF4 - tnf receptor…
GO:0042325	regulation of phosphorylation	0.000963	0.118	2.22	12777	1207	86	18	[FZD5 - frizzled family receptor 5, EPGN - epithelial mitogen, EREG - epiregulin, ITLN1 - intelectin 1 (galactofuranose binding), DDT - d-dopachrome tautomerase, APOA1 - apolipoprotein a-i, AREG - amphiregulin, UBC - ubiquitin c, MMP8 - matrix metallopeptidase 8 (neutrophil collagenase), SDCBP - syndecan binding protein (syntenin), RGCC - regulator of cell cycle, BCCIP - brca2 and cdkn1a interact…
GO:0009895	negative regulation of catabolic process	0.000994	0.12	4.44	12777	234	86	7	[GLTPD1 - glycolipid transfer protein domain containing 1, APOC3 - apolipoprotein c-iii, FAM46C - family with sequence similarity 46, member c, PARK7 - parkinson protein 7, APOC1 - apolipoprotein c-i, LEP - leptin, SDCBP - syndecan binding protein (syntenin)]

## Sheet: GO_Group2´
GO Term	Description	P-value	FDR q-value	Enrichment	N	B	n	b	Genes
GO:0031326	regulation of cellular biosynthetic process	3.03e-09	4.52e-05	3.45	12766	2964	25	20	[PARP3 - poly (adp-ribose) polymerase family, member 3, ZFP36 - zfp36 ring finger protein, VENTX - vent homeobox, PLK3 - polo-like kinase 3, JUN - jun proto-oncogene, SOX9 - sry (sex determining region y)-box 9, JUNB - jun b proto-oncogene, PPP1R15A - protein phosphatase 1, regulatory subunit 15a, FOSL2 - fos-like antigen 2, FOS - fbj murine osteosarcoma viral oncogene homolog, TXNIP - thioredoxi…
GO:0009889	regulation of biosynthetic process	4.43e-09	3.3e-05	3.38	12766	3025	25	20	[PARP3 - poly (adp-ribose) polymerase family, member 3, ZFP36 - zfp36 ring finger protein, VENTX - vent homeobox, PLK3 - polo-like kinase 3, JUN - jun proto-oncogene, SOX9 - sry (sex determining region y)-box 9, JUNB - jun b proto-oncogene, PPP1R15A - protein phosphatase 1, regulatory subunit 15a, FOSL2 - fos-like antigen 2, FOS - fbj murine osteosarcoma viral oncogene homolog, TXNIP - thioredoxi…
GO:0051716	cellular response to stimulus	4.79e-09	2.38e-05	4.01	12766	2295	25	18	[PARP3 - poly (adp-ribose) polymerase family, member 3, SOCS3 - suppressor of cytokine signaling 3, ZFP36 - zfp36 ring finger protein, PLK3 - polo-like kinase 3, JUN - jun proto-oncogene, SOX9 - sry (sex determining region y)-box 9, JUNB - jun b proto-oncogene, PPP1R15A - protein phosphatase 1, regulatory subunit 15a, FOS - fbj murine osteosarcoma viral oncogene homolog, TXNIP - thioredoxin inter…
GO:0033993	response to lipid	5.71e-09	2.13e-05	9.33	12766	602	25	11	[FOS - fbj murine osteosarcoma viral oncogene homolog, TXNIP - thioredoxin interacting protein, FZD7 - frizzled family receptor 7, ZFP36 - zfp36 ring finger protein, PDK4 - pyruvate dehydrogenase kinase, isozyme 4, DUSP1 - dual specificity phosphatase 1, JUN - jun proto-oncogene, PTGS2 - prostaglandin-endoperoxide synthase 2 (prostaglandin g/h synthase and cyclooxygenase), SOX9 - sry (sex determi…
GO:0010941	regulation of cell death	1.72e-08	5.12e-05	5.52	12766	1294	25	14	[ZFP36 - zfp36 ring finger protein, SOCS3 - suppressor of cytokine signaling 3, PLK3 - polo-like kinase 3, OSGIN1 - oxidative stress induced growth inhibitor 1, JUN - jun proto-oncogene, SOX9 - sry (sex determining region y)-box 9, FOS - fbj murine osteosarcoma viral oncogene homolog, TXNIP - thioredoxin interacting protein, PDK4 - pyruvate dehydrogenase kinase, isozyme 4, SGK1 - serum/glucocorti…
GO:0042981	regulation of apoptotic process	6.33e-08	0.000157	5.61	12766	1184	25	13	[ZFP36 - zfp36 ring finger protein, SOCS3 - suppressor of cytokine signaling 3, PLK3 - polo-like kinase 3, OSGIN1 - oxidative stress induced growth inhibitor 1, JUN - jun proto-oncogene, SOX9 - sry (sex determining region y)-box 9, TXNIP - thioredoxin interacting protein, PDK4 - pyruvate dehydrogenase kinase, isozyme 4, SGK1 - serum/glucocorticoid regulated kinase 1, DUSP1 - dual specificity phos…
GO:0043067	regulation of programmed cell death	7.36e-08	0.000157	5.54	12766	1199	25	13	[ZFP36 - zfp36 ring finger protein, SOCS3 - suppressor of cytokine signaling 3, PLK3 - polo-like kinase 3, OSGIN1 - oxidative stress induced growth inhibitor 1, JUN - jun proto-oncogene, SOX9 - sry (sex determining region y)-box 9, TXNIP - thioredoxin interacting protein, PDK4 - pyruvate dehydrogenase kinase, isozyme 4, SGK1 - serum/glucocorticoid regulated kinase 1, DUSP1 - dual specificity phos…
GO:0034097	response to cytokine	7.76e-08	0.000144	10.47	12766	439	25	9	[ZFP36 - zfp36 ring finger protein, SOCS3 - suppressor of cytokine signaling 3, DUSP1 - dual specificity phosphatase 1, JUN - jun proto-oncogene, PTGS2 - prostaglandin-endoperoxide synthase 2 (prostaglandin g/h synthase and cyclooxygenase), SOX9 - sry (sex determining region y)-box 9, CEBPA - ccaat/enhancer binding protein (c/ebp), alpha, JUNB - jun b proto-oncogene, CEBPB - ccaat/enhancer bindin…
GO:2000112	regulation of cellular macromolecule biosynthetic process	8.5e-08	0.000141	3.36	12766	2733	25	18	[PARP3 - poly (adp-ribose) polymerase family, member 3, ZFP36 - zfp36 ring finger protein, VENTX - vent homeobox, PLK3 - polo-like kinase 3, JUN - jun proto-oncogene, SOX9 - sry (sex determining region y)-box 9, JUNB - jun b proto-oncogene, PPP1R15A - protein phosphatase 1, regulatory subunit 15a, FOSL2 - fos-like antigen 2, FOS - fbj murine osteosarcoma viral oncogene homolog, TXNIP - thioredoxi…
GO:0051172	negative regulation of nitrogen compound metabolic process	1.01e-07	0.00015	4.34	12766	1764	25	15	[PARP3 - poly (adp-ribose) polymerase family, member 3, SOCS3 - suppressor of cytokine signaling 3, ZFP36 - zfp36 ring finger protein, PLK3 - polo-like kinase 3, JUN - jun proto-oncogene, SOX9 - sry (sex determining region y)-box 9, JUNB - jun b proto-oncogene, PPP1R15A - protein phosphatase 1, regulatory subunit 15a, TXNIP - thioredoxin interacting protein, DUSP1 - dual specificity phosphatase 1…
GO:0048518	positive regulation of biological process	1.03e-07	0.00014	2.45	12766	4583	25	22	[PARP3 - poly (adp-ribose) polymerase family, member 3, SOCS3 - suppressor of cytokine signaling 3, ZFP36 - zfp36 ring finger protein, PLK3 - polo-like kinase 3, VENTX - vent homeobox, OSGIN1 - oxidative stress induced growth inhibitor 1, JUN - jun proto-oncogene, SOX9 - sry (sex determining region y)-box 9, JUNB - jun b proto-oncogene, PPP1R15A - protein phosphatase 1, regulatory subunit 15a, FO…
GO:0009893	positive regulation of metabolic process	1.33e-07	0.000165	3.27	12766	2809	25	18	[PARP3 - poly (adp-ribose) polymerase family, member 3, SOCS3 - suppressor of cytokine signaling 3, ZFP36 - zfp36 ring finger protein, PLK3 - polo-like kinase 3, VENTX - vent homeobox, JUN - jun proto-oncogene, SOX9 - sry (sex determining region y)-box 9, JUNB - jun b proto-oncogene, PPP1R15A - protein phosphatase 1, regulatory subunit 15a, FOSL2 - fos-like antigen 2, ELOVL3 - elovl fatty acid el…
GO:0010556	regulation of macromolecule biosynthetic process	1.49e-07	0.000171	3.25	12766	2829	25	18	[PARP3 - poly (adp-ribose) polymerase family, member 3, ZFP36 - zfp36 ring finger protein, VENTX - vent homeobox, PLK3 - polo-like kinase 3, JUN - jun proto-oncogene, SOX9 - sry (sex determining region y)-box 9, JUNB - jun b proto-oncogene, PPP1R15A - protein phosphatase 1, regulatory subunit 15a, FOSL2 - fos-like antigen 2, FOS - fbj murine osteosarcoma viral oncogene homolog, TXNIP - thioredoxi…
GO:2000113	negative regulation of cellular macromolecule biosynthetic process	1.62e-07	0.000173	5.86	12766	1045	25	12	[PARP3 - poly (adp-ribose) polymerase family, member 3, TXNIP - thioredoxin interacting protein, ZFP36 - zfp36 ring finger protein, PLK3 - polo-like kinase 3, DUSP1 - dual specificity phosphatase 1, JUN - jun proto-oncogene, SOX9 - sry (sex determining region y)-box 9, JUNB - jun b proto-oncogene, CEBPA - ccaat/enhancer binding protein (c/ebp), alpha, CEBPB - ccaat/enhancer binding protein (c/ebp…
GO:0051173	positive regulation of nitrogen compound metabolic process	1.73e-07	0.000172	3.49	12766	2487	25	17	[PARP3 - poly (adp-ribose) polymerase family, member 3, SOCS3 - suppressor of cytokine signaling 3, ZFP36 - zfp36 ring finger protein, PLK3 - polo-like kinase 3, VENTX - vent homeobox, JUN - jun proto-oncogene, SOX9 - sry (sex determining region y)-box 9, JUNB - jun b proto-oncogene, PPP1R15A - protein phosphatase 1, regulatory subunit 15a, FOSL2 - fos-like antigen 2, FOS - fbj murine osteosarcom…
GO:0051171	regulation of nitrogen compound metabolic process	1.77e-07	0.000165	2.57	12766	4175	25	21	[PARP3 - poly (adp-ribose) polymerase family, member 3, SOCS3 - suppressor of cytokine signaling 3, ZFP36 - zfp36 ring finger protein, PLK3 - polo-like kinase 3, VENTX - vent homeobox, JUN - jun proto-oncogene, SOX9 - sry (sex determining region y)-box 9, JUNB - jun b proto-oncogene, PPP1R15A - protein phosphatase 1, regulatory subunit 15a, FOSL2 - fos-like antigen 2, FOS - fbj murine osteosarcom…
GO:0019219	regulation of nucleobase-containing compound metabolic process	1.89e-07	0.000166	3.2	12766	2871	25	18	[PARP3 - poly (adp-ribose) polymerase family, member 3, ZFP36 - zfp36 ring finger protein, VENTX - vent homeobox, PLK3 - polo-like kinase 3, JUN - jun proto-oncogene, SOX9 - sry (sex determining region y)-box 9, JUNB - jun b proto-oncogene, FOSL2 - fos-like antigen 2, FOS - fbj murine osteosarcoma viral oncogene homolog, TXNIP - thioredoxin interacting protein, FZD7 - frizzled family receptor 7, …
GO:0019222	regulation of metabolic process	2.45e-07	0.000203	2.35	12766	4781	25	22	[PARP3 - poly (adp-ribose) polymerase family, member 3, SOCS3 - suppressor of cytokine signaling 3, ZFP36 - zfp36 ring finger protein, PLK3 - polo-like kinase 3, VENTX - vent homeobox, JUN - jun proto-oncogene, SOX9 - sry (sex determining region y)-box 9, JUNB - jun b proto-oncogene, PPP1R15A - protein phosphatase 1, regulatory subunit 15a, FOSL2 - fos-like antigen 2, ELOVL3 - elovl fatty acid el…
GO:0031324	negative regulation of cellular metabolic process	2.57e-07	0.000202	4.05	12766	1891	25	15	[PARP3 - poly (adp-ribose) polymerase family, member 3, SOCS3 - suppressor of cytokine signaling 3, ZFP36 - zfp36 ring finger protein, PLK3 - polo-like kinase 3, JUN - jun proto-oncogene, SOX9 - sry (sex determining region y)-box 9, JUNB - jun b proto-oncogene, PPP1R15A - protein phosphatase 1, regulatory subunit 15a, TXNIP - thioredoxin interacting protein, DUSP1 - dual specificity phosphatase 1…
GO:1901700	response to oxygen-containing compound	2.63e-07	0.000196	5.61	12766	1092	25	12	[FOS - fbj murine osteosarcoma viral oncogene homolog, TXNIP - thioredoxin interacting protein, FZD7 - frizzled family receptor 7, ZFP36 - zfp36 ring finger protein, PDK4 - pyruvate dehydrogenase kinase, isozyme 4, PLK3 - polo-like kinase 3, DUSP1 - dual specificity phosphatase 1, JUN - jun proto-oncogene, SOX9 - sry (sex determining region y)-box 9, PTGS2 - prostaglandin-endoperoxide synthase 2 …
GO:0071310	cellular response to organic substance	2.93e-07	0.000208	5.56	12766	1103	25	12	[FOS - fbj murine osteosarcoma viral oncogene homolog, FZD7 - frizzled family receptor 7, SOCS3 - suppressor of cytokine signaling 3, ZFP36 - zfp36 ring finger protein, PDK4 - pyruvate dehydrogenase kinase, isozyme 4, DUSP1 - dual specificity phosphatase 1, JUN - jun proto-oncogene, SOX9 - sry (sex determining region y)-box 9, PTGS2 - prostaglandin-endoperoxide synthase 2 (prostaglandin g/h synth…
GO:0010558	negative regulation of macromolecule biosynthetic process	3.05e-07	0.000207	5.54	12766	1107	25	12	[PARP3 - poly (adp-ribose) polymerase family, member 3, TXNIP - thioredoxin interacting protein, ZFP36 - zfp36 ring finger protein, PLK3 - polo-like kinase 3, DUSP1 - dual specificity phosphatase 1, JUN - jun proto-oncogene, SOX9 - sry (sex determining region y)-box 9, JUNB - jun b proto-oncogene, CEBPA - ccaat/enhancer binding protein (c/ebp), alpha, CEBPB - ccaat/enhancer binding protein (c/ebp…
GO:0045934	negative regulation of nucleobase-containing compound metabolic process	3.08e-07	0.0002	5.53	12766	1108	25	12	[PARP3 - poly (adp-ribose) polymerase family, member 3, TXNIP - thioredoxin interacting protein, ZFP36 - zfp36 ring finger protein, PLK3 - polo-like kinase 3, DUSP1 - dual specificity phosphatase 1, JUN - jun proto-oncogene, SOX9 - sry (sex determining region y)-box 9, JUNB - jun b proto-oncogene, CEBPA - ccaat/enhancer binding protein (c/ebp), alpha, CEBPB - ccaat/enhancer binding protein (c/ebp…
GO:0010604	positive regulation of macromolecule metabolic process	3.17e-07	0.000197	3.35	12766	2588	25	17	[PARP3 - poly (adp-ribose) polymerase family, member 3, SOCS3 - suppressor of cytokine signaling 3, ZFP36 - zfp36 ring finger protein, PLK3 - polo-like kinase 3, VENTX - vent homeobox, JUN - jun proto-oncogene, SOX9 - sry (sex determining region y)-box 9, JUNB - jun b proto-oncogene, PPP1R15A - protein phosphatase 1, regulatory subunit 15a, FOSL2 - fos-like antigen 2, FOS - fbj murine osteosarcom…
GO:0080090	regulation of primary metabolic process	3.2e-07	0.000191	2.49	12766	4306	25	21	[PARP3 - poly (adp-ribose) polymerase family, member 3, SOCS3 - suppressor of cytokine signaling 3, ZFP36 - zfp36 ring finger protein, PLK3 - polo-like kinase 3, VENTX - vent homeobox, JUN - jun proto-oncogene, SOX9 - sry (sex determining region y)-box 9, JUNB - jun b proto-oncogene, PPP1R15A - protein phosphatase 1, regulatory subunit 15a, FOSL2 - fos-like antigen 2, FOS - fbj murine osteosarcom…
GO:0031325	positive regulation of cellular metabolic process	3.21e-07	0.000184	3.35	12766	2590	25	17	[PARP3 - poly (adp-ribose) polymerase family, member 3, SOCS3 - suppressor of cytokine signaling 3, ZFP36 - zfp36 ring finger protein, PLK3 - polo-like kinase 3, VENTX - vent homeobox, JUN - jun proto-oncogene, SOX9 - sry (sex determining region y)-box 9, JUNB - jun b proto-oncogene, PPP1R15A - protein phosphatase 1, regulatory subunit 15a, FOSL2 - fos-like antigen 2, FOS - fbj murine osteosarcom…
GO:0010605	negative regulation of macromolecule metabolic process	3.73e-07	0.000206	3.94	12766	1944	25	15	[PARP3 - poly (adp-ribose) polymerase family, member 3, SOCS3 - suppressor of cytokine signaling 3, ZFP36 - zfp36 ring finger protein, PLK3 - polo-like kinase 3, JUN - jun proto-oncogene, SOX9 - sry (sex determining region y)-box 9, JUNB - jun b proto-oncogene, PPP1R15A - protein phosphatase 1, regulatory subunit 15a, TXNIP - thioredoxin interacting protein, DUSP1 - dual specificity phosphatase 1…
GO:0031327	negative regulation of cellular biosynthetic process	4.76e-07	0.000253	5.31	12766	1153	25	12	[PARP3 - poly (adp-ribose) polymerase family, member 3, TXNIP - thioredoxin interacting protein, ZFP36 - zfp36 ring finger protein, PLK3 - polo-like kinase 3, DUSP1 - dual specificity phosphatase 1, JUN - jun proto-oncogene, SOX9 - sry (sex determining region y)-box 9, JUNB - jun b proto-oncogene, CEBPA - ccaat/enhancer binding protein (c/ebp), alpha, CEBPB - ccaat/enhancer binding protein (c/ebp…
GO:0009612	response to mechanical stimulus	4.76e-07	0.000245	19.39	12766	158	25	6	[FOS - fbj murine osteosarcoma viral oncogene homolog, TXNIP - thioredoxin interacting protein, JUN - jun proto-oncogene, PTGS2 - prostaglandin-endoperoxide synthase 2 (prostaglandin g/h synthase and cyclooxygenase), SOX9 - sry (sex determining region y)-box 9, JUNB - jun b proto-oncogene]
GO:0031323	regulation of cellular metabolic process	5.41e-07	0.000269	2.42	12766	4426	25	21	[PARP3 - poly (adp-ribose) polymerase family, member 3, SOCS3 - suppressor of cytokine signaling 3, ZFP36 - zfp36 ring finger protein, PLK3 - polo-like kinase 3, VENTX - vent homeobox, JUN - jun proto-oncogene, SOX9 - sry (sex determining region y)-box 9, JUNB - jun b proto-oncogene, PPP1R15A - protein phosphatase 1, regulatory subunit 15a, FOSL2 - fos-like antigen 2, FOS - fbj murine osteosarcom…
GO:0009890	negative regulation of biosynthetic process	5.74e-07	0.000276	5.22	12766	1173	25	12	[PARP3 - poly (adp-ribose) polymerase family, member 3, TXNIP - thioredoxin interacting protein, ZFP36 - zfp36 ring finger protein, PLK3 - polo-like kinase 3, DUSP1 - dual specificity phosphatase 1, JUN - jun proto-oncogene, SOX9 - sry (sex determining region y)-box 9, JUNB - jun b proto-oncogene, CEBPA - ccaat/enhancer binding protein (c/ebp), alpha, CEBPB - ccaat/enhancer binding protein (c/ebp…
GO:0030154	cell differentiation	8.25e-07	0.000384	4.51	12766	1472	25	13	[SOCS3 - suppressor of cytokine signaling 3, OSGIN1 - oxidative stress induced growth inhibitor 1, JUN - jun proto-oncogene, SOX9 - sry (sex determining region y)-box 9, JUNB - jun b proto-oncogene, FOS - fbj murine osteosarcoma viral oncogene homolog, TXNIP - thioredoxin interacting protein, FZD7 - frizzled family receptor 7, PTGS2 - prostaglandin-endoperoxide synthase 2 (prostaglandin g/h synth…
GO:0010038	response to metal ion	9.16e-07	0.000414	12.45	12766	287	25	7	[FOS - fbj murine osteosarcoma viral oncogene homolog, TXNIP - thioredoxin interacting protein, DUSP1 - dual specificity phosphatase 1, JUN - jun proto-oncogene, PTGS2 - prostaglandin-endoperoxide synthase 2 (prostaglandin g/h synthase and cyclooxygenase), CEBPA - ccaat/enhancer binding protein (c/ebp), alpha, JUNB - jun b proto-oncogene]
GO:0042127	regulation of cell proliferation	1.06e-06	0.000467	4.93	12766	1242	25	12	[FOSL2 - fos-like antigen 2, TXNIP - thioredoxin interacting protein, FZD7 - frizzled family receptor 7, ZFP36 - zfp36 ring finger protein, SGK1 - serum/glucocorticoid regulated kinase 1, DUSP1 - dual specificity phosphatase 1, JUN - jun proto-oncogene, SOX9 - sry (sex determining region y)-box 9, PTGS2 - prostaglandin-endoperoxide synthase 2 (prostaglandin g/h synthase and cyclooxygenase), CEBPA…
GO:0048522	positive regulation of cellular process	1.28e-06	0.000543	2.48	12766	4125	25	20	[PARP3 - poly (adp-ribose) polymerase family, member 3, SOCS3 - suppressor of cytokine signaling 3, ZFP36 - zfp36 ring finger protein, PLK3 - polo-like kinase 3, VENTX - vent homeobox, OSGIN1 - oxidative stress induced growth inhibitor 1, JUN - jun proto-oncogene, SOX9 - sry (sex determining region y)-box 9, JUNB - jun b proto-oncogene, PPP1R15A - protein phosphatase 1, regulatory subunit 15a, FO…
GO:0045597	positive regulation of cell differentiation	1.29e-06	0.000534	6.34	12766	805	25	10	[FOS - fbj murine osteosarcoma viral oncogene homolog, SOCS3 - suppressor of cytokine signaling 3, ZFP36 - zfp36 ring finger protein, JUN - jun proto-oncogene, SOX9 - sry (sex determining region y)-box 9, PTGS2 - prostaglandin-endoperoxide synthase 2 (prostaglandin g/h synthase and cyclooxygenase), JUNB - jun b proto-oncogene, CEBPA - ccaat/enhancer binding protein (c/ebp), alpha, CEBPB - ccaat/e…
GO:0009892	negative regulation of metabolic process	1.29e-06	0.00052	3.59	12766	2134	25	15	[PARP3 - poly (adp-ribose) polymerase family, member 3, SOCS3 - suppressor of cytokine signaling 3, ZFP36 - zfp36 ring finger protein, PLK3 - polo-like kinase 3, JUN - jun proto-oncogene, SOX9 - sry (sex determining region y)-box 9, JUNB - jun b proto-oncogene, PPP1R15A - protein phosphatase 1, regulatory subunit 15a, TXNIP - thioredoxin interacting protein, DUSP1 - dual specificity phosphatase 1…
GO:0014070	response to organic cyclic compound	1.4e-06	0.000549	7.44	12766	618	25	9	[FOS - fbj murine osteosarcoma viral oncogene homolog, TXNIP - thioredoxin interacting protein, ZFP36 - zfp36 ring finger protein, DUSP1 - dual specificity phosphatase 1, JUN - jun proto-oncogene, PTGS2 - prostaglandin-endoperoxide synthase 2 (prostaglandin g/h synthase and cyclooxygenase), CEBPA - ccaat/enhancer binding protein (c/ebp), alpha, JUNB - jun b proto-oncogene, CEBPB - ccaat/enhancer …
GO:0045935	positive regulation of nucleobase-containing compound metabolic process	1.52e-06	0.000582	4.28	12766	1552	25	13	[PARP3 - poly (adp-ribose) polymerase family, member 3, ZFP36 - zfp36 ring finger protein, VENTX - vent homeobox, JUN - jun proto-oncogene, SOX9 - sry (sex determining region y)-box 9, JUNB - jun b proto-oncogene, FOSL2 - fos-like antigen 2, FOS - fbj murine osteosarcoma viral oncogene homolog, FZD7 - frizzled family receptor 7, CEBPA - ccaat/enhancer binding protein (c/ebp), alpha, ATF3 - activa…
GO:0048869	cellular developmental process	1.84e-06	0.000684	3.49	12766	2192	25	15	[SOCS3 - suppressor of cytokine signaling 3, OSGIN1 - oxidative stress induced growth inhibitor 1, JUN - jun proto-oncogene, SOX9 - sry (sex determining region y)-box 9, JUNB - jun b proto-oncogene, FOSL2 - fos-like antigen 2, FOS - fbj murine osteosarcoma viral oncogene homolog, TXNIP - thioredoxin interacting protein, FZD7 - frizzled family receptor 7, SGK1 - serum/glucocorticoid regulated kina…
GO:0010628	positive regulation of gene expression	1.88e-06	0.000685	4.2	12766	1581	25	13	[ZFP36 - zfp36 ring finger protein, VENTX - vent homeobox, JUN - jun proto-oncogene, SOX9 - sry (sex determining region y)-box 9, JUNB - jun b proto-oncogene, PPP1R15A - protein phosphatase 1, regulatory subunit 15a, FOSL2 - fos-like antigen 2, FOS - fbj murine osteosarcoma viral oncogene homolog, FZD7 - frizzled family receptor 7, CEBPA - ccaat/enhancer binding protein (c/ebp), alpha, ATF3 - act…
GO:0007165	signal transduction	2.05e-06	0.000728	2.76	12766	3333	25	18	[SOCS3 - suppressor of cytokine signaling 3, ZFP36 - zfp36 ring finger protein, PLK3 - polo-like kinase 3, JUN - jun proto-oncogene, SOX9 - sry (sex determining region y)-box 9, JUNB - jun b proto-oncogene, PPP1R15A - protein phosphatase 1, regulatory subunit 15a, FOS - fbj murine osteosarcoma viral oncogene homolog, TXNIP - thioredoxin interacting protein, FZD7 - frizzled family receptor 7, PDK4…
GO:0031328	positive regulation of cellular biosynthetic process	2.21e-06	0.000765	4.14	12766	1603	25	13	[VENTX - vent homeobox, JUN - jun proto-oncogene, SOX9 - sry (sex determining region y)-box 9, JUNB - jun b proto-oncogene, PPP1R15A - protein phosphatase 1, regulatory subunit 15a, FOSL2 - fos-like antigen 2, FOS - fbj murine osteosarcoma viral oncogene homolog, FZD7 - frizzled family receptor 7, PTGS2 - prostaglandin-endoperoxide synthase 2 (prostaglandin g/h synthase and cyclooxygenase), CEBPA…
GO:0070887	cellular response to chemical stimulus	2.29e-06	0.000776	4.59	12766	1334	25	12	[FOS - fbj murine osteosarcoma viral oncogene homolog, FZD7 - frizzled family receptor 7, SOCS3 - suppressor of cytokine signaling 3, ZFP36 - zfp36 ring finger protein, PDK4 - pyruvate dehydrogenase kinase, isozyme 4, DUSP1 - dual specificity phosphatase 1, JUN - jun proto-oncogene, SOX9 - sry (sex determining region y)-box 9, PTGS2 - prostaglandin-endoperoxide synthase 2 (prostaglandin g/h synth…
GO:0032496	response to lipopolysaccharide	2.31e-06	0.000767	14.8	12766	207	25	6	[FOS - fbj murine osteosarcoma viral oncogene homolog, ZFP36 - zfp36 ring finger protein, JUN - jun proto-oncogene, PTGS2 - prostaglandin-endoperoxide synthase 2 (prostaglandin g/h synthase and cyclooxygenase), JUNB - jun b proto-oncogene, CEBPB - ccaat/enhancer binding protein (c/ebp), beta]
GO:0045600	positive regulation of fat cell differentiation	2.48e-06	0.000803	40.85	12766	50	25	4	[ZFP36 - zfp36 ring finger protein, PTGS2 - prostaglandin-endoperoxide synthase 2 (prostaglandin g/h synthase and cyclooxygenase), CEBPA - ccaat/enhancer binding protein (c/ebp), alpha, CEBPB - ccaat/enhancer binding protein (c/ebp), beta]
GO:0000122	negative regulation of transcription by RNA polymerase II	2.57e-06	0.000816	6.91	12766	665	25	9	[TXNIP - thioredoxin interacting protein, ZFP36 - zfp36 ring finger protein, PLK3 - polo-like kinase 3, JUN - jun proto-oncogene, SOX9 - sry (sex determining region y)-box 9, CEBPA - ccaat/enhancer binding protein (c/ebp), alpha, JUNB - jun b proto-oncogene, CEBPB - ccaat/enhancer binding protein (c/ebp), beta, ATF3 - activating transcription factor 3]
GO:0009891	positive regulation of biosynthetic process	2.6e-06	0.000807	4.08	12766	1626	25	13	[VENTX - vent homeobox, JUN - jun proto-oncogene, SOX9 - sry (sex determining region y)-box 9, JUNB - jun b proto-oncogene, PPP1R15A - protein phosphatase 1, regulatory subunit 15a, FOSL2 - fos-like antigen 2, FOS - fbj murine osteosarcoma viral oncogene homolog, FZD7 - frizzled family receptor 7, PTGS2 - prostaglandin-endoperoxide synthase 2 (prostaglandin g/h synthase and cyclooxygenase), CEBPA…
GO:0002237	response to molecule of bacterial origin	2.96e-06	0.000901	14.18	12766	216	25	6	[FOS - fbj murine osteosarcoma viral oncogene homolog, ZFP36 - zfp36 ring finger protein, JUN - jun proto-oncogene, PTGS2 - prostaglandin-endoperoxide synthase 2 (prostaglandin g/h synthase and cyclooxygenase), JUNB - jun b proto-oncogene, CEBPB - ccaat/enhancer binding protein (c/ebp), beta]
GO:0045892	negative regulation of transcription, DNA-templated	3.08e-06	0.000919	5.76	12766	886	25	10	[TXNIP - thioredoxin interacting protein, ZFP36 - zfp36 ring finger protein, PLK3 - polo-like kinase 3, JUN - jun proto-oncogene, SOX9 - sry (sex determining region y)-box 9, JUNB - jun b proto-oncogene, CEBPA - ccaat/enhancer binding protein (c/ebp), alpha, CEBPB - ccaat/enhancer binding protein (c/ebp), beta, ATF3 - activating transcription factor 3, CEBPD - ccaat/enhancer binding protein (c/eb…
GO:0046683	response to organophosphorus	3.48e-06	0.00102	20.76	12766	123	25	5	[FOS - fbj murine osteosarcoma viral oncogene homolog, JUN - jun proto-oncogene, DUSP1 - dual specificity phosphatase 1, PTGS2 - prostaglandin-endoperoxide synthase 2 (prostaglandin g/h synthase and cyclooxygenase), JUNB - jun b proto-oncogene]
GO:0060255	regulation of macromolecule metabolic process	3.56e-06	0.00102	2.34	12766	4371	25	20	[PARP3 - poly (adp-ribose) polymerase family, member 3, SOCS3 - suppressor of cytokine signaling 3, ZFP36 - zfp36 ring finger protein, PLK3 - polo-like kinase 3, VENTX - vent homeobox, JUN - jun proto-oncogene, SOX9 - sry (sex determining region y)-box 9, JUNB - jun b proto-oncogene, PPP1R15A - protein phosphatase 1, regulatory subunit 15a, FOSL2 - fos-like antigen 2, FOS - fbj murine osteosarcom…
GO:0051592	response to calcium ion	3.63e-06	0.00102	20.59	12766	124	25	5	[FOS - fbj murine osteosarcoma viral oncogene homolog, TXNIP - thioredoxin interacting protein, JUN - jun proto-oncogene, DUSP1 - dual specificity phosphatase 1, JUNB - jun b proto-oncogene]
GO:0051254	positive regulation of RNA metabolic process	3.69e-06	0.00102	4.39	12766	1395	25	12	[FOSL2 - fos-like antigen 2, FOS - fbj murine osteosarcoma viral oncogene homolog, FZD7 - frizzled family receptor 7, ZFP36 - zfp36 ring finger protein, VENTX - vent homeobox, JUN - jun proto-oncogene, SOX9 - sry (sex determining region y)-box 9, JUNB - jun b proto-oncogene, CEBPA - ccaat/enhancer binding protein (c/ebp), alpha, CEBPB - ccaat/enhancer binding protein (c/ebp), beta, ATF3 - activat…
GO:1903507	negative regulation of nucleic acid-templated transcription	4.55e-06	0.00123	5.52	12766	925	25	10	[TXNIP - thioredoxin interacting protein, ZFP36 - zfp36 ring finger protein, PLK3 - polo-like kinase 3, JUN - jun proto-oncogene, SOX9 - sry (sex determining region y)-box 9, JUNB - jun b proto-oncogene, CEBPA - ccaat/enhancer binding protein (c/ebp), alpha, CEBPB - ccaat/enhancer binding protein (c/ebp), beta, ATF3 - activating transcription factor 3, CEBPD - ccaat/enhancer binding protein (c/eb…
GO:0010033	response to organic substance	4.59e-06	0.00122	3.88	12766	1709	25	13	[ZFP36 - zfp36 ring finger protein, SOCS3 - suppressor of cytokine signaling 3, JUN - jun proto-oncogene, SOX9 - sry (sex determining region y)-box 9, JUNB - jun b proto-oncogene, FOS - fbj murine osteosarcoma viral oncogene homolog, TXNIP - thioredoxin interacting protein, FZD7 - frizzled family receptor 7, PDK4 - pyruvate dehydrogenase kinase, isozyme 4, DUSP1 - dual specificity phosphatase 1, …
GO:1902679	negative regulation of RNA biosynthetic process	4.59e-06	0.0012	5.51	12766	926	25	10	[TXNIP - thioredoxin interacting protein, ZFP36 - zfp36 ring finger protein, PLK3 - polo-like kinase 3, JUN - jun proto-oncogene, SOX9 - sry (sex determining region y)-box 9, JUNB - jun b proto-oncogene, CEBPA - ccaat/enhancer binding protein (c/ebp), alpha, CEBPB - ccaat/enhancer binding protein (c/ebp), beta, ATF3 - activating transcription factor 3, CEBPD - ccaat/enhancer binding protein (c/eb…
GO:0006355	regulation of transcription, DNA-templated	5.4e-06	0.00139	3.22	12766	2381	25	15	[ZFP36 - zfp36 ring finger protein, PLK3 - polo-like kinase 3, VENTX - vent homeobox, JUN - jun proto-oncogene, SOX9 - sry (sex determining region y)-box 9, JUNB - jun b proto-oncogene, FOSL2 - fos-like antigen 2, FOS - fbj murine osteosarcoma viral oncogene homolog, TXNIP - thioredoxin interacting protein, FZD7 - frizzled family receptor 7, SGK1 - serum/glucocorticoid regulated kinase 1, CEBPA -…
GO:0071248	cellular response to metal ion	5.5e-06	0.00139	18.91	12766	135	25	5	[FOS - fbj murine osteosarcoma viral oncogene homolog, JUN - jun proto-oncogene, PTGS2 - prostaglandin-endoperoxide synthase 2 (prostaglandin g/h synthase and cyclooxygenase), JUNB - jun b proto-oncogene, CEBPA - ccaat/enhancer binding protein (c/ebp), alpha]
GO:0014074	response to purine-containing compound	5.5e-06	0.00137	18.91	12766	135	25	5	[FOS - fbj murine osteosarcoma viral oncogene homolog, JUN - jun proto-oncogene, DUSP1 - dual specificity phosphatase 1, PTGS2 - prostaglandin-endoperoxide synthase 2 (prostaglandin g/h synthase and cyclooxygenase), JUNB - jun b proto-oncogene]
GO:0048523	negative regulation of cellular process	6.2e-06	0.00151	2.57	12766	3577	25	18	[PARP3 - poly (adp-ribose) polymerase family, member 3, SOCS3 - suppressor of cytokine signaling 3, ZFP36 - zfp36 ring finger protein, PLK3 - polo-like kinase 3, OSGIN1 - oxidative stress induced growth inhibitor 1, JUN - jun proto-oncogene, SOX9 - sry (sex determining region y)-box 9, JUNB - jun b proto-oncogene, PPP1R15A - protein phosphatase 1, regulatory subunit 15a, TXNIP - thioredoxin inter…
GO:1903506	regulation of nucleic acid-templated transcription	6.85e-06	0.00165	3.16	12766	2425	25	15	[ZFP36 - zfp36 ring finger protein, PLK3 - polo-like kinase 3, VENTX - vent homeobox, JUN - jun proto-oncogene, SOX9 - sry (sex determining region y)-box 9, JUNB - jun b proto-oncogene, FOSL2 - fos-like antigen 2, FOS - fbj murine osteosarcoma viral oncogene homolog, TXNIP - thioredoxin interacting protein, FZD7 - frizzled family receptor 7, SGK1 - serum/glucocorticoid regulated kinase 1, CEBPA -…
GO:2001141	regulation of RNA biosynthetic process	7.07e-06	0.00167	3.15	12766	2431	25	15	[ZFP36 - zfp36 ring finger protein, PLK3 - polo-like kinase 3, VENTX - vent homeobox, JUN - jun proto-oncogene, SOX9 - sry (sex determining region y)-box 9, JUNB - jun b proto-oncogene, FOSL2 - fos-like antigen 2, FOS - fbj murine osteosarcoma viral oncogene homolog, TXNIP - thioredoxin interacting protein, FZD7 - frizzled family receptor 7, SGK1 - serum/glucocorticoid regulated kinase 1, CEBPA -…
GO:0042221	response to chemical	8.06e-06	0.00188	3.38	12766	2114	25	14	[SOCS3 - suppressor of cytokine signaling 3, ZFP36 - zfp36 ring finger protein, PLK3 - polo-like kinase 3, JUN - jun proto-oncogene, SOX9 - sry (sex determining region y)-box 9, JUNB - jun b proto-oncogene, FOS - fbj murine osteosarcoma viral oncogene homolog, TXNIP - thioredoxin interacting protein, FZD7 - frizzled family receptor 7, PDK4 - pyruvate dehydrogenase kinase, isozyme 4, DUSP1 - dual …
GO:0045944	positive regulation of transcription by RNA polymerase II	8.06e-06	0.00185	5.18	12766	986	25	10	[FOSL2 - fos-like antigen 2, FOS - fbj murine osteosarcoma viral oncogene homolog, VENTX - vent homeobox, JUN - jun proto-oncogene, SOX9 - sry (sex determining region y)-box 9, JUNB - jun b proto-oncogene, CEBPA - ccaat/enhancer binding protein (c/ebp), alpha, CEBPB - ccaat/enhancer binding protein (c/ebp), beta, ATF3 - activating transcription factor 3, CEBPD - ccaat/enhancer binding protein (c/…
GO:0000302	response to reactive oxygen species	8.34e-06	0.00188	17.37	12766	147	25	5	[FOS - fbj murine osteosarcoma viral oncogene homolog, TXNIP - thioredoxin interacting protein, PLK3 - polo-like kinase 3, JUN - jun proto-oncogene, DUSP1 - dual specificity phosphatase 1]
GO:0071496	cellular response to external stimulus	8.81e-06	0.00196	11.74	12766	261	25	6	[FOS - fbj murine osteosarcoma viral oncogene homolog, PDK4 - pyruvate dehydrogenase kinase, isozyme 4, JUN - jun proto-oncogene, PTGS2 - prostaglandin-endoperoxide synthase 2 (prostaglandin g/h synthase and cyclooxygenase), SOX9 - sry (sex determining region y)-box 9, ATF3 - activating transcription factor 3]
GO:0043086	negative regulation of catalytic activity	8.95e-06	0.00196	7.09	12766	576	25	8	[PARP3 - poly (adp-ribose) polymerase family, member 3, TXNIP - thioredoxin interacting protein, SOCS3 - suppressor of cytokine signaling 3, ZFP36 - zfp36 ring finger protein, DUSP1 - dual specificity phosphatase 1, PTGS2 - prostaglandin-endoperoxide synthase 2 (prostaglandin g/h synthase and cyclooxygenase), CEBPA - ccaat/enhancer binding protein (c/ebp), alpha, PPP1R15A - protein phosphatase 1,…
GO:0051253	negative regulation of RNA metabolic process	9.06e-06	0.00196	5.11	12766	999	25	10	[TXNIP - thioredoxin interacting protein, ZFP36 - zfp36 ring finger protein, PLK3 - polo-like kinase 3, JUN - jun proto-oncogene, SOX9 - sry (sex determining region y)-box 9, JUNB - jun b proto-oncogene, CEBPA - ccaat/enhancer binding protein (c/ebp), alpha, CEBPB - ccaat/enhancer binding protein (c/ebp), beta, ATF3 - activating transcription factor 3, CEBPD - ccaat/enhancer binding protein (c/eb…
GO:0010557	positive regulation of macromolecule biosynthetic process	9.23e-06	0.00196	4.03	12766	1522	25	12	[FOSL2 - fos-like antigen 2, FOS - fbj murine osteosarcoma viral oncogene homolog, FZD7 - frizzled family receptor 7, VENTX - vent homeobox, JUN - jun proto-oncogene, SOX9 - sry (sex determining region y)-box 9, JUNB - jun b proto-oncogene, CEBPA - ccaat/enhancer binding protein (c/ebp), alpha, PPP1R15A - protein phosphatase 1, regulatory subunit 15a, CEBPB - ccaat/enhancer binding protein (c/ebp…
GO:0045893	positive regulation of transcription, DNA-templated	9.78e-06	0.00205	4.47	12766	1257	25	11	[FOSL2 - fos-like antigen 2, FOS - fbj murine osteosarcoma viral oncogene homolog, FZD7 - frizzled family receptor 7, VENTX - vent homeobox, JUN - jun proto-oncogene, SOX9 - sry (sex determining region y)-box 9, JUNB - jun b proto-oncogene, CEBPA - ccaat/enhancer binding protein (c/ebp), alpha, CEBPB - ccaat/enhancer binding protein (c/ebp), beta, ATF3 - activating transcription factor 3, CEBPD -…
GO:0010035	response to inorganic substance	1.01e-05	0.00208	8.68	12766	412	25	7	[FOS - fbj murine osteosarcoma viral oncogene homolog, TXNIP - thioredoxin interacting protein, DUSP1 - dual specificity phosphatase 1, JUN - jun proto-oncogene, PTGS2 - prostaglandin-endoperoxide synthase 2 (prostaglandin g/h synthase and cyclooxygenase), CEBPA - ccaat/enhancer binding protein (c/ebp), alpha, JUNB - jun b proto-oncogene]
GO:0050896	response to stimulus	1.05e-05	0.00215	2.48	12766	3702	25	18	[PARP3 - poly (adp-ribose) polymerase family, member 3, SOCS3 - suppressor of cytokine signaling 3, ZFP36 - zfp36 ring finger protein, PLK3 - polo-like kinase 3, JUN - jun proto-oncogene, SOX9 - sry (sex determining region y)-box 9, JUNB - jun b proto-oncogene, PPP1R15A - protein phosphatase 1, regulatory subunit 15a, FOS - fbj murine osteosarcoma viral oncogene homolog, TXNIP - thioredoxin inter…
GO:0006357	regulation of transcription by RNA polymerase II	1.08e-05	0.00217	3.6	12766	1843	25	13	[ZFP36 - zfp36 ring finger protein, PLK3 - polo-like kinase 3, VENTX - vent homeobox, JUN - jun proto-oncogene, SOX9 - sry (sex determining region y)-box 9, JUNB - jun b proto-oncogene, FOSL2 - fos-like antigen 2, FOS - fbj murine osteosarcoma viral oncogene homolog, TXNIP - thioredoxin interacting protein, CEBPA - ccaat/enhancer binding protein (c/ebp), alpha, ATF3 - activating transcription fac…
GO:0071241	cellular response to inorganic substance	1.08e-05	0.00215	16.47	12766	155	25	5	[FOS - fbj murine osteosarcoma viral oncogene homolog, JUN - jun proto-oncogene, PTGS2 - prostaglandin-endoperoxide synthase 2 (prostaglandin g/h synthase and cyclooxygenase), JUNB - jun b proto-oncogene, CEBPA - ccaat/enhancer binding protein (c/ebp), alpha]
GO:0050873	brown fat cell differentiation	1.14e-05	0.00225	66.61	12766	23	25	3	[PTGS2 - prostaglandin-endoperoxide synthase 2 (prostaglandin g/h synthase and cyclooxygenase), CEBPA - ccaat/enhancer binding protein (c/ebp), alpha, CEBPB - ccaat/enhancer binding protein (c/ebp), beta]
GO:0009605	response to external stimulus	1.33e-05	0.00257	4.9	12766	1043	25	10	[FOS - fbj murine osteosarcoma viral oncogene homolog, TXNIP - thioredoxin interacting protein, ZFP36 - zfp36 ring finger protein, PDK4 - pyruvate dehydrogenase kinase, isozyme 4, JUN - jun proto-oncogene, SOX9 - sry (sex determining region y)-box 9, PTGS2 - prostaglandin-endoperoxide synthase 2 (prostaglandin g/h synthase and cyclooxygenase), JUNB - jun b proto-oncogene, CEBPB - ccaat/enhancer b…
GO:0071495	cellular response to endogenous stimulus	1.33e-05	0.00254	6.72	12766	608	25	8	[FOS - fbj murine osteosarcoma viral oncogene homolog, ZFP36 - zfp36 ring finger protein, DUSP1 - dual specificity phosphatase 1, JUN - jun proto-oncogene, PTGS2 - prostaglandin-endoperoxide synthase 2 (prostaglandin g/h synthase and cyclooxygenase), SOX9 - sry (sex determining region y)-box 9, JUNB - jun b proto-oncogene, CEBPB - ccaat/enhancer binding protein (c/ebp), beta]
GO:0044092	negative regulation of molecular function	1.43e-05	0.00269	5.6	12766	820	25	9	[PARP3 - poly (adp-ribose) polymerase family, member 3, TXNIP - thioredoxin interacting protein, SOCS3 - suppressor of cytokine signaling 3, ZFP36 - zfp36 ring finger protein, DUSP1 - dual specificity phosphatase 1, JUN - jun proto-oncogene, PTGS2 - prostaglandin-endoperoxide synthase 2 (prostaglandin g/h synthase and cyclooxygenase), CEBPA - ccaat/enhancer binding protein (c/ebp), alpha, PPP1R15…
GO:0033554	cellular response to stress	1.48e-05	0.00275	4.28	12766	1312	25	11	[PARP3 - poly (adp-ribose) polymerase family, member 3, FOS - fbj murine osteosarcoma viral oncogene homolog, ZFP36 - zfp36 ring finger protein, PDK4 - pyruvate dehydrogenase kinase, isozyme 4, PLK3 - polo-like kinase 3, SGK1 - serum/glucocorticoid regulated kinase 1, JUN - jun proto-oncogene, PTGS2 - prostaglandin-endoperoxide synthase 2 (prostaglandin g/h synthase and cyclooxygenase), PPP1R15A …
GO:0006979	response to oxidative stress	1.57e-05	0.0029	10.6	12766	289	25	6	[FOS - fbj murine osteosarcoma viral oncogene homolog, TXNIP - thioredoxin interacting protein, PLK3 - polo-like kinase 3, DUSP1 - dual specificity phosphatase 1, JUN - jun proto-oncogene, PTGS2 - prostaglandin-endoperoxide synthase 2 (prostaglandin g/h synthase and cyclooxygenase)]
GO:1903508	positive regulation of nucleic acid-templated transcription	1.61e-05	0.00293	4.24	12766	1324	25	11	[FOSL2 - fos-like antigen 2, FOS - fbj murine osteosarcoma viral oncogene homolog, FZD7 - frizzled family receptor 7, VENTX - vent homeobox, JUN - jun proto-oncogene, SOX9 - sry (sex determining region y)-box 9, JUNB - jun b proto-oncogene, CEBPA - ccaat/enhancer binding protein (c/ebp), alpha, CEBPB - ccaat/enhancer binding protein (c/ebp), beta, ATF3 - activating transcription factor 3, CEBPD -…
GO:1902680	positive regulation of RNA biosynthetic process	1.62e-05	0.00291	4.24	12766	1325	25	11	[FOSL2 - fos-like antigen 2, FOS - fbj murine osteosarcoma viral oncogene homolog, FZD7 - frizzled family receptor 7, VENTX - vent homeobox, JUN - jun proto-oncogene, SOX9 - sry (sex determining region y)-box 9, JUNB - jun b proto-oncogene, CEBPA - ccaat/enhancer binding protein (c/ebp), alpha, CEBPB - ccaat/enhancer binding protein (c/ebp), beta, ATF3 - activating transcription factor 3, CEBPD -…
GO:0001101	response to acid chemical	1.8e-05	0.0032	10.35	12766	296	25	6	[FZD7 - frizzled family receptor 7, PDK4 - pyruvate dehydrogenase kinase, isozyme 4, DUSP1 - dual specificity phosphatase 1, PTGS2 - prostaglandin-endoperoxide synthase 2 (prostaglandin g/h synthase and cyclooxygenase), SOX9 - sry (sex determining region y)-box 9, CEBPB - ccaat/enhancer binding protein (c/ebp), beta]
GO:0051252	regulation of RNA metabolic process	1.83e-05	0.00321	2.92	12766	2619	25	15	[ZFP36 - zfp36 ring finger protein, PLK3 - polo-like kinase 3, VENTX - vent homeobox, JUN - jun proto-oncogene, SOX9 - sry (sex determining region y)-box 9, JUNB - jun b proto-oncogene, FOSL2 - fos-like antigen 2, FOS - fbj murine osteosarcoma viral oncogene homolog, TXNIP - thioredoxin interacting protein, FZD7 - frizzled family receptor 7, SGK1 - serum/glucocorticoid regulated kinase 1, CEBPA -…
GO:0009719	response to endogenous stimulus	2.26e-05	0.00391	5.29	12766	868	25	9	[FOS - fbj murine osteosarcoma viral oncogene homolog, TXNIP - thioredoxin interacting protein, ZFP36 - zfp36 ring finger protein, DUSP1 - dual specificity phosphatase 1, JUN - jun proto-oncogene, SOX9 - sry (sex determining region y)-box 9, PTGS2 - prostaglandin-endoperoxide synthase 2 (prostaglandin g/h synthase and cyclooxygenase), JUNB - jun b proto-oncogene, CEBPB - ccaat/enhancer binding pr…
GO:0048545	response to steroid hormone	2.35e-05	0.00402	14.03	12766	182	25	5	[FOS - fbj murine osteosarcoma viral oncogene homolog, TXNIP - thioredoxin interacting protein, ZFP36 - zfp36 ring finger protein, DUSP1 - dual specificity phosphatase 1, PTGS2 - prostaglandin-endoperoxide synthase 2 (prostaglandin g/h synthase and cyclooxygenase)]
GO:1901701	cellular response to oxygen-containing compound	2.52e-05	0.00427	6.15	12766	664	25	8	[FOS - fbj murine osteosarcoma viral oncogene homolog, FZD7 - frizzled family receptor 7, ZFP36 - zfp36 ring finger protein, PDK4 - pyruvate dehydrogenase kinase, isozyme 4, JUN - jun proto-oncogene, PTGS2 - prostaglandin-endoperoxide synthase 2 (prostaglandin g/h synthase and cyclooxygenase), SOX9 - sry (sex determining region y)-box 9, CEBPB - ccaat/enhancer binding protein (c/ebp), beta]
GO:0051094	positive regulation of developmental process	2.53e-05	0.00423	4.55	12766	1122	25	10	[FOS - fbj murine osteosarcoma viral oncogene homolog, SOCS3 - suppressor of cytokine signaling 3, ZFP36 - zfp36 ring finger protein, JUN - jun proto-oncogene, SOX9 - sry (sex determining region y)-box 9, PTGS2 - prostaglandin-endoperoxide synthase 2 (prostaglandin g/h synthase and cyclooxygenase), JUNB - jun b proto-oncogene, CEBPA - ccaat/enhancer binding protein (c/ebp), alpha, CEBPB - ccaat/e…
GO:0045444	fat cell differentiation	2.73e-05	0.00451	22.45	12766	91	25	4	[PTGS2 - prostaglandin-endoperoxide synthase 2 (prostaglandin g/h synthase and cyclooxygenase), CEBPA - ccaat/enhancer binding protein (c/ebp), alpha, CEBPB - ccaat/enhancer binding protein (c/ebp), beta, CEBPD - ccaat/enhancer binding protein (c/ebp), delta]
GO:0051591	response to cAMP	2.73e-05	0.00446	22.45	12766	91	25	4	[FOS - fbj murine osteosarcoma viral oncogene homolog, JUN - jun proto-oncogene, DUSP1 - dual specificity phosphatase 1, JUNB - jun b proto-oncogene]
GO:0048519	negative regulation of biological process	2.82e-05	0.00457	2.33	12766	3948	25	18	[PARP3 - poly (adp-ribose) polymerase family, member 3, SOCS3 - suppressor of cytokine signaling 3, ZFP36 - zfp36 ring finger protein, PLK3 - polo-like kinase 3, OSGIN1 - oxidative stress induced growth inhibitor 1, JUN - jun proto-oncogene, SOX9 - sry (sex determining region y)-box 9, JUNB - jun b proto-oncogene, PPP1R15A - protein phosphatase 1, regulatory subunit 15a, TXNIP - thioredoxin inter…
GO:0010468	regulation of gene expression	3.32e-05	0.00532	2.61	12766	3134	25	16	[ZFP36 - zfp36 ring finger protein, PLK3 - polo-like kinase 3, VENTX - vent homeobox, JUN - jun proto-oncogene, SOX9 - sry (sex determining region y)-box 9, JUNB - jun b proto-oncogene, PPP1R15A - protein phosphatase 1, regulatory subunit 15a, FOSL2 - fos-like antigen 2, FOS - fbj murine osteosarcoma viral oncogene homolog, TXNIP - thioredoxin interacting protein, FZD7 - frizzled family receptor …
GO:0031668	cellular response to extracellular stimulus	3.88e-05	0.00614	12.64	12766	202	25	5	[FOS - fbj murine osteosarcoma viral oncogene homolog, PDK4 - pyruvate dehydrogenase kinase, isozyme 4, JUN - jun proto-oncogene, PTGS2 - prostaglandin-endoperoxide synthase 2 (prostaglandin g/h synthase and cyclooxygenase), ATF3 - activating transcription factor 3]
GO:0043066	negative regulation of apoptotic process	3.96e-05	0.00621	5.78	12766	707	25	8	[SOCS3 - suppressor of cytokine signaling 3, PDK4 - pyruvate dehydrogenase kinase, isozyme 4, PLK3 - polo-like kinase 3, DUSP1 - dual specificity phosphatase 1, JUN - jun proto-oncogene, PTGS2 - prostaglandin-endoperoxide synthase 2 (prostaglandin g/h synthase and cyclooxygenase), SOX9 - sry (sex determining region y)-box 9, CEBPB - ccaat/enhancer binding protein (c/ebp), beta]
GO:0071345	cellular response to cytokine stimulus	4.01e-05	0.00622	8.98	12766	341	25	6	[ZFP36 - zfp36 ring finger protein, SOCS3 - suppressor of cytokine signaling 3, DUSP1 - dual specificity phosphatase 1, SOX9 - sry (sex determining region y)-box 9, CEBPA - ccaat/enhancer binding protein (c/ebp), alpha, CEBPB - ccaat/enhancer binding protein (c/ebp), beta]
GO:0045598	regulation of fat cell differentiation	4.27e-05	0.00656	20.03	12766	102	25	4	[ZFP36 - zfp36 ring finger protein, PTGS2 - prostaglandin-endoperoxide synthase 2 (prostaglandin g/h synthase and cyclooxygenase), CEBPA - ccaat/enhancer binding protein (c/ebp), alpha, CEBPB - ccaat/enhancer binding protein (c/ebp), beta]
GO:0045595	regulation of cell differentiation	4.3e-05	0.00653	3.83	12766	1468	25	11	[FOS - fbj murine osteosarcoma viral oncogene homolog, FZD7 - frizzled family receptor 7, SOCS3 - suppressor of cytokine signaling 3, ZFP36 - zfp36 ring finger protein, JUN - jun proto-oncogene, SOX9 - sry (sex determining region y)-box 9, PTGS2 - prostaglandin-endoperoxide synthase 2 (prostaglandin g/h synthase and cyclooxygenase), JUNB - jun b proto-oncogene, CEBPA - ccaat/enhancer binding prot…
GO:0043069	negative regulation of programmed cell death	4.51e-05	0.00679	5.67	12766	720	25	8	[SOCS3 - suppressor of cytokine signaling 3, PDK4 - pyruvate dehydrogenase kinase, isozyme 4, PLK3 - polo-like kinase 3, DUSP1 - dual specificity phosphatase 1, JUN - jun proto-oncogene, PTGS2 - prostaglandin-endoperoxide synthase 2 (prostaglandin g/h synthase and cyclooxygenase), SOX9 - sry (sex determining region y)-box 9, CEBPB - ccaat/enhancer binding protein (c/ebp), beta]
GO:1902893	regulation of pri-miRNA transcription by RNA polymerase II	4.54e-05	0.00676	42.55	12766	36	25	3	[FOS - fbj murine osteosarcoma viral oncogene homolog, JUN - jun proto-oncogene, SOX9 - sry (sex determining region y)-box 9]
GO:0010942	positive regulation of cell death	4.99e-05	0.00736	6.77	12766	528	25	7	[FOS - fbj murine osteosarcoma viral oncogene homolog, TXNIP - thioredoxin interacting protein, OSGIN1 - oxidative stress induced growth inhibitor 1, DUSP1 - dual specificity phosphatase 1, JUN - jun proto-oncogene, PTGS2 - prostaglandin-endoperoxide synthase 2 (prostaglandin g/h synthase and cyclooxygenase), ATF3 - activating transcription factor 3]
GO:0051348	negative regulation of transferase activity	5.22e-05	0.00763	11.88	12766	215	25	5	[PARP3 - poly (adp-ribose) polymerase family, member 3, SOCS3 - suppressor of cytokine signaling 3, ZFP36 - zfp36 ring finger protein, DUSP1 - dual specificity phosphatase 1, CEBPA - ccaat/enhancer binding protein (c/ebp), alpha]
GO:0007611	learning or memory	5.34e-05	0.00772	11.82	12766	216	25	5	[FOS - fbj murine osteosarcoma viral oncogene homolog, SGK1 - serum/glucocorticoid regulated kinase 1, JUN - jun proto-oncogene, PTGS2 - prostaglandin-endoperoxide synthase 2 (prostaglandin g/h synthase and cyclooxygenase), CEBPB - ccaat/enhancer binding protein (c/ebp), beta]
GO:0006950	response to stress	5.65e-05	0.00809	3.1	12766	2142	25	13	[PARP3 - poly (adp-ribose) polymerase family, member 3, ZFP36 - zfp36 ring finger protein, PLK3 - polo-like kinase 3, JUN - jun proto-oncogene, PPP1R15A - protein phosphatase 1, regulatory subunit 15a, FOS - fbj murine osteosarcoma viral oncogene homolog, TXNIP - thioredoxin interacting protein, PDK4 - pyruvate dehydrogenase kinase, isozyme 4, SGK1 - serum/glucocorticoid regulated kinase 1, DUSP1…
GO:0051726	regulation of cell cycle	5.68e-05	0.00806	4.71	12766	975	25	9	[PARP3 - poly (adp-ribose) polymerase family, member 3, PLK3 - polo-like kinase 3, DUSP1 - dual specificity phosphatase 1, JUN - jun proto-oncogene, SOX9 - sry (sex determining region y)-box 9, PTGS2 - prostaglandin-endoperoxide synthase 2 (prostaglandin g/h synthase and cyclooxygenase), JUNB - jun b proto-oncogene, CEBPA - ccaat/enhancer binding protein (c/ebp), alpha, PPP1R15A - protein phospha…
GO:0009607	response to biotic stimulus	5.83e-05	0.00819	6.61	12766	541	25	7	[FOS - fbj murine osteosarcoma viral oncogene homolog, TXNIP - thioredoxin interacting protein, ZFP36 - zfp36 ring finger protein, JUN - jun proto-oncogene, PTGS2 - prostaglandin-endoperoxide synthase 2 (prostaglandin g/h synthase and cyclooxygenase), JUNB - jun b proto-oncogene, CEBPB - ccaat/enhancer binding protein (c/ebp), beta]
GO:0009314	response to radiation	6.13e-05	0.00854	8.33	12766	368	25	6	[FOS - fbj murine osteosarcoma viral oncogene homolog, PLK3 - polo-like kinase 3, DUSP1 - dual specificity phosphatase 1, JUN - jun proto-oncogene, PTGS2 - prostaglandin-endoperoxide synthase 2 (prostaglandin g/h synthase and cyclooxygenase), JUNB - jun b proto-oncogene]
GO:0032269	negative regulation of cellular protein metabolic process	7.15e-05	0.00986	5.32	12766	768	25	8	[SOCS3 - suppressor of cytokine signaling 3, ZFP36 - zfp36 ring finger protein, DUSP1 - dual specificity phosphatase 1, JUN - jun proto-oncogene, PTGS2 - prostaglandin-endoperoxide synthase 2 (prostaglandin g/h synthase and cyclooxygenase), CEBPA - ccaat/enhancer binding protein (c/ebp), alpha, ATF3 - activating transcription factor 3, PPP1R15A - protein phosphatase 1, regulatory subunit 15a]
GO:0048568	embryonic organ development	7.31e-05	0.00999	17.46	12766	117	25	4	[SOX9 - sry (sex determining region y)-box 9, JUNB - jun b proto-oncogene, CEBPA - ccaat/enhancer binding protein (c/ebp), alpha, CEBPB - ccaat/enhancer binding protein (c/ebp), beta]
GO:0010629	negative regulation of gene expression	7.39e-05	0.01	4.02	12766	1270	25	10	[TXNIP - thioredoxin interacting protein, ZFP36 - zfp36 ring finger protein, PLK3 - polo-like kinase 3, JUN - jun proto-oncogene, SOX9 - sry (sex determining region y)-box 9, JUNB - jun b proto-oncogene, CEBPA - ccaat/enhancer binding protein (c/ebp), alpha, CEBPB - ccaat/enhancer binding protein (c/ebp), beta, ATF3 - activating transcription factor 3, CEBPD - ccaat/enhancer binding protein (c/eb…
GO:0009725	response to hormone	7.76e-05	0.0104	6.32	12766	566	25	7	[FOS - fbj murine osteosarcoma viral oncogene homolog, TXNIP - thioredoxin interacting protein, ZFP36 - zfp36 ring finger protein, DUSP1 - dual specificity phosphatase 1, JUN - jun proto-oncogene, PTGS2 - prostaglandin-endoperoxide synthase 2 (prostaglandin g/h synthase and cyclooxygenase), JUNB - jun b proto-oncogene]
GO:0002682	regulation of immune system process	8.21e-05	0.0109	4.5	12766	1022	25	9	[PARP3 - poly (adp-ribose) polymerase family, member 3, FOS - fbj murine osteosarcoma viral oncogene homolog, SOCS3 - suppressor of cytokine signaling 3, ZFP36 - zfp36 ring finger protein, DUSP1 - dual specificity phosphatase 1, JUN - jun proto-oncogene, SOX9 - sry (sex determining region y)-box 9, CEBPA - ccaat/enhancer binding protein (c/ebp), alpha, CEBPB - ccaat/enhancer binding protein (c/eb…
GO:0060548	negative regulation of cell death	8.42e-05	0.0111	5.2	12766	786	25	8	[SOCS3 - suppressor of cytokine signaling 3, PDK4 - pyruvate dehydrogenase kinase, isozyme 4, PLK3 - polo-like kinase 3, DUSP1 - dual specificity phosphatase 1, JUN - jun proto-oncogene, SOX9 - sry (sex determining region y)-box 9, PTGS2 - prostaglandin-endoperoxide synthase 2 (prostaglandin g/h synthase and cyclooxygenase), CEBPB - ccaat/enhancer binding protein (c/ebp), beta]
GO:0051384	response to glucocorticoid	9.45e-05	0.0124	16.34	12766	125	25	4	[FOS - fbj murine osteosarcoma viral oncogene homolog, ZFP36 - zfp36 ring finger protein, DUSP1 - dual specificity phosphatase 1, PTGS2 - prostaglandin-endoperoxide synthase 2 (prostaglandin g/h synthase and cyclooxygenase)]
GO:0009991	response to extracellular stimulus	9.73e-05	0.0126	7.66	12766	400	25	6	[FOS - fbj murine osteosarcoma viral oncogene homolog, ZFP36 - zfp36 ring finger protein, PDK4 - pyruvate dehydrogenase kinase, isozyme 4, JUN - jun proto-oncogene, PTGS2 - prostaglandin-endoperoxide synthase 2 (prostaglandin g/h synthase and cyclooxygenase), ATF3 - activating transcription factor 3]
GO:0030855	epithelial cell differentiation	9.89e-05	0.0127	10.38	12766	246	25	5	[TXNIP - thioredoxin interacting protein, FZD7 - frizzled family receptor 7, JUN - jun proto-oncogene, SOX9 - sry (sex determining region y)-box 9, CEBPB - ccaat/enhancer binding protein (c/ebp), beta]
GO:0050890	cognition	9.89e-05	0.0126	10.38	12766	246	25	5	[FOS - fbj murine osteosarcoma viral oncogene homolog, SGK1 - serum/glucocorticoid regulated kinase 1, JUN - jun proto-oncogene, PTGS2 - prostaglandin-endoperoxide synthase 2 (prostaglandin g/h synthase and cyclooxygenase), CEBPB - ccaat/enhancer binding protein (c/ebp), beta]
GO:0051248	negative regulation of protein metabolic process	0.000112	0.0142	4.99	12766	819	25	8	[SOCS3 - suppressor of cytokine signaling 3, ZFP36 - zfp36 ring finger protein, DUSP1 - dual specificity phosphatase 1, JUN - jun proto-oncogene, PTGS2 - prostaglandin-endoperoxide synthase 2 (prostaglandin g/h synthase and cyclooxygenase), CEBPA - ccaat/enhancer binding protein (c/ebp), alpha, PPP1R15A - protein phosphatase 1, regulatory subunit 15a, ATF3 - activating transcription factor 3]
GO:0031960	response to corticosteroid	0.000135	0.0169	14.91	12766	137	25	4	[FOS - fbj murine osteosarcoma viral oncogene homolog, ZFP36 - zfp36 ring finger protein, DUSP1 - dual specificity phosphatase 1, PTGS2 - prostaglandin-endoperoxide synthase 2 (prostaglandin g/h synthase and cyclooxygenase)]
GO:0019221	cytokine-mediated signaling pathway	0.000136	0.0169	7.21	12766	425	25	6	[FOS - fbj murine osteosarcoma viral oncogene homolog, SOCS3 - suppressor of cytokine signaling 3, PTGS2 - prostaglandin-endoperoxide synthase 2 (prostaglandin g/h synthase and cyclooxygenase), CEBPA - ccaat/enhancer binding protein (c/ebp), alpha, JUNB - jun b proto-oncogene, CEBPD - ccaat/enhancer binding protein (c/ebp), delta]
[truncated: 73 more rows]

## Sheet: GO_Group3´
GO Term	Description	P-value	FDR q-value	Enrichment	N	B	n	b	Genes
[truncated: 82 more rows]
