# Supplementary material for: The role of nitric oxide during embryonic wound healing
Source: BMC Genomics. 2019 Nov 6;20:815. doi: 10.1186/s12864-019-6147-6 (PMC6836512; doi:10.1186/s12864-019-6147-6)
Supplement: Supplementary file 10 — Additional file 10. File S3 List of genes used as a background during GO term enrichment analysis [file 12864_2019_6147_MOESM10_ESM.txt]

PNCK
MSRB1
FSTL1
CLMP
AACS
RPS11
ELMO2
CREB3L1
MMP2
SLMAP
SAMD4A
HAUS2
ABRA
PKNOX2
RALYL
ZHX3
ERCC5
GPR98
RXFP3
APBB2
BBOX1
KLHL13
XDH
EDN1
PDCL3
AEN
KCNG1
DECR1
CXCR4
SALL1
PTPRR
CADM4
IRAK1
SLC10A7
BRIX1
LMAN1
ESYT1
CHD8
SUMO1
GP1BA
TMC4
UQCR11
DDB1
STYK1
CHRNA10
MYO9B
MMP7
EP300
CCNI
CRNKL1
XAB2
RTN1
KLHL14
HIC2
ZBTB12
KCNA6
DTNBP1
REEP6
KBTBD8
ZG16
CDK14
ERG
FAT4
PARN
SOD2
CYTH1
DIRAS1
PNPT1
MIER1
CHD9
STK16
PDE1C
AGPAT1
TOB2
NOSTRIN
INIP
BANK1
NINL
MAX
GRM2
CAPS
PROSC
OSBPL8
NR4A2
PIR
PPCS
LONP1
IPO9
TMEM132E
EVC
CXCL13
SCYL3
SORL1
NAT10
CHD1
TCEANC2
SYN3
DMC1
SERPINF1
WDR34
RPS6KA5
HMX1
FAHD1
EPT1
DHRS11
LHB
TAOK3
STK25
CMPK2
SLC12A4
BRCA1
CDC25B
BMP3
MAP1LC3C
SLK
NOXO1
POU3F1
HIGD1B
USP6NL
SLCO2B1
BAZ1B
ABCD4
BBS12
LRGUK
TEK
SLC25A46
LARP7
TERF2IP
PHF20
CPNE4
COL1A1
GTPBP1
GRK5
AP1S2
TMEM52
RAB33B
CA11
ALDOC
NUDT1
ACBD3
PRDM2
SEL1L3
GDPD5
PDCD4
CEP350
FOXP3
SMYD3
ARL14EPL
CST7
SELL
CIAO1
RNF223
LGI2
WDR45
ANKRD6
LTBP4
PYY
KCNC1
SIRT6
CCL19
ARHGEF9
PPIL1
GPR55
GBP7
VWA5A
STK17A
ABR
PCDHA13
FOXE1
SIAH3
C2CD3
CNGA3
CD38
NAT8L
ZDHHC6
NEFH
CTDSP2
DUSP4
CCNY
EXOSC7
ROR2
FOXM1
ZBTB48
BUD31
MAOA
FAM174A
TNNT3
BPIFB2
GYPC
FBXO11
PSMG4
RFXAP
RNF4
CDK8
EMC1
F8A1
HDAC7
ALG2
PPP1R3D
PLEKHG4
GRB2
TPM3
SYT13
HIST1H2AD
DUS3L
EIF1
FPGT
CHST15
CETN3
CDK1
NTHL1
POLR2B
GPN2
GDF10
COQ9
TRAPPC9
GCC2
RARRES3
WBP4
PLXNA1
PMF1
FNDC1
HS2ST1
CRELD2
CD82
C8G
PMM1
PIRT
CBLL1
LIM2
VAX2
SETDB1
GCLM
PPM1A
CPEB3
INTS1
MMP16
CAMTA1
ORC1
SAMSN1
GMPPA
FAM198A
PTP4A2
AIPL1
HPCA
SEC14L1
METTL25
EMILIN1
CHFR
THADA
TAF12
NDUFS4
PIK3CB
COL18A1
PDZD3
TBC1D17
STPG1
FAXC
CDCA4
ERBB2IP
ZNF534
IMMP1L
FUS
EMX2
FTMT
CLCN4
PWP2
MMP15
NPR1
MTMR14
ELAC2
DNAL4
DNAH11
CELA1
ASS1
USP42
EMC8
IPP
TMEM59
SEC23IP
POLR2J
RGS4
UQCRC1
SNX6
DDX18
POLG
ADAM23
ZNHIT2
TFR2
RICTOR
NCDN
RAG1
GRXCR2
TMEM104
POMT1
SNAPC1
LRRC8A
CYP1A1
OGFOD2
GNA11
ARSH
FSIP1
CAPN1
DDHD2
GRIK2
CELA3A
UPF3A
IGSF11
LAGE3
GNRHR
CHST6
UNC13B
TTLL4
ZNF687
HTR3A
SDC2
SLITRK4
BTF3
METTL21A
COX7A2
SARS
CACNB1
SETMAR
QKI
KDM6A
SLX1A
LAMB4
MAN2B1
EML3
OFD1
ACADL
LRRTM3
GPHB5
AHCYL2
CGA
PEX16
LRRC10
KDM4B
GNG12
HABP4
TMEM125
CHRM1
UFL1
UBN2
ASNSD1
FUT4
DBH
CD53
TFAP2B
HIST1H2BJ
FAM46D
RP9
TMEM11
CDH8
AGPS
PCCB
IPO13
UNG
PRSS56
GSTP1
COMMD5
DCUN1D5
HDHD2
TDRKH
IGDCC3
SLC9A3R1
GNB4
ANKLE2
SPATA4
OSBP
SLC39A5
PRR5
DOCK11
RPRD1B
CHMP7
REM2
DNHD1
OVCA2
FKBP4
ASAH1
ADRA1A
GIPR
BST1
AHI1
KISS1R
GORAB
NADSYN1
UBE2W
RGS14
KRT15
GFI1
FAM175A
FHL1
RTN4RL1
OSGEP
GATA1
ARMC6
PSMD5
RSU1
LPIN3
RPL4
MAD2L1
RBPMS
PRPF3
E4F1
DLEC1
CHMP2B
RPS21
CAMSAP1
ACO2
XCR1
IRX3
ELFN1
RBM6
UBE2N
CYSTM1
KLF4
IFITM10
ACAD11
LMO4
KLKB1
SEBOX
HDAC3
BTK
KRCC1
SYTL5
PIGL
MOB1B
OLFML2A
HUS1
DNAJC30
KIF19
HAPLN4
UIMC1
GOT2
FXYD2
TFEC
ATP7B
RAB38
POLD2
PPM1H
DCX
NFYC
ACOT2
KIN
PPARGC1A
KCNK10
OTOA
FSTL5
EXOC1
ETFA
AHRR
PDAP1
POLRMT
ZAN
MANF
KLHL6
NENF
HOXB5
TTC13
GJB5
ENTPD7
CASC4
S100Z
GTSF1
CUL4B
TSTD3
PITX1
ATP6AP1L
AKIRIN1
PDGFRB
IL17D
FHDC1
VRK2
RDX
SLC34A3
DNAJC9
JUND
ITSN1
CHRNB1
EHBP1L1
FETUB
DCTN1
LIN28B
TNKS2
TMEM241
MRTO4
TTC3
C1QBP
NDUFB8
MUC2
TMEM248
CADPS2
MYF5
GRHL1
SRMS
GJA9
WDR65
PSTK
STOML3
R3HDM2
TRIM45
SLC2A10
PAQR3
TCP1
TMED7
CENPL
FST
VWCE
PAWR
ARHGEF26
PREX2
SYCE3
LDLR
ASTN2
SCRN1
COQ10A
TAB2
GPATCH8
DDI2
TANC2
FAM161A
WDR16
PGM1
POLR3G
CPD
SNCAIP
DCT
ANXA8
TANK
RCAN1
OR11L1
UPK1B
DNAJB4
LIMD2
TMEM189
NTN4
PECR
WFIKKN1
HSPA2
SERP1
SYDE2
SVOPL
NUP85
GPR135
PIGG
LGR5
JAK2
DPYSL4
TSHZ1
TM9SF4
BICD1
RAB5A
LRRC16B
METTL5
HERC6
DCAF11
CASP1
PRRT1
PLEKHM3
TMEM244
ENKUR
ANKDD1A
ABCG8
DAND5
TPTE2
OTUD7A
AQP11
SPAG6
KALRN
ZDHHC22
CCDC60
THOC7
TCTA
IFNAR1
LAMTOR5
TALDO1
RAB11FIP4
SQLE
SEPHS1
GLIPR2
EIF5A
NEGR1
FAM49A
YTHDC2
PLRG1
EHD2
NCF1
SPG7
ZMYM6NB
PARD6G
NUP133
HOXA5
TPGS1
FGF12
INPP5B
GRPEL2
SNTA1
PPID
UBE2J1
HNRNPK
GCM1
CACNG2
TLR5
ELF1
UTS2R
FAM129B
NCK2
OXA1L
HHIPL1
DNAJC25
NEURL3
PSMD12
E2F4
HSCB
CLDN10
TAC1
HPCAL4
ASZ1
TRAIP
MEX3D
ERCC8
NFAT5
GPX4
MSS51
FBXO3
DVL1
CMKLR1
TYMS
GPR157
PEF1
FAM199X
ZNF750
MCM5
ALG9
MEGF11
BTBD10
SDK2
BAIAP3
RABGGTB
PTP4A3
KCNK7
ANKRD40
C1QTNF2
OR6S1
CALCOCO2
SNCA
SPATS2L
FAM122B
ESRRB
SLC48A1
ARHGAP26
TDRD9
CDK16
HRAS
GEMIN6
JAGN1
BSDC1
ARSK
CPNE9
RNF43
NDUFAF1
PHF12
MAP2K4
HS3ST5
EPB41L3
TEKT2
WSB1
CDKN2B
SRRD
PROS1
OSTN
SOCS4
PSMB8
MAP6
HN1
SDR39U1
DDIT4L
MAS1
PPP6R2
TBCCD1
AIF1L
ZBTB41
ZBTB7C
AHCTF1
ITGA2
AP2S1
MME
VAT1
TEX26
SHANK3
MAST4
TUFM
EFCAB12
THEG
KCTD2
WDR26
MFI2
SGSM3
NR4A3
ARSA
PIH1D3
FOLR4
SOCS3
CPO
UNKL
ZNF839
POP4
SOX15
MALL
CCNA2
PPAPDC1B
GPR124
TMEM132A
RUVBL2
CGRRF1
MCAT
ARID1B
WNT10B
BAIAP2L2
ISCA1
RPAP1
EPN1
WDPCP
NIPA2
MAGI1
GBX2
SLC35A1
GAL
SLC14A2
SLC30A2
RAVER1
RDH11
TSTD1
PCYT1B
AUH
SLC25A39
EIF3H
KIF1B
MBD2
ABHD14B
AMOTL2
PIGT
PLA2G10
ALAS1
FOXO1
MRPL37
KIF5C
DUSP10
PPP1R17
CRLF3
PSMA5
CLCNKB
FARS2
CCDC28A
AMPD3
PIAS1
NPHP3
GLTPD2
ADCYAP1R1
PYURF
GYLTL1B
TSEN54
FBXO7
CDH20
LRRFIP1
ZC3H14
HMGXB4
CNOT2
CBX2
ABI3
ALDH5A1
FKTN
CRTAP
TK2
TBPL2
STYXL1
TRIM16
STMN1
BLVRB
GALNT10
DPP6
PRELID2
STK39
CCZ1B
MMP24
SFTPA1
CKS2
BANF1
RPS6KA2
HMBS
FAM13A
SLC25A24
MRPL22
SLC25A15
GADD45B
CCDC129
ACER3
KLHDC1
FAM84B
TDP1
DAAM2
DPPA2
RFK
ARHGAP8
ZFYVE9
WIBG
DNAJB11
GBA2
NDUFB3
HSD17B13
FBRS
GRIN3A
FMNL1
CHTOP
9.07
ATL1
PTCD2
GRAMD1C
USP38
FAM83A
SERPINB11
CABP7
NDE1
ITGA10
ARHGDIB
CDK18
FSHB
ANXA2
HLCS
MCF2L
ACSS3
FH
TBC1D24
LGALS2
SYNPO2L
PTPN23
DNAJB13
GSR
CACNA1C
FAM20B
HES2
SP7
FAM73B
PDCD6
NRN1L
INTS7
AMPH
PLBD2
BRI3BP
ASB4
HNRNPH1
ALDH1L1
COX16
OBSL1
SLC23A1
THAP4
RBM4B
OGFRL1
PPP1R15A
MDC1
BMF
MAN1A1
NKAIN1
HTR1A
OCEL1
ATP11B
NLGN4X
FBXO34
RB1CC1
NEIL2
FSD2
RPE
PCDH12
EIF4E
CSDC2
SIGLEC15
ABHD5
EXOC4
TMBIM1
TCHP
HEATR5A
F2RL2
EXOC3L4
ZNF385C
ZDHHC1
LRRC32
IMPG2
BGLAP
HTR4
MRAS
SLC35F5
EMB
TRAF6
LPAR3
CBWD1
AXL
LMNB1
ATP2C2
TELO2
CKMT1B
CD276
SHE
KRT80
DUSP28
CSNK1E
ANO4
SRP14
KCNQ4
PIK3C2B
TUBB2B
RTN4IP1
USP15
RNF31
PTGER2
UBN1
SLC5A7
SLC31A1
ESAM
IFT172
ST7L
GFOD1
CTNNA1
PKN3
COMMD1
CBX4
OCM2
NTRK2
FOXN3
TMEM182
MFGE8
DUPD1
PFKFB2
SH3TC2
IL10
PXMP4
RNF167
PRMT5
DCAF4
LCLAT1
TSKU
PDLIM1
PAK7
KRTCAP3
ETV3
KCNS2
WDFY3
RNF126
PSMB11
GPSM1
DPM1
CLIC4
WDR92
ALOX5AP
LRP1
ANKH
RIPK3
THUMPD3
BIRC6
RFT1
ELP6
SLC8A2
POLR1B
TACC1
OLFM4
RAD9B
SH3PXD2B
EPC2
ASIC5
ATP13A2
PAX6
SCG2
SLC17A6
FMO3
AK8
SNX18
POU4F3
MDM2
CAPNS1
SDF4
PCDH20
ITGBL1
TAP2
NETO1
KLHDC3
IPPK
EFHD2
NBEA
GALR3
GNAI1
CLDN3
AKT2
EGFR
VPS4B
ZDHHC3
SLC25A4
CYB5B
TESPA1
NDRG1
CPXM1
SESN1
CDHR4
GBE1
MRPL46
FARP2
CLASP1
RASGEF1B
ACOT11
MAPKAPK3
NCAM2
AFAP1
ZFP36L1
CYSLTR1
TMX3
DZIP1
SEC22C
GPR161
RNF146
FAM150A
NKX3-1
CCNB2
KLHL38
EMC10
WDR74
FAM134A
PURA
PCNP
DNPEP
TMEM196
ERBB2
FANCM
NAA38
NEO1
RPS3A
MXRA7
LGALS3
GLT8D1
CFL2
TMPRSS3
UPB1
LAT
DHX38
CLDN14
BTBD1
TARS2
SKIV2L2
ABCF1
ZHX2
CDT1
FCF1
LRRC49
CD28
SMARCA4
9.02
MCOLN3
LRP8
MRPL14
MASP2
ZNRF3
GPATCH3
AGL
ZDHHC20
QRICH2
NFE2L3
PSD4
PALMD
CCNB1IP1
TMEM43
TTL
ENPP7
VIMP
STAT5B
OBFC1
KCNG3
ENPEP
SSB
SH3D21
TIMM23
SLC22A13
SKI
SHISA4
SEC61G
GLIS3
LRRC70
TMEM50B
DEGS1
ARHGEF4
ATXN7L3
TBL1XR1
FAIM
DBNDD1
G6PD
NUDC
GABRP
SCARA3
EIF3J
CPA3
TEKT4
PVALB
BCAT2
RTCA
MFN1
NRG3
F10
FAM134C
SNX11
PPP1R36
COMP
ZNF865
LPCAT4
TCTEX1D4
TMEM52B
SCLT1
CAMSAP2
TAL1
ACSL1
ABCC5
TCAP
HCFC2
RBBP7
ABL1
PTPRG
NCOR1
FAM206A
PRDM10
TXNRD1
UBE2H
SRGAP1
VIP
SLC6A8
CCNE2
CALCR
DUSP27
MC2R
CDC45
MBTD1
CWC22
FUT11
USP33
PPP1CB
FAM184A
ABHD8
MAP3K12
ARF5
SLC24A4
BARHL1
SLC5A10
SLC3A2
RAD50
PIWIL2
IER5
SYNE1
MTHFD1L
MBTPS2
CMTM4
MVK
FAM110D
NCL
PSMD10
GUF1
WDR44
HRH1
RNPEP
RASGRP3
GAS2L2
PRKRIP1
MED21
GRPR
ZBBX
ZBTB10
FBXL17
DCAF13
LRMP
HTRA1
BHLHE40
KLHL31
SLC26A2
RNF111
WISP1
OTOP3
ATP2B4
PTH
IST1
KANSL3
CHST12
TARDBP
P2RY10
STAU1
NME5
CRB3
DDX21
CHMP1A
ZNF160
LRSAM1
BARX1
B3GALT6
VMO1
NXNL1
HADHB
DHX29
ADAR
PLXNB2
P2RX1
ILDR1
GAS2
EN2
NUMB
TNIP1
TM9SF2
CCDC85C
TOX2
PSKH1
RHOG
NSFL1C
MED15
HEY1
KNG1
ITGAX
CASR
XRN1
MTPN
LIN9
CANT1
CCDC96
UNC50
IRF2
GNG7
RUNX2
PGR
CCDC173
SPATA6L
SOX1
GPR84
FCRL5
SRPX
BRE
ZNF474
SNX22
FGF10
ODC1
MBNL3
SDC3
NR2F6
ADORA2B
TMEM218
SOX6
ZFYVE16
RPUSD2
SYNJ2BP
POLE
TSPEAR
THRA
MAPK11
TBC1D22A
PTGES2
HIP1R
TMUB1
RSPH10B
EMC6
COL4A6
TOMM70A
NAB1
ASIC4
TSPAN18
SAMD15
TRMT10A
TRPM3
DET1
ZNF532
RAP2A
PLG
FECH
CAPSL
CRIP1
AZIN1
ASB14
SLC7A7
CA8
LAMTOR4
IL10RA
FBLN7
TMEM64
CDC42EP4
ARG2
NOL7
BRMS1L
PANK2
ASH2L
ADAP2
CNTNAP5
TAF8
SLC1A3
RNF139
SFTPC
BCL7B
MAN2B2
RGS12
PCDHGA11
NUDT13
LRRIQ1
GPR150
TOMM5
ARL6IP4
RPL35A
CCDC157
SLC41A1
PRRG3
RAPGEF5
LRCH1
CHP1
ZCCHC2
FAM124A
CLIP3
ACAP2
SULF1
PRDM5
ELOVL1
PPP4R2
SLC39A10
KCNV1
CDCA2
ACP1
PTGFRN
ZMYM2
LRRN4CL
NMUR2
DAGLA
NEUROD6
CHCHD6
LPL
FBXL3
CA5B
MPHOSPH9
HCN4
SH2D4B
HFE2
CD8B
TGM4
SLC6A12
TBC1D15
RASA1
LYPD2
FAM214B
FAM168A
PHKG1
ZNF830
MRPS21
CHADL
QRFPR
NONO
IMPA1
SH3BP1
RARRES1
NPM3
ITCH
B3GNTL1
MGAT3
ARPC5L
ERMN
MBP
KLHL26
SIM2
GJC1
SLC2A2
RPP25
SOSTDC1
LRG1
KIRREL
PIK3R1
MAF
HOXC11
DOK5
HELZ
ADCY4
ZMIZ2
SLC46A3
ADRB3
PTRH2
DMD
STAMBP
NDUFA12
STAMBPL1
TCF20
KLHL20
SRM
RPP25L
OTC
MRPS6
LRRC46
ANKRD33B
ABCB11
KCNC2
TMIE
SNX8
CDH19
SSH3
LDLRAD1
CHURC1
CCBE1
TAAR1
SARNP
CCDC42
TIMM50
PER1
HDAC1
ELMOD3
SMARCAD1
SH3RF1
FNDC3B
VMA21
LMCD1
JAKMIP3
GPR63
AIFM3
SHOX
BLZF1
CAV2
ATRNL1
TMEM232
PPP1R21
MED26
DUS1L
NEK9
KDM2B
CHRM3
WARS2
NEURL1B
DDO
RIMKLA
MINOS1
TBX22
ASF1A
TOMM40
DCHS1
TUBGCP5
IGSF6
9.11
ADNP
UST
RFFL
BTD
SNRPB2
PDCD1LG2
MBOAT7
NIPAL1
APBA3
PMS1
EIF3E
HOXA11
SLC25A51
RAB28
MKX
HAUS7
TFCP2
ATP2B3
TLE4
TLK2
PKP3
SH3GL2
RPN2
CTSO
SFMBT1
COL24A1
SDF2L1
HIBADH
DEK
TTC9B
PSPC1
UPF2
SORBS3
C4BPA
ALB
ARHGAP24
JPH1
DOPEY1
C1QA
AGBL2
KIF22
DNTT
NINJ1
EFR3A
COL11A1
ZNF703
UBAP2
CDKN2AIPNL
VAMP7
SLC13A3
SPRED2
PLA2G12A
BBIP1
N4BP2L1
SLIT2
HAUS3
GBP5
RSF1
POU3F3
MYLK3
NCOA7
MON1A
LONRF1
CCP110
CACNG6
NKX2-2
CEP128
LRIT3
HMGXB3
ZSWIM3
PIK3R6
ZNF804A
WDR83
KCNMB4
FUT2
GDF7
FZD4
GALNS
STX6
CIDEB
PDK3
KCNJ11
TPR
MTX2
LYRM7
BRD3
SLC45A1
SERPINA3
HOXB7
KCNJ16
STAB2
METTL17
CDC20B
TNPO2
IRF9
SLC26A7
FABP2
LBH
SYNM
MYO1D
PTDSS2
UGT8
NFU1
BMP2K
SLC25A23
MAPK4
DEPDC4
BHLHE23
HINT1
WNT7B
SFXN5
GLP2R
SETD4
DYNLT3
FKBP11
SESTD1
NDP
SLC4A4
RHOBTB1
FLII
RPL38
TMEM30C
RPS16
KAZN
CHPF
AP2A2
ZBTB46
MAP7D1
FKBP6
TWIST1
DDX56
EPO
NTN3
MRPS18B
RPL14
AOX1
CYR61
TMEM208
MAFF
TMOD3
EEA1
ADCK5
PLK5
HRSP12
KTN1
DDX20
ABTB1
RELL2
MAB21L1
ARL5A
PHKB
CCT6A
TBC1D8B
HEPACAM
EHHADH
CISD3
TMEM147
ITGB5
YIPF3
TYMP
SYT4
FKBP2
GGT5
XPO7
NR1D1
GPR75
TMEM110
APOC1
PARD6B
NEK2
SLC38A11
STARD7
THEMIS
SHMT2
VWA3B
MLYCD
NDUFA5
UQCRH
FLVCR2
AP1S1
SDHA
NCLN
TMEM206
SMAD6
SAV1
SAT1
ADAMTS7
ZNF280D
RPP38
RCBTB2
YPEL2
VEGFB
RBMS1
COLQ
NRXN2
WBSCR16
DRG2
DNASE2B
ALPK2
NLRC3
SAFB
SRSF12
NSUN4
RFX2
MAPK8IP1
ZADH2
ST6GALNAC1
MLLT4
FANCD2
ANKZF1
ARL6
TRMT2A
MEF2C
SENP5
LBR
CBFA2T3
LZTS2
IL2RG
AFF3
CCDC51
COG7
MYB
PLXNA3
KLF3
KCTD14
FZR1
ANKRD37
XRCC2
SLC44A4
ESPL1
ST8SIA5
GMPR2
TBC1D19
CHPT1
RPTOR
ERGIC1
ERBB4
TSPAN32
MAP4
ACTR3
UGCG
ZAP70
GPHN
SLC6A2
LPP
ORC3
IL12RB1
HIVEP1
EIF4EBP2
DFFB
ATRX
DMRT1
CHST8
ANKRD34B
THEM6
HSPB6
ARV1
IER2
NMB
COX5A
EIF6
AIFM1
WWC2
GSTA1
MRPL4
MPPED2
CHRDL1
WNK2
EPB41L4A
SH2D6
LILRA4
LAMA2
TAF4B
RLBP1
SLTM
MALT1
ARVCF
MEX3B
RENBP
NID1
ATXN7L1
FBXO16
TUBGCP3
KIF7
C1QC
MMP13
ITIH5
NBEAL1
C8A
TEX36
RTP3
HOXC13
CLGN
SLC25A37
SLC15A5
METTL23
SMARCC2
TFDP2
FAM109A
POLI
CCDC12
CLHC1
CPSF4L
AMBRA1
USF2
DEPDC7
FHL3
SPATA5L1
MMRN2
DSP
NDST1
PELP1
IRF2BP2
RNF41
THOC5
MSN
SLC9A5
SERINC3
MUSK
EPDR1
SMARCD1
SH3RF3
HIST1H2AA
CDCP2
ZNF347
FKBP7
STRADB
GTF2E1
DDOST
ATAD2B
ARHGAP17
KCNIP3
GPNMB
TTF2
SFPQ
GFRA4
SLC39A14
RGS16
URB1
GPR137B
MECP2
PSMA1
TOP3B
NFATC4
BCO2
TMEM60
NOS1
CA14
BMPR1A
YBX2
PRL
STAG2
FUBP3
ACACA
ABCG1
MOB3C
LRTOMT
ATOH1
TMEM127
DSCAML1
RPS23
PLN
LYPLA1
FBXO27
SYNGR3
INTU
SMAD3
NUP93
LNPEP
YARS2
TBC1D12
APCDD1L
ZCCHC4
FBXO22
TTLL13
MRVI1
PTGDR
ZNF581
CDK12
ELOVL3
DDX27
CCDC39
PLP2
COQ7
RERG
CHMP5
FAM192A
OR56A1
CACNB3
GALNT13
SPO11
NEDD4
THAP11
ZRANB3
NEK4
MRPL19
PRKAR2A
ATP6V0B
CACNA1E
SPATA17
CEACAM8
SKP1
PEX14
ZBTB38
PAFAH1B1
OSTF1
FBLIM1
RAPH1
PLTP
CTIF
CNTN4
MINK1
SLC25A1
RAP1GAP2
EZH2
DOCK8
PLEKHB1
GRB7
MRPL33
RNASEK
PELO
ARMC1
SYT5
SPRN
ATP4A
HBEGF
BORA
PI4KA
POU2AF1
LEPRE1
MRPL12
R3HDM4
GNPDA1
REP15
RASAL1
DDAH1
ACBD5
MGAT1
SLC35B2
TIPARP
SAMD13
PGAP2
CCDC137
DNASE1L3
MIER3
CHEK1
DHRS7C
EXD2
TRIM72
CKB
RTN3
DBX2
IPO8
INSC
FZD2
PSMB6
MRAP2
MAP3K14
PHC3
PPP1R8
NOVA2
TNFRSF11B
GOLPH3
UBLCP1
PIBF1
CCNI2
PDE6D
TTLL1
OPN4
NKRF
CLK2
ZPBP2
TNFSF15
HSD17B11
SECISBP2
SPRTN
KIF18B
PPAP2C
GABRR2
URI1
PIK3C3
PAG1
GNG10
DHDDS
CTSW
NEFM
TNNC2
GPCPD1
MRPL28
ANKRD28
STMN3
RAB14
PIGV
HDDC3
CXCR2
COMMD7
APBB1
SND1
B4GALT1
CHD3
BCAP31
SLC25A44
CXXC1
CLDN22
CHD6
HMCN1
ESYT3
CD40
DYNC1LI2
GDI1
VSNL1
PIH1D1
EFTUD2
LRRC4
HSPB11
SPICE1
N4BP2
CS
ZNF318
ZNF609
SIRT4
SCN4A
MED10
ATP6V1G3
FAM135A
ARHGAP4
EHMT2
UFD1L
NDUFAF6
EXOSC10
ECE2
WTIP
COA5
ERMP1
GTPBP3
PACS2
HACE1
ARL4C
ATG4B
LSG1
PLEKHG2
MAL
GPR22
NCEH1
GALR1
AQP4
FBRSL1
RD3
GRIN2C
ARMC8
SLC47A1
DCUN1D3
SKOR2
PAN2
DMPK
OR8A1
KIFC1
DHRS13
CBR4
SLC7A14
POC5
LHX5
SMC1A
IDNK
SERPINA1
SMYD5
RPS13
TUSC2
CRHR2
PRKAA1
FADS2
ENAH
LIPH
RCC2
TMEM230
ALDH1A2
RNF103
AHCY
CROT
EGR1
ALG12
THSD1
KHK
SLC12A2
ESRRG
CNGA1
RDH5
OTX1
ISPD
PTGFR
TMEM8A
CCDC48
DNAH1
CDR2
ZIC4
NLGN2
EXOSC9
PSMC6
PROKR1
ABCB1
GPR12
PDRG1
TMEM252
SSR3
MSI1
CC2D1A
STRADA
LLGL1
FAM188A
USP54
RNF2
MTF1
KLF6
THBD
NR5A1
ITGB7
ABCD2
DNAJC7
CCDC81
CHKB
TM2D3
SCUBE1
HUWE1
CDH17
FAAH
CD180
POLA1
TMPO
LYRM5
TM7SF2
FLOT2
MAP4K1
HDGFRP3
ACCS
RRAS2
OXCT1
SRP68
MANSC4
ARPC5
SV2B
ZDHHC4
PKD1L2
CYP2A6
ABCA8
ANKRD42
NDUFS2
UBR5
CRYBA2
LEF1
PEAK1
METTL10
EYA1
EPS8L1
MAPK14
PITHD1
GTF2F2
WDR17
PLA1A
CAMKK1
PPP1R42
NHP2
SATB2
CLCN2
ANXA6
EMID1
DPM3
SLC25A13
SMPD1
KRT24
TH
COL6A2
TMEM132C
ANKS1B
ZC3H12A
TMEM47
MFSD2A
PPHLN1
RAPGEF1
MAP3K8
HSF2BP
DLG4
AKAP10
STC1
NCCRP1
RPAP3
STOM
DDX26B
PLEKHA3
CPSF3
TMEM14A
TCP11L1
GPKOW
SULT1A1
SPON1
HOGA1
RAB23
PLA2G4A
MAPRE3
ARPP19
ZNF516
SPEF1
GGPS1
EXOC3L2
DCDC2B
BOLA2
RNF19B
SAMD8
MPI
MEPCE
ANO2
LNP1
ABCC3
RRAGA
KCNK17
ANGEL1
CARS2
RHAG
CLUL1
UNK
EXOC8
CPN1
MAML3
EDNRB
SCD
MRPL20
FAM167A
PHF19
ATP5S
TTC5
XKR5
RCVRN
ZNF518A
NT5DC4
SHANK1
CD226
TCTN1
UBXN10
PPP2R5C
SYNJ2
CAPG
WDR36
TPCN2
MBD4
ST3GAL6
SLAMF8
ROBO1
ATN1
MPZL1
ARSB
PARPBP
GPR141
CRISPLD1
TPH1
MAD1L1
DDX52
TRPT1
AMPD1
DPYSL5
NOP16
INPP1
TSPAN16
DENND4A
ANKRD11
PTCHD2
NPAS4
CAP1
NT5DC3
SEZ6L2
9.09
NFKBID
GUCY2D
EGFLAM
VPS11
FGF4
CPM
UOX
NDUFB5
CIDEA
TMEM214
SIPA1L1
N6AMT1
IER5L
FBXO5
FAM83C
OXR1
IRX1
DGKB
DPYS
ATG4D
TGM3
FBXW9
WDR4
SLIRP
HK1
CDC26
PDC
VPS33B
HEXB
GALNT12
MRPL35
TCEB3
SLC35G1
CRLF1
TICRR
PYCR1
PRR15L
CDK5R2
WAS
CCBL2
SLC30A4
MADD
TUB
KLF12
TRMT13
ARHGEF18
KCNK1
DAPK2
SCAMP5
RUNDC3B
EREG
ADAMTS20
SUMF2
CENPA
TMED5
TCTEX1D2
MCAM
CDH6
POLR3E
AQR
IPMK
CDCA7
GRHL3
GABRA2
ADAMTSL2
MYL1
PPIB
KLHL4
CCDC127
PLSCR5
DENND5B
CLMN
GOLGA5
SSTR3
OVOL2
RBL2
PYGO2
PPP1R10
CSE1L
RDH16
LCA5
ASRGL1
TOM1
PTX3
LACE1
CENPN
TMED2
UGT1A6
SLC26A11
RCAN3
STYX
ATG13
CINP
U2AF1
NMT2
OSGEPL1
MARCH7
DFNB31
SLC6A20
PPP1R26
PFKM
SGMS1
DKC1
CREBZF
RIOK3
PRPSAP1
PPP1R12C
GCHFR
TTC7A
GRAMD4
ATG9A
S100A1
RPL6
MRPS26
TMEM40
DNAJB6
NAGS
ELP3
GPAT2
HIAT1
PELI1
KERA
PPT1
SLC35C2
UBE2B
KEAP1
MUC4
MST1
RFC4
OMA1
ABLIM2
BCL2L13
JAZF1
CCDC30
TMEM63B
NUP50
SULT4A1
KAT2A
C7
CCDC130
ARRDC4
RQCD1
GLYCTK
MTUS1
ARFIP2
UROS
AKAP17A
TRAPPC10
LEMD3
PLEKHF2
KHDRBS2
CPQ
HOXA7
IRG1
POLQ
FAM173A
GTF3C2
DIMT1
CNOT10
SOAT1
MRPS30
FFAR1
SLITRK6
LIX1
ATL3
ACHE
TCAIM
TNFRSF12A
EGR3
SERPIND1
ORAOV1
IFRD1
ADAM21
GDPD1
WDFY1
PRR14
KCTD9
ZBTB6
PPP1R3A
PRRT3
PRR11
FBXL19
TXNIP
ACTN2
SKA1
ATG9B
SLC9B2
DFNA5
RAP2B
HEBP2
CHAD
GABPA
TLR3
CAMK2G
HMGB2
FGF14
TRPM5
POLB
PTAR1
KIF3B
PRICKLE2
CSRNP3
MTMR9
SEC31A
NSDHL
GLRA3
VPS8
PP2D1
POLR2D
H1F0
UGT2A1
TOR1B
LSS
KANSL1L
DMRTA2
TOPORS
HNRNPC
TMEM100
CLDN19
C1QL4
UBAP1L
RNF165
DHRS9
CCDC142
ZCCHC14
FXR1
DNAH2
ZMYM3
CREBL2
TGDS
CASP3
FAM120C
SCLY
CACNA2D3
TPRA1
CA7
ENTPD5
LYPD6
SUCLG1
PDIA5
TMEM67
WDR47
PRPF40A
THAP2
SPINK2
CLDN12
NPY5R
IRF4
PRKCE
DTD1
TUBE1
CCDC149
WDR31
SKA3
RGS2
TMA16
MST1R
PLCXD1
MGAM
COL3A1
PTMA
MOB3A
PRDM11
PHRF1
NAPA
GFM2
DIRAS3
ASGR2
ARHGEF11
PIK3R4
IVNS1ABP
C1QTNF4
SIGIRR
DUSP19
ARMC3
BTBD3
PPP1R2
DNAJC14
FOSL2
ACSS1
UBXN8
TUBA4A
IL1RAPL2
9.04
EPPK1
RHPN1
LANCL3
EEF2
SPAG17
PRDX3
HNF1A
EPHA3
MUC19
P4HA2
RFWD3
RBM12
MOV10
EDIL3
TMEM150C
KIF26A
B3GALT4
NPFF
PECAM1
DEDD
SCYL2
PTPN1
PEX2
SKAP1
MYH14
CCR8
LRRC52
LEAP2
GADD45G
IFITM3
SLU7
CC2D2A
GPATCH1
DSC3
TBX4
LHCGR
UBE2S
SAP130
ANAPC11
GPR179
CNR2
VWDE
PCDH1
TPRG1
PMEL
OCIAD2
PLCG2
CAPZA1
GLRX3
CDYL2
HRH3
CAPN13
UVRAG
PGRMC1
NUS1
DNAJA2
PTPRN2
ITGA2B
CLDN5
PSAP
MYOM2
NCS1
CHM
CYP26C1
LYN
FAM105A
CCNL1
DUSP6
TOMM6
ELK1
HGD
SERPINE2
MYO3A
AARSD1
GDAP2
ADAM33
MAPK6
COX6B1
DNASE2
MSH5
LGMN
USP31
NTMT1
UBE2R2
RNFT1
LRRC24
TATDN2
SDCBP
PYGL
FAM65B
BEND2
SNPH
NUCB2
B3GNT4
SNX27
FOXO4
NUBPL
NOD1
ID4
SOX5
CDH22
OR52M1
NUBP1
SFT2D3
DSCAM
INA
DGKI
FAM136A
SLC16A6
RIN3
NFIX
AKAP1
CLEC14A
HIBCH
YBEY
TIMM10
MED17
DIP2B
PIGA
LY75
TPP1
UTS2
GJA3
RREB1
TMPRSS5
LPHN1
DNMBP
NQO1
SP1
TOX4
HSPA9
GTF2A1L
AXIN2
SLC35E4
SURF1
LSM5
ZBTB1
GTF2F1
SRRM3
RPS15A
TAF1
SPNS2
GINS4
MYO15A
LRRC72
AP1G2
RBM42
HCN2
UTP3
EFHB
RUSC1
PLEKHN1
MBNL1
NUP160
GRIK5
USP21
SERPINB1
ORMDL2
GSX1
FGA
IGFBP1
SLC1A1
GGT7
DHX57
FAM177B
PSAT1
PTPN21
GDPD3
MOK
TBR1
TBC1D1
IQGAP1
IFNG
FOS
OTOS
FIGNL1
TGM6
EMD
APH1A
SLC6A19
COX18
PUS7
PAFAH2
CCDC82
NPEPL1
TP53INP1
TUBB6
ZNF300
FOXL2
LATS1
HTR6
BAZ2A
KCNQ2
SPOCK2
RNF144B
SECISBP2L
MARCH6
HTATIP2
FGF2
FXYD7
PRODH
PHYHIPL
CCDC33
GPR34
RBM11
EPHA6
SLC43A1
DDX6
NTN1
LHFPL1
DPH2
VPS28
DIAPH1
ZNF71
TRAF4
CORO1A
CEP76
RRM2
LRRC30
OS9
SLC4A1AP
COG5
COPS8
NGLY1
AKAP9
NCBP2
HNRNPAB
SLC20A1
SIL1
LDB2
ASB6
MRPS23
UNC93A
SPTB
SNX30
PGAP3
EFEMP2
EFNB2
PCM1
TSG101
NOB1
FMO5
CEBPG
ATRIP
GTF3C4
ABHD3
FAM69A
IQSEC1
PIGN
PATZ1
RBM22
AEBP1
SHISA9
BAG2
PAQR5
THNSL1
ANKRD2
CCL28
JAM2
ISM2
ALX4
GCFC2
CACNA1S
CORIN
TMCC1
LRRC40
PLEC
SMG5
LRRC7
VWA7
NCAPD2
WNT2B
DCP2
MRPL49
ASNS
GLYR1
RPL18
SMU1
NHLRC4
POLR1D
GJD2
CASZ1
TMEM177
KRR1
CDKN2AIP
ANKRD29
C1D
EPM2A
PC
PDZRN4
FAH
UBE4B
OR51E1
NIT1
DNTTIP1
TMEM116
PAX8
RASD1
LGALS9C
MRPL40
COMMD3
SHFM1
PKMYT1
FEZF2
SLC26A9
LRRC59
MAP2
LARP1B
LYL1
EDEM1
SLC25A19
PRS
NOS3
TRAC
TMPRSS11F
PANX2
CDC73
ANGPTL6
FAM43A
EIF3L
SPRY3
KCNA5
FLRT2
WRN
SERAC1
NFATC2
SDF2
ANAPC5
NFATC2IP
TNRC6C
RIT1
FAM210A
RHBDF2
FGD5
NKX2-4
MED9
RAB13
ETAA1
AKT1S1
SLC12A5
PHF14
NRIP3
TMEM121
NOS1AP
FAM3A
TMX1
RPL13
PRDX2
WDR76
SAP30BP
DGCR6
PRMT3
GCNT4
OTOGL
MEAF6
MAP9
DSCR3
BCDIN3D
ZFAND3
RHBDL2
HSPH1
SPSB3
AQP1
COL17A1
TMEM198
CDC16
ZSWIM5
FAM83F
UBA2
SYNPR
SLC39A3
PRSS16
KIF13B
SUGP2
DISP2
PCDH9
RBM18
MKRN3
ADAMTS13
ITFG1
TTYH1
ZMYND12
ARHGEF33
FAM211B
WDR5
ATP13A5
RARG
MYO7A
CECR6
ACVR1B
DENND1C
RBMS3
SLC41A3
PSMD1
ILVBL
RNF186
IFNGR1
CSNK1G3
NOL9
TSPAN6
SLC29A2
MATN2
RNF219
ST6GALNAC2
NHSL1
FAM162A
RBMX
GNRHR2
FGL1
FGFBP2
ARHGEF6
TGFBR2
ORAI2
ACMSD
CDC123
DEAF1
DTHD1
AMN
MSLN
WWTR1
RNF212
PPP1R16B
COBL
CIB1
GAS7
TTC23L
MDN1
HAAO
CTNNAL1
TNFAIP2
CIT
FOXN1
HERC4
ATP6V0D2
DRAP1
PEMT
ADPRM
SLC38A1
RGP1
PHF20L1
ADAD2
MCM3AP
KCTD7
MYO1F
ST3GAL3
RAB11A
PLCD3
PTBP2
SNX1
SOWAHC
VSX2
ELF5
SETD7
HOXB9
RBM8A
PARP3
LINGO4
ITGA9
ZFR
VANGL1
CHAF1B
ACSL6
NDUFA3
FABP4
KCNB1
CANX
SLC25A28
DESI2
SHARPIN
ADIPOR2
UGP2
ANKIB1
TMEM150A
ECHDC2
CIRBP
FRZB
PABPC1
OVCH1
CUEDC1
STARD9
CLDN8
VPS52
PPM1F
GPRIN3
TSR1
MYPOP
E2F6
ZFHX3
PCSK5
CCDC85A
HEMK1
DPY19L4
NDUFA9
CTPS2
SCRIB
RSRC2
FAM115A
FZD6
EGLN3
PITX3
FBXO45
CUX1
UNC119
GPX3
NOV
SHISA2
GRM4
TBCK
CDC42SE2
GPM6B
RRAGD
EIF2S2
RNF130
CKAP5
UCHL5
ULK3
WDR86
KCNMB2
DYX1C1
PNO1
ANK3
GNAT2
ZBTB44
TIMP2
ST13
SIX1
CDH12
QRSL1
CNPPD1
SHC4
GTF2IRD1
CCDC22
SNX24
RARS
MORC2
PPP1R14C
FOXD1
TMEM141
COX4I1
AMT
RASL11A
GPRC5B
DIS3L
FRMD7
DTWD1
KITLG
HSD11B1
HDGF
SATL1
ARID4B
SETX
DDR2
WWP2
KCTD12
ZNF326
CTSH
FASTKD1
PAF1
TTC9C
TRMT10C
IFT57
TMEM2
PRSS36
IL20RB
ZNF592
DCTD
CFP
MAP4K4
CNIH3
ALS2CR12
DOCK3
FAM208A
STX16
PAQR9
ALDH3B1
THSD4
KIF21B
FEZ2
DLAT
LRRIQ4
KCNJ5
CDC5L
LMNA
TMEM119
TBCD
ZNF250
CRIP3
TEPP
SRSF5
GNGT2
PANK4
APLF
SNED1
HIP1
TOE1
SPRYD3
RECQL4
PPA1
HAS1
DPAGT1
ST7
TRPS1
ANKRD55
POPDC3
ACOX2
ATCAY
DOK7
TFPI2
MFSD9
GTF2H3
PDHB
LHX2
ERN1
ATG16L1
PTH1R
NOTCH3
ADAMTS5
B3GALT1
ASB12
NF2
FAM58A
CALHM2
PHYHD1
FBXO32
CLPP
NXPH1
TXNDC17
PAM16
ATP1B3
TRIM25
HOXB2
CRKL
NUP62
GATM
ANP32B
RASA3
AP4E1
MYO18B
PGD
CDH4
RSPH9
TMEM168
RND1
MPG
GAD1
ITPRIP
FJX1
CLCF1
SEPN1
DHX36
TNFAIP8L2
PHTF2
NUDCD1
CCDC112
NDFIP1
IQCC
CHCHD4
TNR
FTSJ2
CUTA
APPL1
WAC
USP44
RAB43
DPP10
ADCY9
PYCRL
IWS1
PCGF1
PTPN13
SSTR5
PPP4R4
CELF4
SFRP1
PDYN
CDKAL1
VAV3
MTMR11
DAPL1
SUOX
RMI2
IDH3B
STXBP3
EIF3G
GOLT1B
ARHGAP22
NPFFR1
NPC1
MIB1
ALDH9A1
SLC18B1
SUSD1
RASSF1
PITPNB
ICAM5
ADD2
CARKD
URM1
TMEM106B
LRIG2
CDKL1
CLIC6
SMEK2
PRODH2
ATMIN
ZNF420
BTG3
PAK2
GATA4
ATP2B1
PARM1
ELMOD1
FAM64A
ATF7IP2
SLC25A43
EEF1G
INCENP
WASF2
GARS
CDK10
FCHSD1
CAMK2N2
ELAVL3
MDM4
ZNRF1
HHATL
UBE2J2
SCXA
GNL2
CDX1
PFDN2
FBLN5
PUM1
TNNT1
KLHL24
CCDC88A
RAB7A
SGPP1
SLC35B4
PMS2
UGT3A2
HELQ
ARNT2
ITPR3
CBR1
TRAPPC6B
ZNHIT6
LIPT2
DCAF8
WDSUB1
H2AFY
ZNF638
RXRB
APBA1
ANKRD45
RAB2A
ACTN4
HPSE2
PLCE1
EIF2B5
VPS33A
TFIP11
PIGX
FIBIN
POLR2G
GRAP2
PSTPIP1
CNTNAP1
KPNA7
CYP26A1
TACC2
CNBP
RTKN2
WASF1
INPP5E
HSPB1
COX7A2L
ARRB2
U2SURP
SLC7A6
CUBN
IGF1
ITPK1
NAALAD2
HSD17B10
G3BP1
NUP155
NT5DC1
CYP39A1
POLK
RBM15
MRPL10
GDF15
CYCS
TECTA
MESDC2
TPRG1L
PEBP4
PAIP1
DDX11
TAF9B
STK32C
CACNA2D1
IMP4
SH3BP4
ADCK1
ANKRD13B
TCF25
NDUFS1
G2E3
UPK1A
SLC38A5
NWD1
ARRDC2
PPP1R13B
AES
ARL2
CD2BP2
TOP3A
NDUFAF4
SLC16A14
FGFR1
CHRM5
FXYD6
AP3S2
CERK
ANKS4B
GOT1
NUDT17
CASP6
UNC5A
HOXA1
RCL1
RAB40B
MRPL38
PIKFYVE
UGT1A1
PI4KB
B3GAT1
SUSD2
OAZ2
NOC4L
BET1L
FRY
POLR3K
DKK2
LBX1
ATG2B
RHOT1
DARS
EPS8
OXT
GPR153
ARL4A
SAAL1
CCDC64
DAD1
RIOK1
HSD11B2
HERC2
CACTIN
USE1
FAM96B
HNMT
BSN
CAND1
HCST
ACTR10
NASP
ACSBG2
COL9A2
APOBR
RWDD2A
PALLD
GPC5
TBL3
CPLX4
TLR1
ZIC2
CPNE5
UCMA
TMEM240
CCDC153
KPNA2
CCDC106
PARP16
PDIA3
A1CF
MACROD1
CECR2
FIGLA
DCP1A
TEKT1
TMCO3
DSCC1
CLN5
BIRC5
PRR16
FAM63B
CES2
GNAS
KATNB1
WNT8B
CPLX3
TSPAN13
MRPL52
GHR
FITM2
SPIRE2
CCDC124
BCLAF1
GOLGA3
TRA2B
MGAT4B
BBS7
RTF1
GLE1
DHRS7
RIPK4
GTF2H2
KNTC1
TMEM63C
WDR59
CCDC57
LAMTOR2
EVI2A
IL17RC
HS3ST1
GTF3C3
RBPJ
ITGB1BP2
LRRC8D
ALDH18A1
TPI1
GATA6
CABP1
RASGRF1
ALDH2
RIBC1
ZNF484
DAPK3
IP6K1
C3
EMP2
SRSF6
GJB1
PIN1
SLC6A15
POLE3
RIN2
FOXI2
FRRS1
TRIM2
DMRT3
ATAD1
UBR3
PLEKHG7
DNM1
HYOU1
OTUD4
ATOH8
MFSD11
USP7
ASCC1
OTUD3
YME1L1
HNRNPR
TPCN1
AADACL4
STARD13
SLC7A3
ADI1
ASIP
CDH10
WBSCR22
SCP2
KL
LRRC4C
SLC35D2
ASUN
SON
SH2B2
RWDD4
MAFK
SBNO2
MZT1
SLC6A6
RACGAP1
PSMD3
MPP4
RAB35
PPP1R9A
ERLIN2
PDZRN3
TMEM151B
AVEN
TSR3
BCAM
PCK2
FKRP
GUCY2C
BARX2
PEX11G
DAO
DNAH12
EDNRA
TMEM200A
PPP2R5A
ADCK4
GHRL
EFHC1
EIF3M
MICU1
ESRRA
FUCA2
PIP4K2B
IRF3
GPR19
EBPL
HHLA2
GMFG
PIK3AP1
BDH2
APOBEC2
PENK
ZMAT5
SMAD9
ATG10
DLGAP4
MBD5
PHLDA1
LIF
APPBP2
BACE2
OXTR
ACTC1
USP19
KDM5A
INO80D
ZNF395
SUV39H2
CNTFR
EPX
TMEM87B
AFAP1L1
ENDOG
WNT3
SLC25A21
PALM2
CLSTN2
LSM12
LGI4
PTGES
STX19
GDAP1L1
OPRK1
MFAP5
WDR20
NTAN1
CST3
WDR6
NUP88
TEN1
XRCC6BP1
FCGBP
VASH1
MOB4
DHX16
SLC35A5
CLEC3B
SLC22A16
ARL2BP
SLC10A4
CRP
INPP5J
OCRL
TTLL11
GLA
NEBL
MOXD2P
HSPA8
DIDO1
PLA2R1
CCDC18
LYSMD2
COG3
NGDN
CBFA2T2
PNOC
STK40
PRRG1
PIGP
AGGF1
DPF2
MYH13
TMED9
YIPF7
TRPV5
PJA2
PKIB
COLEC11
MED12
CARS
MGST1
CYP7A1
PHF1
RHOBTB2
FRYL
AGTRAP
SRD5A2
DCSTAMP
VWA1
FUBP1
IL27RA
STON1
IL5RA
FOCAD
NDNF
PERP
SMPD2
TNFSF12
FBXO36
MTR
FN1
CSRP3
9.03
MMP20
CBX6
DHFR
PPP1R12A
GANC
ASH1L
CHRNA2
RSPO2
RBM38
RDH8
TTC21B
TPMT
GPR132
DGKD
SERTAD2
MTSS1L
ATP1A1
FRMPD3
PLXNB3
EML5
SORCS2
HNRNPUL2
PRIM2
NR1I3
ACVR2A
YWHAZ
ANKRD52
FAM83H
GNAO1
OPA1
STRC
RPS6KA6
MMP23B
TMEM140
SH3D19
AURKB
PRPF39
USP4
TMEM25
NIPAL4
DZANK1
OSBPL10
CAPN6
CLTCL1
NUAK1
NPPA
ALG6
PPL
LAMB3
LRTM1
RRAD
TIPIN
CARD14
RALGPS1
ARHGAP42
CCDC6
TMEM212
RASSF4
MTHFD1
PLA2G6
TPT1
SEC63
MRPS28
CCDC113
TDRD10
TOR1AIP1
SYTL4
VSTM4
PAFAH1B3
CEBPD
ALDH6A1
SNTG2
G6PC2
GRWD1
BCKDK
CTSB
PFKFB1
ZFP36
AFG3L1P
POC1A
CMYA5
SVEP1
PXN
TNF
RILPL1
CYHR1
GANAB
DIXDC1
CHAMP1
PDSS1
PGAM1
NGFR
MEIS1
KLHL10
ATP8B4
FAM114A2
CCDC132
NEDD4L
CRYBB3
EDAR
THA1P
GNRH1
PDGFD
CACNA1H
ERCC1
TMEM82
FAM3B
CAV3
HARS
AQP8
CREBBP
ITGB1
BVES
PARK7
WBP1
PAX1
KCNG4
COQ5
SGK1
KCNH4
PRMT8
NOP10
SELP
ANKRD22
IFT43
PSMD8
SOX10
HTR1E
RARS2
RABGEF1
MAP1LC3B
EPS8L3
P2RY8
LRBA
CYB5R4
DCLK2
NAPB
ZNF827
TRAPPC2
FNTB
KRT8
AURKAIP1
LMAN2L
C1GALT1C1
FHIT
DSE
NFKBIZ
PPOX
OSBPL3
SLC39A9
SENP8
TCEANC
PQLC2
PLIN3
ATG7
PANK1
MSANTD3
GLI1
FBN3
HS3ST6
MCFD2
EPS15
PLAC9
RGS8
SH3BGRL2
TRPA1
TRABD2B
FAM81B
GNS
ASPSCR1
PHOSPHO2
FDFT1
CBX1
PEX26
MYL10
PTGS2
ACBD7
BMP7
CCDC90B
UBE2D3
LRP5
ADAMTSL4
SLC25A34
ARFGEF2
ARR3
REXO1
MAP1A
NEFL
LGALS9B
HPGDS
EME2
NAV2
COX7B
ENTPD2
TMEM69
TRAPPC5
ZNF362
ADH1C
ANKRD17
ATXN7
EFCAB5
IL21R
HAS2
TGIF2
PRDM6
EPHX4
CNOT7
NCKAP5L
MARCH3
NKAP
RUNX1T1
EAF1
CTSK
LRRC61
HNF4G
LRCH4
PSIP1
ZFP90
MEIOB
AP2B1
SLC30A7
SMCHD1
BMP2
POP7
UBE2Q2
ESR1
ZFPL1
SYT7
PGGT1B
ARHGAP12
LRRC19
SST
NACA
KCNN3
CCNDBP1
GLOD4
DPY19L3
SCCPDH
OLIG1
CDK4
CNFN
TCF15
OLIG3
TEX10
EDA2R
TNFRSF19
PLCXD3
NARFL
FAM107B
RHOV
DENND2A
PIM3
KAT8
DMXL1
SRRT
KCNAB1
GPR1
DMTF1
MXRA5
HTR5A
GRM1
SCFD1
RAPSN
IBA57
PDE4D
TRPC4
BPIFB6
EPHB3
ROPN1L
GEMIN4
RAMP3
CNTN5
GRTP1
ITGB8
GAP43
PAPD4
THEM4
PDE3A
FRS3
RASGEF1A
NTPCR
TRANK1
OTOF
UBE2K
GXYLT2
XYLT2
TEX14
HIPK3
CTU2
XPOT
GAL3ST1
CDR2L
AMIGO3
PDZD7
FGFR4
CRAT
SLC19A1
PPP1R14D
LIMS1
TRIM14
ABRACL
FAM89A
MFAP3L
SLC7A11
FHL5
ACAN
PPM1E
TINAGL1
DCUN1D2
DOCK4
ENOPH1
SLC5A3
CHST2
SPATA2
RUFY1
TXNDC12
NTS
NAA15
BLOC1S5
FRMD4A
ORC5
TNFRSF8
BCL11B
PTGIR
FOXE3
CERS3
ZC3H12C
EVX1
WDR38
GPR18
GLCE
ACAA2
PIGK
RNPC3
PLS3
DAG1
GTSE1
GP2
PLOD2
CHIT1
RPS24
KLF9
TTC27
PYROXD1
MIA
FIGN
TSPAN2
PCSK2
MRPL9
RPL24
ZFAND6
TMEM178A
MORN5
NUF2
ARID2
RCC1
CD86
RGS18
FAM91A1
CALM2
LFNG
GYG2
PARS2
BROX
INTS12
RAB4B
CTSF
HUNK
GNA13
BNIPL
TSPAN31
FBXO25
B4GALT4
MBLAC1
ARL8A
MSTO1
CNKSR2
IBSP
TRMT11
AGA
GFRA2
ALKBH7
ZC2HC1A
NEK10
WWP1
B9D2
STAT1
CPZ
TMEM62
COL8A1
SSBP2
CASP8AP2
NME4
CDCA5
PEX11B
LIX1L
GABRA1
HABP2
SERINC4
REEP1
IRF2BPL
DLL4
MYOCD
FBXO15
CHMP4C
SMARCA1
GHDC
PROCA1
WEE1
GCDH
SSR4
SPAST
RGS1
PLXND1
INTS5
BSG
PARP8
PDE7B
BBX
FN3K
DTX4
TULP2
TNRC6B
ARMC2
RERE
TIMM8A
FGFBP1
BNC1
PIGB
LINGO3
AJAP1
ZNF608
TRIP11
COMMD8
CYTH4
TBATA
SYP
SLC25A42
FKBP8
PTPRC
POT1
USP40
MMP11
CCT7
EEF1A2
MIPEP
ZFX
UCHL3
XCL1
LRFN4
VPS29
GPR155
GSG1L
FAM21A
RAB24
LYPD6B
CARHSP1
ARHGAP20
ZNF577
HDDC2
SLA2
SHC2
SDS
MTUS2
NCOA5
CASQ1
CCDC174
SLC25A40
INPPL1
IRAK1BP1
IHH
ASB11
CHGB
COL9A3
DIAPH3
BUB3
FOXD2
IFFO1
GGH
GGT1
ADARB1
VPS35
CNN2
WNT1
DBP
ASNA1
COL5A3
WDTC1
ZC4H2
COL4A2
HAS3
HEBP1
LUM
LRRC63
C1S
TCF7L1
UBASH3B
ZCCHC6
ME2
KPNA4
DTX2
GLO1
WDR61
CD302
SIRT7
RABIF
DYRK3
PKIG
PFAS
PPIL3
ALOXE3
CCDC74B
RPLP0
HNRNPD
RBM34
ADGB
U2AF2
MKNK2
SEC16A
EFNA5
YWHAG
NOL4
CCS
MFSD7
SIX6
CCR6
AAR2
BPNT1
CNTLN
CHRNA6
PLD2
NEK5
PALM
SASH1
PUM2
ZNF365
CDC14B
CMSS1
SYNE3
PHC1
ARX
NAT8B
PPP3CB
IRX6
ANGPTL4
HHEX
EMC2
PLCH1
LSM14B
ACOT13
PCDHGB7
HECTD1
INSM1
WBP2NL
TLN2
NGEF
HDAC4
SYCP2L
RPS6
GLRA1
RSG1
SPPL2A
SFXN1
FAM102A
CTNNBIP1
HMGN2
NEUROD2
YAF2
BRPF1
TBCE
LIAS
MAPK1
FNIP2
ATP9A
HSD17B3
SAG
HN1L
GJD4
CTRC
HNRNPA2B1
RNF216
GADD45A
MSH4
TMEM70
PPP1R14B
SBF1
GNG3
FTO
PPP3R1
USP46
UGGT2
PSD
GNAZ
CCNJ
FAM57A
APOPT1
STIM2
SPI1
DCAF6
DHX8
OXSM
MOGAT3
UBE3B
PLAT
NUPL2
SF3A1
COPE
IQCE
EIF3A
FBXW10
YRDC
HOXB4
LRRC23
BLVRA
SLC22A7
RASL12
DAZAP2
PPFIA2
IKBKB
BOK
FRG1
BTN2A2
ADAMTS15
THBS4
SDHAF2
ARHGAP1
ENOX1
ZNF706
DOK1
B4GALNT3
FCHO1
PGAP1
HOXD10
TMEM136
FSCN1
CXCR3
KIF17
TRIM66
TMEM203
SRPX2
CBR3
UBAC2
AQP3
BNIP1
ST6GALNAC4
METTL21B
LYVE1
GPR144
APOH
TSC22D2
TYW5
ASPG
PLCD1
NPHS2
SRD5A1
POLDIP2
NDUFV1
RAB3GAP2
UFSP2
REXO4
SLC37A2
HSPA14
ZNF142
SOGA3
FAM132A
ANKHD1
MUT
VPS37A
SELPLG
GPRIN1
SLC38A3
BAZ2B
POU6F2
BRD7
NISCH
OPCML
LINGO2
DTYMK
TAX1BP3
ALDH16A1
F13B
RPL34
MARK2
AKAP12
AMBN
KIRREL2
SLC25A27
SLAIN2
AMMECR1L
WDR77
HMG20A
ATF2
CEP85L
SLC39A13
ARL6IP5
QTRT1
FBXL22
AP1B1
CCNT1
WDR53
CD74
DYNLL1
PLSCR1
HSPA12B
PHACTR2
LIPG
HELB
UBXN11
SLC35E1
FEZ1
LAD1
C2CD4D
PAOX
MAPK8
CCDC38
RBBP8
DNAJC8
WNT11
KCNJ12
HDAC8
SRP54
STARD4
SIGLEC12
SCN1B
ACVR1
DNAAF2
STAR
RNASEH2B
KLB
TAAR2
VAMP5
TUBA1C
ZFYVE28
TTI1
ASMTL
PIK3R2
NSUN6
FAM175B
KIF27
DNAJC27
LACC1
EBF2
AKR1B1
MTFP1
CALN1
ZNF423
PSMB4
TMEM114
XPNPEP3
CYBB
UXS1
SART1
SHB
GEMIN2
CHST7
SEMA6D
IKZF4
PCMTD1
NDUFA1
HSPE1
MYCN
KCNJ3
GPR113
TBX18
RPS6KL1
ERO1LB
NTF3
NKX6-2
GTF2B
GSPT1
DPP9
SLC43A2
NAIF1
GUSB
FOXB2
PMPCB
LIG1
COPS3
EXTL3
NID2
TTC29
TMEM97
SUZ12
EXTL2
PDE6B
PI4K2B
MRPS16
KRT18
MACC1
MCMDC2
FAM72A
ZDHHC13
CDK5RAP3
YTHDF2
GGCX
FZD8
ARPC4
EGLN2
KBTBD4
ROBO3
TRIM28
FGF5
CNIH4
CSPG5
FKBP15
BZW2
PTPRN
NSMCE1
HTATSF1
TST
NDUFA7
POP1
TTC22
RNF24
NMRK2
CHCHD10
REPS1
CELF2
DCPS
PDXDC1
SRC
NTNG1
SETD1B
SBK1
SSR1
SETD9
NFS1
ADTRP
SNRNP35
CRMP1
OSBPL9
NUP107
FAM163B
PDE4B
MYOZ3
IDH3G
FBXL7
MAPRE2
LRRC8B
ARFGAP3
CCDC87
CSNK1G1
KIF13A
RAC3
MAFB
TCTE1
RFX6
PABPN1L
GRINA
ADIPOR1
CLIP4
LRIT2
GATSL1
DPEP1
SLITRK2
FABP6
TMEM87A
SMTN
BBS5
NACC1
TWIST2
SCG3
ESCO2
GFER
DDX59
RIC8B
GJC2
CYB5R2
TNNI1
DNTTIP2
GABRB3
PCBD1
TAF3
HOXD3
GIPC3
GPR85
SP3
GOSR2
DDX1
BFSP1
FLRT3
LPPR1
LCP2
SEZ6L
NR2C1
SLC25A10
ADAMTS3
PCYOX1L
VPS54
MKI67
GLS
KANK2
IL4R
DCAF10
SEC11A
CCL5
PEX5
LENG1
CLSPN
SPAG1
TM4SF1
SMG7
EMILIN2
ZNF628
GUCA1C
DZIP1L
VASP
PLGRKT
ANKRD13A
ZCCHC11
LOX
BAG5
BUD13
SDE2
TGFBR3
IQSEC3
TATDN3
PPA2
MED24
CASP9
MAP3K7
TMEM229B
MIPOL1
SPSB4
BAG4
PALD1
KLHL34
BRD2
LAMP2
SLC7A1
AGAP3
PRKCQ
ATXN1
SLC2A7
LAMC2
CPOX
SPSB1
USP36
CTNND1
LYZ
F5
FAM78B
TMEM186
TPM2
FAM219B
MEI1
NUDCD3
PDZD11
PPP1R11
OLFML3
ELAVL1
GCNT3
TMEM120A
DNAJC17
CNDP1
N4BP1
ABCA2
SLC35F2
BNIP3L
ATP10D
LCP1
IGBP1
PRKCH
DCAKD
PITRM1
RASSF8
GUK1
USP12
STXBP1
METTL13
ADM
LSM2
FGD3
RHPN2
DOC2B
HINFP
VPS72
SERF2
PTGR2
CD22
LAP3
PPIC
IMPDH1
PRKACA
ACP6
PPP1R1A
KATNAL2
TRPV3
ASXL1
SOWAHA
XRCC5
TBRG4
RAB1A
ANO8
WDR90
INHA
FXYD1
LMOD2
SHISA7
SNX12
KMO
VSIG2
WHAMM
USO1
NUDT4
METTL11B
RUFY3
RAB9A
CLDN1
UBE2U
OR4Q3
VRK3
NFKB1
FBXO38
LDB1
ABCC1
LMF2
NKX2-6
SPHKAP
PCBP2
RBP3
MFAP1
GDF1
NHLH1
GABBR2
WDR83OS
WRAP53
TDRD7
SP8
RNF151
KCND2
WIPF1
SNX15
PIP5K1B
MMADHC
IGF2R
AGXT
RNF181
ATP8A2
FGF21
AFTPH
RBM15B
NHSL2
LINC00371
AGBL5
DDX39B
SNTB1
APEX2
SLC24A3
TXNL4B
UBE3A
TGFB1I1
SNRNP200
TOP2B
NPVF
SHOX2
RNF114
RIMS4
ITGA7
RSPO3
RAD54L2
KCNIP2
KLF13
ZFAND2A
DNAL1
NLE1
FAM117B
AP5S1
TPST1
PFKFB4
MED19
SREBF1
LRRC57
RNF11
PWWP2B
FUK
LTK
SCNN1G
EPAS1
UBTF
RAB18
POLD3
BEND3
TMPRSS12
TPH2
PHB
CYP8B1
WDYHV1
HSDL2
SEMA6B
AKR1A1
CLTB
NXT2
MORF4L1
TMEM184C
POU2F1
HSPB7
MLLT11
LOXHD1
CNNM2
ZC3H15
ELK3
OLFM3
TUBA4B
SEC61B
ENGASE
RRP15
GPR139
SBNO1
RSL1D1
P2RX7
ANKMY2
ADNP2
RBM25
PLEKHA5
ARCN1
DHX58
SEC24A
POLR2E
KNCN
IFITM1
PSCA
ZBTB25
HIGD2A
TTLL5
TBX6
SPTBN4
SGK3
FBXO28
INO80
CLEC10A
EPHA8
BEST4
GAS6
AMOT
TSHR
TMTC1
ETV1
NRK
ADAM11
ERGIC2
ASB9
HGFAC
ATP6V0E2
TRAFD1
CTTNBP2NL
SPTSSB
MTCH2
PEAR1
AUTS2
BACH2
TFF1
PGS1
RPRM
PPP2R3A
FSD1L
HAP1
PPARGC1B
MIEN1
ACTG1
CENPT
CTRB1
RNF123
COL27A1
ZP2
KDSR
CCDC78
MCM8
PLAUR
BMP5
ZUFSP
MUM1
MESP2
BHLHE41
LACTB
FAM101B
MID2
SYT16
LPCAT1
CCDC148
RBM28
ANKS3
FAM222A
SRRM2
PCSK7
HNRNPA1
PBX2
SIK1
GIGYF1
BCAS3
CAAP1
HGS
TMC7
POLA2
ZC3H12B
NOL10
KCNJ8
HSD17B6
ERCC6L2
EDEM3
TCOF1
SLC16A1
SF3B3
RANBP9
CPNE7
EVL
NUDT21
LNX1
CFD
PYCARD
MYBPC2
ENPP3
ZNF235
ACSL4
ERC1
NKIRAS2
TRMT5
TRMT61A
PPP1R7
NHLRC1
SOX2
SCO1
HTRA4
KAT2B
COMT
PDLIM5
KCP
SPHK2
NXPH2
THNSL2
TRADD
C1QTNF1
EFCAB11
AS3MT
SCARF1
TMEM54
LETMD1
SLC6A17
KRT75
STT3B
CD3EAP
B3GNT2
TMEM63A
FAM212A
FNBP1
DUSP13
FANCG
EYA2
BCL2L14
DCAF17
S1PR3
AVP
CKAP4
EFS
CCDC13
ZNF652
MCTP1
UCK2
MOB3B
ABHD1
SCN3B
RNASEH1
FAM50A
WLS
OAT
DRD1
IQGAP2
AGPAT9
PCP2
CDYL
RBP5
SMNDC1
CLPB
COBLL1
DONSON
BARHL2
SLC30A9
E2F8
CCDC25
PRCP
TMEM130
SPINK1
OTUD1
YIF1B
NDUFB1
DIO3
HPN
PRTG
NBN
PVRL1
CNTD2
MYL4
FAN1
TAF5L
RGMB
RAC1
CCDC59
MOB2
MED20
DGAT2L6
NFE2
TOMM20
FBXL12
DNAH14
MAST2
TBC1D14
GTF2A1
APOBEC4
AGFG1
COL22A1
ATP1A3
TC2N
PNKP
S100P
RBFOX3
MRPS35
MATR3
CA13
MSC
CILP
PROZ
SEC23B
AASDH
FAM5C
DCK
RDH13
TIA1
SPTLC1
HMGB3
TOPBP1
NAT8
LEPREL4
MID1IP1
KLF11
HOMER3
TMOD4
KCNAB3
ODF3
KLHDC4
DOCK2
GOLM1
DPYSL2
AGR3
SOX13
IFT46
SYNPO2
FPR3
EXOC5
GK
SLCO1B3
RPL36A
DNAJB1
ALPK3
CHID1
PTPDC1
IKZF5
PPM1J
DUSP7
GPR101
VSTM2L
NRP1
NR2F1
PLEK
ACAD8
TUSC5
UBE2E3
RC3H1
RAB8B
MED29
FBP2
CCDC50
GNAI2
SLC39A7
FBXO8
CAMK1
RFC3
PRDX6
BCAN
ILF2
FGFBP3
SMPD4
AKAP7
FGF11
AIDA
PSMA3
NOM1
FARSB
MARCH10
ACYP2
SOX21
LYRM1
CLDN4
SLC22A18
RNF141
DNAJC22
GRK6
FAM46B
TMEM18
ARHGAP30
TMEM86A
VPS26A
PIGZ
LYSMD4
EPHA2
CRLS1
CYP2U1
SARS2
RPS28P9
ZCWPW1
SAMD12
SNRNP70
9.05
PROK2
RPGRIP1
MTHFR
ACAT1
NEURL2
CSGALNACT2
DACH1
PLK3
ADAMDEC1
PHKA2
KDM5C
CARD11
RSL24D1
CALML4
UBE2F
TSSC1
TMEM45A
ATP5I
FAM150B
POU1F1
MRPS34
SLC2A13
FBN2
DAP3
ZC3H7A
ST3GAL1
PHF3
RASL10B
LCT
DVL2
GEMIN8
DICER1
AMN1
SSBP4
CAPZA2
AQP10
FOLH1
MAPKAP1
HENMT1
XIRP1
CYFIP1
UBQLN4
MFAP3
TRPV6
PIAS3
SOCS6
RAB37
YWHAE
MRPL24
GREB1
CREG2
MOSPD2
NEUROG3
ADAT2
REEP3
MGST3
MARK1
BDNF
LMBRD1
PRPF19
PNMT
TEFM
TFCP2L1
SLC25A16
HSPB3
EIF2B3
RPA2
PAK6
SEMA3E
MXD4
TNFSF10
SMARCB1
DTX3L
FNIP1
NABP2
SCIN
ULK1
SLC2A3
MRPS11
ARID3A
WDR43
MYO5B
GNG5
FEM1B
ACOX1
MTHFSD
FOPNL
TLX2
KIF5B
POLM
UHRF2
NUP153
CPLX1
CSDE1
LRRC17
CENPH
CLPTM1
TTYH3
ATP5B
ZNHIT1
ANKAR
EFHD1
COPZ2
ELF3
CPSF3L
POLR2I
NUDT7
MYEF2
TLR6
GPI
RAD9A
ANGPTL7
NDST4
AGPAT3
MAGI3
ADORA2A
ODF3L2
CACNG7
DHRSX
TSEN15
CAMK2D
CCDC122
CCHCR1
RPS27A
TUBA3C
GCM2
FAM135B
IGFALS
E2F1
PLCB3
NR0B1
NPAT
COIL
HAUS6
KIF16B
APOB
PIGR
CDC25C
TSC2
RCOR3
CCDC108
NRP2
CPSF7
CDH2
PTPRB
GTF3A
MRPL54
LAG3
FLNC
ARID5B
AIM1L
ZRSR2
GPR151
SPTAN1
SIPA1L2
RCAN2
NECAP2
CDX2
C4A
ACTR1A
PPARG
TMEM44
ISOC2
BBS10
DSG2
CITED1
PRDM4
IRF6
HSPA4
DHX40
RRP9
RAB26
EVI5
CAPN9
GET4
IFT80
ENAM
PSMG2
LSM10
DLL1
MYBL2
GNB1L
ZNF407
PPIG
MYL6
RPSA
NAGA
MAPT
MRE11A
PLXNC1
STBD1
MTTP
CENPO
MGAT5B
KCTD5
ECM1
CHRNB4
NYX
WIPF3
HOXA3
EPB41L1
TOM1L2
METTL15
TMEM165
RAB21
RPS8
RPS19BP1
MSX2
FOXJ2
IL17RE
CPNE2
PBRM1
FBXO33
CPB2
TADA3
ZCCHC24
RNF20
LY6G6C
FGF19
PIM1
CTF1
USP9X
EGFL7
FAM169A
GUCY1B3
NR3C1
FCN2
NEK7
TMEM246
PARP11
DNALI1
MAP2K6
ATHL1
FSTL4
TMEM171
ATP2A1
SERINC2
PAXIP1
YY1
PNLIP
SLBP
CCDC138
AASDHPPT
FAM181B
OR2T27
UBL4A
LRRC66
CKS1B
MCM3
ANAPC7
KAZALD1
FAM110A
SLC19A3
CDC37L1
THTPA
BNIP3
CCDC170
IQUB
STEAP4
WDR24
HTR3B
FES
CCDC120
NPTX2
TTC25
RALGAPA2
NME6
CBLB
RORB
MIIP
CETN1
AP2M1
STAC2
SNAPC4
RPUSD1
SLC9A7
FAF1
CDK6
NPRL3
HMX2
P2RY1
CSK
RAB27B
TUFT1
SNAP25
CTSS
MYOF
TMTC3
TLL2
LUC7L
LCK
QPCTL
SGOL1
ANO1
SGSM1
PRPF6
AKTIP
SOX12
FURIN
UQCRFS1
RHNO1
RAMP1
GAS2L3
CLDN23
APOA5
INSL5
CNRIP1
PDE8A
NAT6
MYO1H
EDN3
BLM
NALCN
GMIP
CHST4
SF3A2
DNLZ
FN3KRP
UNC13D
SMAD7
PRUNE
RHBDD2
PPP1R3B
SDC4
FHL2
PSMB2
CDC42BPG
WARS
TMEM57
CADPS
LPCAT2
PHOX2A
ZFPM1
RGL3
FGFR2
ASPA
CLDND1
CERS1
XRCC3
RTN4RL2
BTBD2
LMO2
CSF3
GPATCH4
PTK7
PPP2CB
PDPR
DUOXA1
TWF2
DDX60
B4GALT6
DOLPP1
AP1M1
TNNI2
XKR7
CYC1
MORN3
EPRS
B4GALT2
DISP1
CHUK
RAB6B
HS6ST2
CHAT
TTBK1
CCDC134
PDPK1
RAB33A
DENND4B
KYNU
CPT1B
GPN3
STK32A
PDILT
MSGN1
TNMD
IL22
RPS26
TTC39C
HOXC5
SPATA6
SPATA22
STX11
CLVS2
THOC1
KCNC3
CYP7B1
TBXAS1
KXD1
HSF4
INTS10
ALDH1B1
ZC2HC1C
ARMC4
USP25
NICN1
LRRN4
PCYOX1
SLC44A1
SPRED1
CYTH2
RAD51C
PLEKHA7
AP5M1
DMRTA1
FAM168B
GPR45
PARP6
SULT2A1
SPEN
REV1
PRPS1
TMC1
CNTNAP4
CHST14
GAMT
DRAM1
TSPAN33
TTC32
ZNF217
TRMT44
MIDN
NOX4
LHX8
MCHR1
TBX1
KCNG2
HIRIP3
DIEXF
SALL2
MPHOSPH8
CYP2E1
LRFN2
GALM
ACO1
WDFY4
MTIF3
OPRL1
ATF5
CTH
IQCG
TULP4
TECPR2
PLEKHA1
PAPPA2
STK33
CYB5D2
RBM46
NR6A1
SNUPN
PKNOX1
PFKFB3
TMEM55B
SFRP4
QRFP
OSTM1
CLCN7
AGTR1
OTP
HAPLN2
ABCB5
FAM166B
MAP3K10
HEATR4
AMDHD2
PDCD2L
NAPEPLD
LCTL
JPH4
USP2
LRRC14B
CABLES2
DDA1
SLC5A9
MAN2A1
SPECC1
ABCG4
STRAP
CBX8
RND3
RFESD
COQ3
RRBP1
IL1RAP
FOXN4
MTMR10
MAT2B
NDOR1
CSNK1D
TJP1
PRKAG3
ERLEC1
RALGDS
PTPRT
PER2
PRMT6
ARFGAP2
TAF4
NDUFB6
ADRB2
GABPB1
PRSS3
KY
TBP
CSMD1
ERI2
HPGD
CTSD
PLEKHH2
SEMA3B
MRPL17
FKBP1B
DRGX
ANKRD24
ARHGAP19
ADSSL1
VAV2
PMCH
MSANTD1
LRRTM1
GLI3
TP53BP1
PTCH1
ERCC3
TADA2A
SLC17A7
COL25A1
AMACR
TFRC
RHCG
TMEM80
OCIAD1
RBPMS2
DDX46
AK2
VPS13A
LRRC9
LRRC10B
LHPP
PRPF38B
OSBPL6
BCOR
PFDN5
AVPR2
NSUN3
CMTM6
KCNK12
MEIS3
GRB14
RP2
ARAP3
SERPINF2
RXFP1
PICK1
SEMA4B
TYRO3
NIPAL2
DYNC1I2
FANCF
CSNK1A1
LONP2
CUX2
CCNC
SLC10A2
ZBP1
CHKA
CCDC151
UBAP1
DHRS3
MAP3K1
PBK
BHLHA15
ANKRD9
CPPED1
ALDOA
FAM92A1
EXOSC5
TXNDC16
MB21D1
GAB2
DIS3
VPS13D
IQCB1
SPATS2
SKIV2L
MARCH9
CCDC62
ATF4
SPIN1
RAPGEF4
FUZ
BMPER
HEG1
SURF2
INO80C
PSMC1
SLC7A8
RFXANK
SPDYC
FADS6
FAF2
SPATA7
ADA
CEP95
MAZ
PIN4
RSBN1L
PDE1A
PDCD10
TAF6L
HES3
ACADS
DCTN6
SNAI3
MKRN2
GALNT4
GRAMD1A
PSME4
TFG
SSNA1
ANXA5
EPHX2
MGARP
ZMAT3
BATF
KARS
ATF7IP
CASKIN1
GPR26
VIPR2
FAM131A
TEF
FAM151A
FBXO43
MRPL44
LIMK2
PRLHR
ETF1
HHAT
UBE4A
KCNJ14
EMX1
MX2
FAM169B
ICK
HSP90AA1
SHF
THSD7B
SEL1L
NDUFC2
CCDC68
DUOX1
UBE2G2
PHLPP1
PARP1
SIAH1
PLIN1
SH2D4A
LHX1
EIF4B
BTF3L4
DDX55
RPS15
GOLGA7
FERMT2
CPA6
CEP57L1
JAG2
STX3
CD34
SLCO4A1
NXPH4
MCTS1
TGM1
SLC37A4
SHD
FAM92B
SLC25A25
ZC3H13
WDR81
THOC3
PHACTR4
ACYP1
AP5Z1
ARPC2
PRKCSH
P2RY13
ENG
GAPVD1
WBP1L
DPH5
CCNO
RXRG
PGP
SULT1E1
BRD9
TBC1D4
GLUD1
SYT1
RNF207
PLA2G3
APIP
MARCH2
CCDC84
SREK1IP1
RPIA
PHIP
MYLIP
ASXL3
AARS2
SLC11A2
NBEAL2
DHX32
SCAPER
TYROBP
MEN1
NIP7
HSPA13
TMEM158
RARA
FASTKD3
BDH1
ANKRD16
SS18
CARM1
NPHP4
TAF6
SFRP5
ARHGEF37
IKZF2
MYD88
TAF1A
CBFB
EBAG9
UROD
ARL9
PDE2A
COMMD4
DPP3
DAB2
RPL36
ZNF276
AGBL3
ASPM
LRP6
SERPINH1
AFF2
STARD6
ZDHHC8
TLE1
PLXNA2
ZDHHC15
STXBP5L
DENND2C
TBCC
NSF
FAP
GPR37
KCNJ1
SCARA5
NFASC
LONRF3
LSM6
SMURF1
SLC5A12
MLLT1
BTNL8
ANKRD39
TPM4
COPS5
CSTF2
ACADSB
HERPUD1
CABP4
BCL2L11
HTR1F
SCPEP1
PRSS12
SLC28A2
INHBA
CEP78
CDCA3
METAP1D
PXDC1
MYO1A
SLC36A1
PPEF1
PLCB1
SEPP1
LOXL2
CPEB2
BPTF
LRRK1
CHRNA1
DENR
RARRES2
GSX2
XPNPEP1
JKAMP
ADPRH
MLLT6
KCNS1
PIWIL4
PCGF5
RNF26
RAP1B
ADAMTS1
CDK5RAP1
PRKG1
RASGRP1
CADM3
CFI
NLRC5
ADRA2B
PCF11
FOXRED2
CYP20A1
FABP1
GLTSCR1
AK4
CDH16
CYTL1
SORBS1
PEA15
NDUFAF2
FGF7
PCSK4
GUCY1A2
NPC1L1
TBCA
TAT
PACSIN1
UMODL1
KREMEN1
FNBP4
CYGB
STXBP6
SNAP23
CBL
GP9
ZBTB33
WDR25
MGA
GPR4
GSTK1
CLCN5
FBXW5
SGCA
YIPF1
MAG
GALK2
FLT3
DCAF15
STRA8
SERPINB4
CEP97
MYO19
UBA6
JMY
DLK2
RAB3B
HES6
UCP1
REEP5
FOXA1
FGF9
FADD
VNN1
SRPK2
CACNA1A
ABI1
GRIN2D
SLC1A4
CDX4
HINT2
SPG21
GRIN1
ENY2
CALU
ANKFY1
EMC4
LIMCH1
TNFSF13B
DENND3
CMPK1
RWDD1
SLC18A2
UPK3A
ASIC2
FIP1L1
SSH1
RIBC2
RHOB
ENSA
GNPNAT1
GNAQ
CKAP2
MMAA
INTS9
HOOK2
CCNG1
MTMR7
AMH
ZNF526
NEU4
HADH
TRPM1
PPP2R1A
CACNG3
LPAR5
CCKAR
TTC34
TMEM173
TET2
HNRNPM
EPG5
COL2A1
PTH2R
IFI30
GLUL
AUNIP
HK2
TMEM71
ELOVL6
MDK
EPHX1
RASSF2
BFAR
KLHL8
PPIL2
AIMP1
DLX3
DNAJC2
PRTN3
SLC27A4
NECAB1
AVPR1A
KLHL22
GJB2
PRKD1
HSPBP1
SOX8
TNFAIP8
MICALCL
CALCRL
SIX4
ZNF674
TMEM35
BCL2L1
HECTD3
CD19
BRSK2
RAPGEF3
LGALS9
SCARB2
USP34
ZDHHC23
STK4
CHIC2
APLP2
DLX5
ZNF367
ITIH2
FBXO41
ADK
PRR5L
TNNI3K
HDAC2
PRR7
THBS2
CA2
GTPBP10
TIMMDC1
RLN3
CRYZ
GBAS
CTBS
FGD1
ETS1
EDC4
MPZL3
PCDH8
KCNK15
HSP90B1
TNIP2
HOXB6
BCAS1
GPR146
SORD
NOL6
SPC25
STEAP2
TMEM234
WDHD1
EIF3C
ZP4
TCIRG1
TRIM44
STAP2
PARL
SIDT2
TMEM231
TRRAP
TRAF1
GRN
SLC45A4
HSH2D
TRIM32
SCAMP1
BANP
SERHL2
ADCY6
CYP51A1
DDC
NPR2
ANPEP
TMEM170B
PROM1
OR5I1
TRIP4
FAM26E
ZFYVE26
GDF5
SNX3
TBX20
ASB18
STOML2
FTSJ1
ALPI
FAT3
DST
NPSR1
GLRX5
RAB5C
FLAD1
CAB39
MSH2
PIP4K2C
NPPC
ZEB2
CYLD
WTAP
WSCD2
UBE3D
PET100
NECAB3
SERTM1
NEUROD4
MGAT4A
MTMR2
CHRM2
STK35
CCNH
USP48
NR1H4
RRM1
RASL10A
SSTR1
NAA30
CTDSPL
SALL4
RUSC2
PDE11A
ZCCHC8
RAD17
NSRP1
KLHL29
TEX12
SKIDA1
ARHGEF1
TSPAN9
ABCA4
RNF214
THUMPD1
PPAPDC2
ARID4A
SYCP2
OPRM1
ACER2
CLYBL
CYP26B1
APCDD1
CMBL
SRSF2
PCCA
AQP5
RAB30
TMEM163
OSBPL11
YLPM1
GNB5
CCL21
FMO2
CCDC61
IL16
MSTN
FAM189A1
VCL
TCF3
FYTTD1
ZSWIM7
SERPINE1
MOGAT1
CCDC88C
IRGQ
RAVER2
SMC5
SLC13A5
POU2F3
BACH1
SSSCA1
PPP2R2D
EDARADD
LRRC3
PORCN
DTL
CENPV
LPAR6
CREBRF
FAM124B
RSAD2
CTBP2
ZMYND11
MYH8
CRTC3
CDH23
LRRFIP2
EXOG
TTN
SLC26A5
RGS6
MST4
SRGAP3
PDK1
NAF1
LMTK3
ZFYVE21
WDR41
OAF
BEST2
RNF121
BCCIP
RAD51
RPL13A
BTBD19
FAM196A
MEST
DYRK1A
HTRA2
SARDH
RBBP5
ILKAP
ANGPTL2
HBS1L
TMEM30A
WISP3
PDS5A
NCAPH2
CRK
BRPF3
RNASET2
NEDD9
SMPDL3B
CCDC146
PSMD13
DDX23
FAM227A
MYRIP
FAM221A
SLC39A11
LY6E
ATP12A
CDK19
BTBD7
S1PR5
AUP1
GSTO1
MAD2L1BP
HNRNPA3
CORO7
COX6A2
PITPNM3
ENPP1
SCNN1A
PPP1R1C
NRBP2
SDR42E2
LSM1
IDUA
P2RX4
PPP2R3C
CCND2
CUL4A
VWA5B2
PDZK1
CFB
PCP4
UBIAD1
RIMS2
SLC34A2
FAM217B
RNMTL1
NPTN
SART3
UPP1
SLC6A9
CAPN10
NDUFS5
APOA1BP
CISD1
SYT14
ZNHIT3
SNRPD3
SCN8A
UNC93B1
TMEM145
GMNN
RNF149
KCTD16
SPCS2
FDXR
CDCP1
PAX3
CHSY3
TXNRD3
PNLIPRP1
PRKAB1
HSD17B8
EYA4
YAP1
KIF20A
NNT
ALG10
ITPKC
ST8SIA2
SIK3
RAD21
LMX1B
KSR2
L3MBTL3
SNRPB
RPUSD4
CD164L2
DLGAP2
TAPT1
LPPR3
PFN1
IRF8
ZNF654
MICALL2
SS18L1
TIMM21
BCL3
FAM65C
ITGB3
TCEA3
SPATA13
CEP152
F2RL3
CLIP1
SF3B4
NUDT5
ATP5C1
MAP7D3
LRRC28
XYLB
MORN2
TTPAL
RBM27
HIATL1
ADAMTS10
FAM160B2
COL10A1
ANAPC15
PRDM15
HEPACAM2
MFSD5
DUSP16
INHBC
NUMA1
GNG13
F12
NAA25
SUPT6H
GSK3A
GIPC1
ELL2
PVRL3
TMEM199
SBK2
GPR87
ZNF770
FZD1
TRPC4AP
AGAP1
MKL1
FREM1
LAMA4
ADPRHL2
EIF4G2
ZZZ3
TMEM185A
ZNF385A
RPF1
IGFBP4
GUCA1A
NDUFA10
CTNNA2
NUDT15
CEPT1
RNF13
ZNFX1
TDRD1
CCDC92
ETNK1
CEP44
TEX30
LTA
TTPA
MYOZ1
B3GALNT2
PEX5L
EPS15L1
GPA33
MGEA5
UBR7
ING1
BCAT1
KBTBD12
SLC2A9
DNER
MED22
ETV6
TMSB4X
CHAC2
CEBPB
MALSU1
LRCH3
FMNL2
GEM
TM6SF2
ALKBH3
NANOS1
ZFYVE19
RANBP2
LIG3
APITD1
SERPINI2
PARD3
IRAK4
TTC9
ECI1
KDM3A
MYOM3
MLPH
RETSAT
CAST
TBC1D9
TTK
DDX41
FANK1
SLC4A11
PGM3
ZBTB49
MYH7B
GABARAPL2
MARVELD2
DGCR2
TAOK1
VSIG10
UNC45A
CISH
SLC38A7
OGDHL
SPINT2
GIT2
CASK
ZNF33A
CLDN18
RNF128
NCAPG
CCDC71
RASSF6
HSPG2
ABHD6
ATP6V0E1
UTP11L
TIFA
LRRD1
CD274
GCNT1
FDPS
DUSP9
TM4SF5
SLC17A8
NT5C1A
FAM160A1
SUCLA2
NANS
CNPY1
OLFML1
ATP10B
ANO6
SCNM1
FUNDC1
SLC35F4
NPAS3
AMD1
TRIB2
COL6A6
SDCCAG3
TTC1
GLIPR1L1
GHSR
CTC1
MAD2L2
HIPK1
ATP8B1
RNF183
LRRC3B
CLN3
STX4
FMN2
SCN5A
SMYD1
FANCB
SEC22A
GRIA2
VDAC2
VHL
LMBR1
UBXN2A
NUSAP1
LANCL1
FGF23
GPR61
SNX21
PCNT
BCKDHB
BET1
SNX17
FLRT1
ARL13A
ASB2
N4BP3
HBG1
RPRML
PLSCR3
OTOP1
JOSD2
TTC30A
SPOCD1
ZNF622
GHRH
SMCR8
IL11RA
RPS6KB1
GDF3
CDHR2
DNAJC19
POLR3B
TOP1
HBA1
DNAJC10
RNF169
MPST
ADIPOQ
DPM2
RPS17
ABCA3
CD44
KRTCAP2
FEZF1
FARP1
DPY30
PAX7
KCNMA1
TUBD1
GNL3
ATF6B
BTG2
ITGA5
NDUFS6
TUT1
ERAL1
GLT1D1
VPS4A
ABCB7
CYP11A1
PFKP
ABCC6
LRRC41
STOX1
ATP5F1
GFOD2
NCF4
SLC25A3
NAGPA
OTOP2
ZNF646
ACOT12
MTHFD2L
ZAR1
NHLRC3
LCORL
GALNT3
IFT122
LDB3
HOMEZ
LRRC6
NTRK1
ANGPTL5
MSL1
UBAC1
SCAF8
TOP1MT
RPL19
CNGB1
EPB41L4B
FAM134B
WISP2
RDH10
CPXM2
GPSM2
PRKCG
NOS2
CHORDC1
LRRC71
MON1B
SLC2A5
DDX5
SLC26A1
RGN
COL4A5
CCNB1
ANAPC4
ZSWIM1
TMX4
CCDC28B
CCDC97
FGR
COX15
EPN2
MSRB3
KCNK6
XK
AQP9
CAPNS2
GDA
SLC15A2
MMS22L
MREG
THRAP3
MET
PHYHIP
PDLIM2
AK7
ING3
LYAR
GSTCD
WSCD1
SLC12A8
RNF185
TNS3
KNDC1
TMEM174
IGSF3
LRRN1
SRPK1
RRP7A
ZFYVE1
MED13L
MRPL1
SNX33
RPL7A
PTCD3
ARL6IP1
NFIA
CTAGE5
TMEM184A
LEP
UBA1
ATXN10
ECH1
MAPKAPK2
LHFPL2
NMNAT1
DIP2A
ACTR8
CCDC34
PTPN22
ITGA3
RABGGTA
GEN1
UNC45B
SLC26A10
CYP2D6
GADL1
LPAR4
TMEM19
STX8
RUNX3
WDR89
LUZP1
EFNB1
PRKCB
EIF4G3
ACSM3
C5AR1
A2M
PHLDB3
CDK20
NOL8
TRIQK
GRPEL1
RELT
LMNB2
ROCK2
SNX16
ANXA3
CCDC66
PPP1R15B
TRPM6
FEV
FOXK2
EED
RNF32
SLC8A1
PDCD5
ATL2
DGUOK
HES1
CLDN16
FGGY
ISL1
RBM17
C1QTNF3
VGLL3
GRK1
MANEA
SUPT4H1
TRAF5
SRRM4
FAM73A
WHSC1
RAPGEF6
ANO5
NEIL1
GFPT2
STARD5
DNAJC15
MFF
NOA1
STAU2
FAM98A
EXOC3
RAD23B
TNFRSF9
CHRAC1
MFSD8
ALX1
CCNE1
PODN
SSU72
TIAL1
GPR78
WHSC1L1
ISM1
TM4SF4
SMUG1
UFM1
AP3M2
ZNF385B
USP14
CORO2A
FBXL14
APOE
ANGPT4
DSTN
VAT1L
FBXO31
FRS2
NR2E3
ST8SIA4
GMPR
ING5
NRARP
HSPD1
PIWIL3
FAM19A4
LCOR
CCAR1
N4BP2L2
B3GNT7
CCDC43
KLHL36
OPHN1
SLC6A7
ADH5
DESI1
SLC16A5
PANX3
CDIPT
TUBB
GAS2L1
TOR3A
PREP
RFX3
ENTPD8
CHMP1B
SYT12
COPS4
MYH6
SERPINE3
BCHE
KLHL30
MAP3K13
LCMT1
TONSL
EIF1AX
FOXD4L1
SRSF11
SLC24A5
BCL2
RNF166
HBZ
HCRTR2
ARL13B
TJAP1
FAM159A
MYO15B
PLCL2
SNX19
WDFY2
DUSP5
NAALADL1
GKN1
PXDN
TNXB
C1QL1
TIMM22
A4GALT
ATP11C
BIRC7
FAM110C
LIMD1
XRN2
TOX3
RSRC1
PTRF
COG1
CRHBP
CHST11
FBXO24
THRB
MYBPC1
PSMD11
ALAD
AQP2
SLC9A9
EN1
CDC42BPA
F7
CNOT1
SLC13A4
RCSD1
ZBTB11
CEP120
SPTBN1
LUC7L2
EXOC2
IRS1
SAMM50
CDC42EP3
HSF2
MRPL34
SRP72
TSPAN7
MFN2
RHOH
MTX1
NUCB1
ATR
ARL16
BRK1
DDX49
TLCD2
TACR1
PAQR8
THAP1
SNX25
RHBDF1
PCDH18
CDK17
RASIP1
DPYD
DOHH
MYO5C
POF1B
MAPK10
KDM2A
USP32
NUDT12
MED27
NCAM1
PRDX4
ABHD12
AGT
FERMT3
GLIS2
DAPP1
ATF7
ABCF2
FGF1
IL6R
VPS25
CHRNB2
COL7A1
TM6SF1
LRRC48
SPG20
SEZ6
COX10
DNAJA3
ECEL1
GCA
GLG1
CIITA
CLDN6
EPHA4
FANCC
MUTYH
L2HGDH
AWAT1
GPATCH2
MCOLN2
MRPL15
KCNQ5
PLCXD2
ZBTB20
RPUSD3
QRICH1
NEU1
KRT222
HP1BP3
MED14
MAK16
EPGN
TSN
TPBG
SPRY2
OSR2
HEPHL1
LZTFL1
XPC
KLHL7
CCR3
CDHR5
AGTPBP1
ALDH1L2
HBG2
CEP85
NOP58
PCSK6
CCDC172
PTPN2
LONRF2
SF3A3
HCFC1
NFYA
SLC3A1
NRG4
PIGF
AHNAK
PTGER1
ACTR5
KIF14
TENC1
YIPF2
HEATR5B
MYEOV2
TRMT6
DUSP18
ETV2
IL17C
PPP1R37
AHR
PTPRH
ATP10A
ATP6V1C1
KCNA4
COQ10B
NMNAT2
SORBS2
PSMF1
NFE2L2
FAM195A
SH3PXD2A
SH2D2A
NRF1
MRPS24
PAQR4
OPA3
SKAP2
TRAF7
TAGAP
TJP3
HS1BP3
IDS
PARG
MICALL1
GALR2
CHRM4
SFRP2
RIC3
GPBP1L1
ART1
TBX21
DUS4L
KCNJ6
TNFAIP6
RTEL1
CCT4
RNF182
CHMP6
UPP2
BRD4
VMP1
CD151
CYP19A1
NDUFA13
DOK4
ARFRP1
CRYBA1
MRPL41
NPFFR2
TMEM238
SLC46A2
HRH2
SCAMP3
MTG1
MTMR6
UBTD1
SOX9
CRABP1
ZNRD1
FAU
DTNB
GPR158
LDLRAD2
CARD9
PACSIN3
OMD
SLC4A5
HOXB8
FBXO46
SVIL
PHB2
NOXA1
ADCY3
NDRG2
APBA2
GRIP1
IGSF9
TCF21
SLA
AMELX
DLST
JPH2
WNT6
PLK1S1
MYCBPAP
ATP2B2
9.12
RGS20
CPVL
TRAM2
SLC51B
LXN
TEX33
UPK3B
MTMR12
RELL1
ESPNL
KLHL21
ZNF384
PI15
FAM177A1
RER1
ELAVL2
RPN1
PMVK
KLF2
FAM160B1
SIX2
EIF3D
TNFAIP8L3
HPS1
MPC2
RNF7
TFE3
PSKH2
SNRPC
CSMD3
DLGAP1
KLHL28
PGLYRP1
FBF1
XKR9
OVCH2
IRF7
SET
FAM193A
FBXL20
NAB2
ASCL2
FAM120A
SLC38A9
SHH
SH2B1
THPO
ACAP3
ATP5H
TYRP1
ENO4
LAMTOR3
RFNG
TNFRSF17
RAB20
TARSL2
POLR1A
TMPRSS4
NKX2-8
TERF2
TNFRSF1A
AKAP2
ACADVL
CD8A
GTF2H5
ISCU
ZNF414
ZBTB8OS
RAB15
HBP1
TNNT2
SDR16C5
PHGDH
XPO4
ARHGAP25
HAUS4
XIAP
CA9
ZNF710
TLX1
GPS1
VAX1
RPS29
GPR174
EMC9
ATP6V0A2
MKLN1
NAA60
DOPEY2
SLC29A3
LGALS4
SDHD
USH2A
SUMF1
NF1
IMPAD1
OPN3
TAOK2
DAGLB
NRAP
PPFIBP1
TRIM63
BCL7A
TCF19
SAT2
MAP4K3
MCM10
CBS
CLK3
FIS1
CLIP2
KCNV2
PPCDC
BTBD9
KDELR1
FOXN2
NT5E
NCSTN
PARP4
GALNT9
GCGR
NPY
BEGAIN
VPS16
SLC16A2
FOXRED1
SLC35B1
GK5
IGFBP2
NOTCH2
SLC9A2
SIGLEC1
SULF2
CD93
CEP164
ADD1
TOR2A
KDM6B
TAL2
ANP32A
MGP
TRPC1
ACLY
DNAJC1
USP43
SMS
MAPK7
RRAGC
NUDT22
NUB1
SYNGR4
CCDC85B
WIF1
OR51G2
STRN3
GCH1
TMOD2
OR11H4
FLI1
DGKQ
MAB21L2
VPRBP
SCNN1B
SLC44A5
PPDPF
ECHDC3
TMEM106C
CSNK2A2
RPL39
HERC3
ZBTB47
MELK
IL15RA
CUL3
HMBOX1
PODXL
FAM160A2
GPX2
CLIC5
ITK
RABAC1
ZFHX2
YPEL1
DNAJC4
NR1D2
FBXL5
NPNT
RABL6
METTL16
TRHDE
ZNF536
RAB44
UQCRQ
PTPN4
ITGB2
CSRP2BP
STX5
PHPT1
CD72
KAT5
ERH
XRCC1
VEGFA
PARVB
CSRNP1
LAMA1
MORC1
ELL
SETBP1
CDH11
NDC80
DMBX1
AREG
NRSN1
CDS2
LIPT1
SENP3
FAM213A
GRIN2A
EEF2K
KANK4
MAN2C1
NSUN5
SF3B5
COG8
SNRNP48
MYC
NRXN1
SPDYA
ASIC3
YJEFN3
SLC37A1
DECR2
SUPT16H
SPTLC3
PHYH
MUS81
DTWD2
AGBL1
OIP5
IL10RB
OTUB2
MAPK8IP2
NELL2
VWA3A
ARHGAP10
POU3F2
CHPF2
SPIC
ALPK1
MRPS18C
FGF22
TRAPPC6A
SPNS1
IL1RAPL1
E2F7
VCP
PCSK9
NKX2-1
SLC23A3
BGN
GPR160
LAMA3
THEMIS2
COCH
SRSF3
SP4
SLC11A1
SH3GL1
RALB
GSK3B
GNGT1
GPD1L
VPS37B
TNFAIP3
ATG3
ADAMTS17
CBLN2
KLHDC2
NDUFV2
PANK3
BLK
MATN4
SMIM1
GBP4
GPM6A
WDR82
APOM
TMEM205
HRASLS
SFXN3
FSD1
MMP1
CA12
CEP104
PDE6G
NCOA6
PPP4R1
GCLC
MAN1A2
SEC61A1
IKBKAP
TWSG1
UPF1
ZMYND10
CTDP1
ZSWIM4
WNT16
SNW1
ADAMTS6
IL18RAP
RPP30
SLIT1
CDC40
GTPBP2
SETD3
PQLC3
PRRX2
ELK4
MKKS
ACOX3
ADCY1
CD109
RHBG
UBE2QL1
TP53I3
SMURF2
SRL
ADAD1
EBP
TOR1A
P2RY4
EFR3B
TRPV1
PES1
ADAMTS12
CCDC64B
AVL9
ATG4A
FER1L6
FOXG1
WFS1
TRIM24
TBC1D16
PROC
PABPN1
CC2D1B
SLCO1C1
SLC25A30
PLXNA4
SLC22A5
SYN2
DEPDC1
KIF23
ASPN
ANKRD65
ZDHHC17
KCNH1
QSOX2
PPARD
HFM1
KDM4A
URB2
PHAX
STK24
SPEG
STK10
AAAS
ABCD3
VPS26B
MTF2
PARVG
FIG4
CCDC94
EGR4
IGHMBP2
FAM3C
BHLHA9
DCTN4
EIF2AK2
LMO7
PAM
IDO1
NUTF2
GOLGA7B
HOXD8
SLC39A4
CITED2
GRM3
METTL18
STARD8
FNDC4
GRAMD1B
FOXP2
SIAH2
CCDC103
POLR3A
ATP5A1
GSC
RMND5A
ATP5J2
MMP3
CRHR1
WDR70
ZFAND1
HIGD1C
RINT1
MAF1
NRN1
SPAG5
F13A1
SLC10A1
DNAH7
BRCA2
ACADM
XPO6
OGN
GIPC2
FMR1
DUSP3
ANKMY1
CHMP2A
FAM8A1
BBS9
GPR21
UNC119B
SLC12A3
ZDHHC7
ENTPD6
SDSL
ERCC4
HMHA1
MMP8
EXD1
HACL1
PLA2G12B
HAUS1
FAM83B
ACY1
PPP5C
TECTB
RNASEH2C
ELFN2
GPR20
IRAK2
SCAMP4
GHITM
BLMH
MYO9A
NDUFB7
TXLNG
ADCYAP1
CCDC3
MIER2
SH3BP2
AGRN
DHH
WDR33
ANXA10
CEP290
CNPY3
RTN2
TFB1M
PRPH2
GOLGB1
IRX4
NFKBIL1
APBB3
CHD7
SLC30A8
RPS10
HIC1
PSMB7
MESDC1
RXFP4
SHQ1
API5
GP1BB
NKX2-3
MOV10L1
SLC6A1
ADHFE1
PTBP3
OCLN
SERTAD4
NAGLU
SPRY1
CDON
SH3YL1
TREM2
SERPINI1
MMP14
TMEM38A
HDHD3
DYNC1LI1
FASTKD5
TDRD3
CALHM1
THSD7A
BIVM
KLHL15
NDST3
LHX4
RAB2B
DHRS12
MAP3K15
FAM19A2
FBXO9
PTPRQ
APPL2
TNPO1
MRPL13
SNX5
EEF1D
METTL6
SOD1
RAB6A
PAPOLG
PACS1
CDK13
CHML
OC90
SIRT5
BCR
MSRB2
PUS3
CAPN2
FXYD5
TWISTNB
LRFN1
CHD2
FZD5
NR4A1
NUDT8
CELA3B
RPL15
TRAPPC11
PRC1
ABCB9
HOXC4
TRAK2
ASPDH
MYT1L
RASA2
STAG1
LPIN2
PDP2
APOOL
ERP27
DIABLO
TRHR
RPS6KA4
ARMC9
SLITRK3
RNF152
TGFBRAP1
CHRDL2
CNTN1
FAHD2A
BBS4
TMEM181
PFDN1
MINPP1
MPHOSPH6
AKR1D1
CLPTM1L
HOXC10
HS6ST1
ITPKB
MEOX2
STK31
EML4
SGTA
ATP6V0C
TTC39B
PRPF8
PSMD6
TMC5
FKBP3
NUDT19
PLEKHB2
EPYC
ELAC1
BIN2
D2HGDH
CCDC17
UBOX5
HM13
TCERG1
MPP6
KRT16
RPRD1A
KLF5
UBL5
APOLD1
ARHGAP29
TMEM126A
PROKR2
PDE5A
FBLN2
TMEM221
TOM1L1
ROBO4
TMEM167A
FOXI1
CPEB4
BCKDHA
MYOC
GSC2
GIF
TMEM39B
RPL3
THBS1
APOO
FARSA
PPP1R3E
PLEKHG5
SNAPC5
CMAS
EIF4ENIF1
SLC30A1
TNFRSF21
SPATA18
KLHL18
HPDL
TBX3
TAZ
CRIP2
BTBD11
SWSAP1
DAXX
RGS13
ELMO1
DIO2
MPLKIP
LRRCC1
UNC13A
TAF11
SCIMP
CCDC136
PRX
TARBP2
TRIOBP
CABIN1
RBM5
TUBGCP4
RGS22
UVSSA
APLN
NCOA1
CDK7
CRELD1
SNCG
GPR6
AMDHD1
CHEK2
GAL3ST4
DRD4
GDF11
WDR27
CD247
MCM2
TMEM200C
SOX14
RBMX2
CDAN1
TGS1
OIT3
SYF2
MCM4
PDZD2
CEP192
IFT88
MCC
RPL9
RAB32
P2RX2
DDX43
ID2
SLC24A1
ARHGAP5
ATXN1L
CETP
SLC9A4
PWP1
PTPN6
BAHD1
DNAH10
GRIK3
PDE10A
CACNB2
DGCR14
GRXCR1
METAP2
STPG2
RHOQ
STXBP4
PAN3
KTI12
MAP3K4
PDHX
ZBED4
MTA1
CLCN3
CDK2
GPAM
METTL24
RHOJ
ESYT2
CDC37
ZER1
GRK4
INTS2
PRPH
LRP12
POLR2A
OGFOD1
ZBTB8B
MC3R
PHEX
MSMO1
MECOM
SYBU
POLH
CAMTA2
DDX17
PLEKHA2
PDE4DIP
RASGRP4
LRRC1
GAS1
DGKA
ESRP1
NADK
SGSH
SLC35G2
CXCL10
GALT
MCF2
ZMYM4
STK32B
TYR
ATP6AP2
TACR3
ABHD10
GDPD2
SLC35C1
CKAP2L
KIF1A
NEURL4
RSPRY1
VCAN
UBE2A
CYP27C1
ZDHHC21
LEKR1
SGK494
FBXL16
NHS
TM9SF3
DDHD1
SHPK
HAO2
PPP6R3
MAFG
BICD2
CDH7
ALKBH5
SHANK2
JUP
TMEM41A
OSBP2
ACOXL
MAMDC4
CBX3
LRRC18
PLA2G4D
PGPEP1L
FGF13
KBTBD2
UBE2E2
KIF3A
PDIA6
DCXR
MYL9
CDC23
PBXIP1
LURAP1L
TAB3
EHD1
ILDR2
RTBDN
NBL1
MARCKSL1
RAB11FIP5
SCAF1
CDKN1A
KCTD8
NCK1
TRAF3IP3
LSR
MIS12
UNC5D
DIO1
LIPC
EIF2B1
OMP
GSTZ1
HS3ST2
PAK4
RNF10
JMJD8
FAT1
ISLR2
MAGOH
GATA2
MBOAT4
SBSPON
CCDC71L
CELSR2
GABRA5
TBRG1
STAM2
PTPMT1
GPC3
GRP
SV2A
EBNA1BP2
PDGFRA
CACNG1
CIAPIN1
GSG1
FRMPD1
ZNF668
PLEKHJ1
ADAT1
TMEM50A
ARHGAP36
CENPI
UCN3
RPP21
GTF2E2
HOOK1
IL17B
TTC14
FPR2
MLKL
CCNF
KLHL5
CRYL1
AGMO
FOXH1
KCNQ3
PPM1G
NOVA1
FZD3
AKAP8
NMT1
SOCS5
HADHA
PLEKHF1
PLA2G16
CFDP1
DLG5
PTX4
PGM5
MUSTN1
TFEB
HDAC10
BMI1
RNMT
ASTN1
SH3BGR
ZHX1
SWI5
RPAP2
ASB5
BOLA3
CENPK
KRT35
MIA3
SEMA3F
MRPL51
TMEM135
SLC27A2
ARHGAP35
NDUFB2
FAM46C
G6PC
PREX1
OVOL1
SLC25A45
MAPKBP1
CPE
HARS2
GNB1
UPF3B
SYCE2
CXCR6
HPSE
UBE2V1
POLD1
VIPAS39
CALD1
LCAT
SCRT1
ST6GAL1
ARHGEF25
POMC
NSMAF
SKIL
ADSS
TMED6
HMGCS1
LRRC27
PYGO1
POLR3F
RAB10
WRNIP1
TSTD2
ALAS2
CNNM3
ZBTB7B
ST3GAL5
MRPL23
ABCC13
CNOT3
NFKBIA
TYW1
ZNF821
GAK
SFT2D2
PSMA6
HOXA6
CRTC1
CPT1A
ALMS1
EIF3I
TMEM132D
DCN
SUCLG2
FOXF2
MLH1
ABHD14A
DEXI
ACTN1
AMPD2
IFNAR2
MRPL36
CYB5A
NRBF2
FBXO6
MKS1
P2RY11
PDE1B
KCTD3
ITGAE
SLC30A3
PLP1
KISS1
NXPE3
ANKDD1B
IFRD2
COMMD6
RNF222
ANKRD7
PTCHD1
NARS2
DOCK7
TMLHE
LIN28A
N6AMT2
ABCA5
DNAJB14
FAM20C
TSFM
WRB
TSPAN17
BPI
TTC4
BNC2
NOXRED1
NDUFS3
WDR3
XKR4
TTC33
STMN2
CPN2
PCOLCE2
ROR1
KLHDC9
HSD17B14
ZFAND2B
ALG1
TBC1D23
SAMD4B
FAM13B
USP39
R3HDML
ATXN2L
FLT4
SCAP
OMG
NARS
PRCC
ADAMTSL1
CCDC126
TMEM215
SMAP2
CALCOCO1
CWF19L2
RFC5
BRAF
PAX5
HORMAD1
PEBP1
AAK1
FBXO2
RMND1
COL1A2
GMEB1
AANAT
CRB1
GEMIN5
UBR4
LTBP3
AMHR2
CTTN
UTP15
HSBP1
MYBBP1A
NDEL1
USP8
BAIAP2
ARSJ
GULP1
KCNE4
BAAT
KCNS3
TMEM37
RBM48
WDR73
ARFGAP1
ZBTB40
CH25H
CYP4B1
ALPL
COL12A1
LYPLAL1
CHST3
TRIM62
ABLIM1
MAP3K9
BTAF1
MAST3
TFAP2E
RHBDD1
UQCRC2
RYBP
TTC26
FAM171A2
MAEA
RNPEPL1
HYAL1
NYAP2
PSD3
CPSF2
AGR2
ISCA2
PNP
HDLBP
RDM1
CHRNA7
PIGM
GNB3
ACY3
HECW1
ACTR2
HOPX
OR12D3
FAM174B
EIF2D
SOAT2
PSPH
METTL1
MFSD3
RAP1GDS1
DARS2
CDC25A
DPH1
BAIAP2L1
ESM1
RCN3
CASS4
B3GNT5
PTGER3
DBNL
USP30
ATOX1
ARHGEF10L
KANK1
BCL2L12
KIF26B
STT3A
PTN
ZNF554
HECA
RAE1
TNIK
ACTN3
GNG8
CCNA1
FAM65A
RYK
RPL10A
QARS
LRP3
SOX7
BID
IRS4
MACF1
CXCL14
SEC24D
TGFB2
CHRNE
MDFIC
PRDM14
HSPB8
PCMTD2
MNAT1
NUFIP2
ZDHHC2
ADD3
MBNL2
ATP6V0D1
MTA2
RAP1A
AXIN1
LZTR1
POLR1C
KANSL2
ZNF385D
NUBP2
ID3
DEPDC1B
TM9SF1
POU4F2
WEE2
IQCK
GPR107
MTM1
CAPN3
FAM43B
RECQL
AP1G1
NLRC4
CTNNBL1
ENPP4
ECHDC1
RNF170
SMARCC1
FOXQ1
GNAI3
KBTBD13
KCNE1
SLC37A3
POLG2
NRM
CD4
TRMT61B
ITLN1
TPD52L2
IRF1
PTPRE
PTK2B
UNC5B
SDHB
NXNL2
CLRN1
SOX4
TSPAN3
MFSD6
FBXW8
SH2D1A
RHOF
MYO3B
USP20
DUSP22
CALB1
DERA
L3MBTL2
MCRS1
TPP2
PKD1
ST6GALNAC5
JAM3
CHSY1
LAPTM4A
DIRC2
TRPM8
GPR83
MYOM1
PHKG2
CDK15
DDX19B
EXT2
WASH1
DIAPH2
DOLK
TUBAL3
PTPN12
ACVRL1
ABL2
CLN8
CRYZL1
CRY2
PTPRZ1
PNPLA4
DIP2C
LAMP1
RXRA
MAP3K5
PDLIM7
ALKBH1
SNIP1
ARL14
MSL3
TIMP3
RFWD2
CIB2
MXRA8
RGS3
MAML2
SPAG16
COG6
SP6
CCR9
ARHGEF12
ABHD4
NFATC1
RAC2
9.10
B3GNT9
SCYL1
UAP1L1
RPP40
PRICKLE3
SLC18A3
SCOC
YOD1
RALY
CTDSPL2
TBX5
NAPG
RHD
SHISA3
HMOX2
ZBTB22
DGKH
PLCG1
ANKRD10
TAGLN2
SLC16A7
HTR2C
HAGHL
CCDC141
ITGB4
MDH1
DCBLD2
RBM33
YTHDF3
TMEM150B
DPH3
MURC
RPL7L1
THYN1
TMEM30B
PGRMC2
OTOR
DRD5
KATNAL1
UBE2I
PAQR6
CAMSAP3
ANKRD35
MUC3A
TBC1D5
DFNB59
ANGPTL3
MYO6
DNAJA4
GLRX2
LRRC38
ATP11A
RBM24
ARL5B
TMEM223
AKIRIN2
SLC25A5
ACRC
MYO1C
RBM23
FAS
KIFAP3
GLRA2
NPB
CNKSR3
BTBD17
HSPBAP1
SLC15A4
PRKCI
PRTFDC1
OSMR
SOD3
ZNF574
VWA8
CYP21A2
RPL12
DRAXIN
COMMD2
WIZ
ALDH4A1
SPRYD4
CRYAB
SCRN2
RNF17
LRRC58
NEIL3
COPA
SLC26A3
RASD2
KIF11
SKP2
SYNC
PARVA
JAKMIP2
SLC40A1
PTHLH
RNF34
PKLR
FAM102B
CD36
CCT2
PRKG2
ARF4
DCAF12
ANAPC13
PPP6R1
LMF1
SLCO3A1
MBTPS1
FANCL
NCF2
SH3GLB1
SLC12A6
HMGN3
MRPL48
XRCC6
SUPT5H
FAM133B
SOS2
CAPN14
PAX9
C1QTNF5
USP16
SCML2
LARS
BCL9
ZBTB2
ABO
TRAF3
GALNT5
LETM1
PLXNB1
PCP4L1
USP10
ALG14
NIPSNAP1
F9
CNGB3
LIPE
MPPED1
PI4K2A
MED8
WDR75
TEX261
STAT4
ZFAND4
RNF145
FGD4
CLDN2
CCDC175
ZMYND8
SNRPA
PDXK
GATAD2A
PTGES3
CCM2
TAP1
ETS2
IFFO2
PRMT2
PRDX1
FGB
NACC2
COX17
DEGS2
INTS8
CCDC83
CCDC102A
ITGA1
PIWIL1
EPHA5
FOLR1
TSGA10
TMCC2
ARHGAP33
TCF12
POU4F1
HAL
MYOT
SNRPF
BCL2L2
SGIP1
EMG1
PRRG4
CCNB3
HIRA
MERTK
BAG1
VPS36
AEBP2
MYNN
CORO2B
TBXA2R
ISL2
TECR
RNF144A
MARCH5
DCLRE1B
ITGA8
TP73
PRKCD
NDUFB4
RBMS2
GRIK4
TRIM65
TMPRSS6
ATP13A4
TP53INP2
GLB1L
ANTXR2
PUS1
MYO10
PEX1
BCL9L
TMEM74
OLFM1
TAPBP
RET
RBM19
MASTL
RUNX1
MID1
SNX10
RASEF
MYO16
DBF4
TSHZ2
ZNF366
RIPK2
PPTC7
CLDN7
EFNB3
GLP1R
TRIM37
SNX31
GRHL2
TEKT3
IREB2
PDCD7
GRSF1
LRRC43
CNR1
ABCC4
DLG3
ZFP36L2
VGLL1
FAM171A1
FAM69B
NAA16
MFRP
MAGT1
BATF3
NR2E1
PCLO
DYRK2
ARIH2
PCNX
ANXA9
SAMD7
SRR
PIK3C2A
SCNN1D
SLC32A1
ARNTL2
ASAP3
BHLHE22
PROSER1
MRPS18A
ASPH
EARS2
LEPR
SH3BGRL
ERN2
VPS51
CDKN2D
PITPNA
PRPF4B
NRBP1
PGLYRP2
STUB1
KDM1A
SLC25A22
ILK
SEC14L3
MRPS7
RASA4
PRR14L
PITX2
DYNLL2
CCNL2
FABP3
GJA4
MYBPC3
TRPV2
CDC42SE1
MYPN
SIM1
ZFHX4
CDADC1
ADAMTS19
TFPT
TSPYL2
ABTB2
EIF2S3
AP4B1
AP2A1
VBP1
TTC24
ENDOV
GATSL3
CDH18
CHL1
VANGL2
TBC1D2B
P2RX6
FA2H
ALG13
TTLL7
NAA20
SPOCK3
SLC13A2
OR1J1
AIM1
GSN
MPV17L2
EGR2
GPRC6A
TMEM8B
SMARCA5
MED11
WWC1
ZBTB45
PLS1
FRMD6
DGKZ
GLB1L2
UNC79
EFNA1
SH3GL3
SENP6
AKR7A2
RIF1
FKBP10
PRLH
VLDLR
VEGFC
CERKL
LARP1
SRBD1
DBT
ITGB6
SLC1A2
INVS
MPO
ZBTB16
PDGFB
RFX1
NTF4
VIM
PCDHGC4
UQCRB
SUMO3
P4HTM
HPS3
NAA50
TMEM209
SPR
HOXA10
SAMD9L
NGB
KIF21A
ABCE1
IFLTD1
LZTS1
ARHGEF3
RHBDL3
SUPT3H
CSNK1G2
ADAMTS4
GABRB2
SLIT3
RHEBL1
PEX13
EGLN1
NPM2
RWDD3
MAN1C1
YDJC
GRIN2B
ADAMTS14
CMC1
COX20
CACUL1
ATP6AP1
NR1H2
ARHGEF39
ZDHHC12
PHC2
DBX1
LIN7A
SLC38A2
SVOP
SLC25A29
SPHK1
FAM83E
GID4
ORAI1
LRRIQ3
IL34
RUVBL1
ADAM9
TMUB2
APAF1
SLC36A4
GPR176
UBA3
MYH11
NEK1
MPP2
TNK2
MATN3
AGK
IFNGR2
EBF3
ITPR1
TBC1D20
PKP4
DUSP1
DDAH2
INSM2
SHPRH
BCAR1
ATXN3
ADO
SETD6
CDC42EP2
ENTHD2
P2RY2
SLC45A2
RABGAP1
GPRC5A
PAK3
CHCHD1
TGFBR1
GARNL3
GBP2
MRC2
SFMBT2
CDC42
UACA
NAA10
ACVR1C
LRPPRC
TM4SF18
SETD5
TMEM169
PPP1R16A
EBF1
PTER
NINJ2
POMGNT1
RRS1
SNX2
RBX1
COL4A3BP
ANKRD54
GRHPR
NKX6-3
TSNAX
MYO18A
SEMA7A
TIE1
PRRC2C
PCID2
ODF2L
EDF1
LTN1
PASD1
FAM69C
BLOC1S3
PCDHAC2
NEUROD1
LRRC15
DCAF7
WBSCR17
TFF2
RNFT2
PARP2
NDFIP2
WDR60
MAP7D2
USP45
RIMKLB
ZSWIM6
PCGF2
CYP2A13
HHIPL2
TNS1
PLCD4
IQCD
MDM1
TMEM183A
SMPX
CD9
ALDH7A1
VDAC3
CASP7
KCNJ10
EDEM2
LENG8
DHX37
VMAC
USP53
CRYGN
CAMK1G
AATF
CDC20
E2F5
ACSL5
FTSJ3
PRUNE2
DOK6
LYPLA2
GPR149
SMAD4
TMEM129
SLC35B3
ACPP
G0S2
FCHSD2
SLC4A7
RRP1B
EEF1B2
STAT6
CCDC40
GNL1
ZNRF2
GART
THOP1
PER3
ASB16
TRIAP1
SCARB1
CACNA1F
ARMC10
GJB7
VARS2
DHX34
GREM1
NFIC
GABRR3
SUN2
QPCT
UTP23
AGXT2
H2AFZ
PLK4
CCNT2
COX4I2
NUMBL
H2AFX
MED16
RAB7B
GOSR1
BTG4
RPL30
IGSF5
PLOD3
ZBTB39
ELMOD2
SHC3
HAVCR1
WASF3
DYNC2H1
DRG1
SPCS1
KDELR3
SRP19
RNF5
GABRA6
LRRC73
MFSD1
MMEL1
KLHL25
KRI1
LRP10
PUS7L
MGMT
BUB1
RNF138
MYLPF
PIEZO1
HOXD1
DYNLRB1
MARC1
MAP4K5
CHODL
LASP1
PLAA
ARHGAP23
MYO7B
SEH1L
PTF1A
GPHA2
SIGMAR1
MTNR1A
TSPAN5
MCL1
EHBP1
AMIGO1
ATAD3A
PRNP
OSGIN2
PDIK1L
SHMT1
POPDC2
CRISP3
ZRANB2
FBXL8
TRIP13
RSPH6A
NEB
SRSF4
CPED1
CTGF
USP37
PTBP1
BRD1
LPAR2
CDC7
ZNF335
SNX7
MCCC2
CPT2
HEATR1
IVD
PSME1
SPRED3
NAA35
RIPPLY2
STAG3
TMEM154
EPOR
MVP
MTX3
KLHL32
BCL7C
PSTPIP2
ARHGEF40
SF1
PNLIPRP2
ZP3
BCAS4
NUP210
RAB11B
ANP32C
ASB15
ITGB3BP
ISY1
PPAN
YWHAB
RNF213
ACAP1
DHX9
CNEP1R1
SLC7A2
CXCR5
CLK1
MRPL43
NCKAP1
TNFAIP1
HSD3B7
XPR1
PKN2
VDR
ZNF333
DALRD3
PSMA2
OPN1SW
BTBD6
DUSP11
L1CAM
SRCIN1
SH3RF2
NEK11
CREB3L2
CPA1
GFRA3
RTN4
PPT2
FASLG
FOXP4
MFSD2B
ZBTB37
RPL26
GNL3L
NDUFB10
NUDT2
CACNA1D
PRKAA2
UHRF1BP1
SGPP2
CD37
DPT
RGS5
PRKAR2B
PRDM8
OPLAH
KRT14
PACRG
BBS2
ABCG2
MRPL18
PGAM5
FBXO21
KREMEN2
GRB10
SPACA5
TBL1X
CLSTN1
CHCHD3
LMAN2
R3HCC1L
NIPSNAP3A
GPR65
STXBP2
SEMA5B
DFFA
FUT1
COQ6
TSPAN15
PRPF4
LATS2
SELK
MS4A1
TYW3
OSTC
TMEM51
LURAP1
RCCD1
WDR11
BTN1A1
DDX28
FITM1
EZH1
FDX1L
MRPL32
TTC31
TRIM67
WDR46
LSP1
CD59
CDK9
EXOSC1
ERP29
ARHGAP18
LRRTM4
TTR
DDIT4
CACNB4
MAOB
PTGDS
RANBP3L
ATP5L
ONECUT1
NUDT9
STX1A
SH3BP5L
SERINC5
MRPL3
POMP
IGSF10
INPP4B
TMPRSS9
GMPPB
BMPR2
ALLC
KLF7
AHSA1
EAPP
NME2
GCC1
TIMM9
CDO1
FRMD8
FAM198B
MGAT2
GPR183
NOP56
HIVEP2
CNIH2
KCNH8
SUMO2
CTSG
TXK
GRIK1
CUL5
CHTF8
NOL12
FPGS
ANAPC2
SNRPA1
ORC2
OPN5
CERS5
TAF13
LYG2
KCNJ4
KIF6
OTX2
SLC5A5
IL12RB2
SLX4
REG4
GAL3ST2
EIF5
IQCA1
AIFM2
PALB2
UBL3
SEPSECS
HELT
PIK3CG
NLN
BCORL1
ZNF238
POLR2K
C8B
IL17REL
SASS6
PREB
TUBA8
PABPC1L
TBC1D30
COL28A1
BRAT1
STIL
HOXC12
NME7
UBE2C
CDK2AP1
FHOD1
TFDP1
RPL5
DHPS
MND1
NODAL
DENND1B
HCCS
GTPBP4
LHX3
TUBGCP2
TMEM8C
SLITRK5
NDST2
SKOR1
S1PR1
CD79A
SYT3
PIH1D2
METTL22
IL1R2
PPME1
PIK3CA
TRAPPC1
TNPO3
COLEC10
ITIH6
SLC9A6
PDDC1
HTT
TRAPPC8
CCDC53
HOXC9
DCUN1D1
CYB5R1
DAB2IP
KDM4C
SLC6A5
TPGS2
RAB3D
ZFC3H1
BRI3
DAZL
ERBB3
CYP2C18
SDC1
ATP6V1H
SYK
CALHM3
MUL1
RPL3L
FUT9
TDG
PMP2
SLC4A9
PLAG1
MRPS5
MYCBP2
OR4E2
AGPAT2
TDRD12
CCDC65
WIPI1
SLC12A1
ENTPD4
NAT16
THAP7
XPO1
TMCO4
WDR35
DCTPP1
KCNN1
SOWAHD
CCDC80
SLC7A9
CAMK2A
SMC1B
PDZD8
NEMF
GRM5
PEX3
PAMR1
CLU
MED1
ATG4C
SNTN
PABPC4
CXCL12
TFAP2C
FAM109B
ENDOD1
IDI1
KCTD6
CA10
ZDHHC5
OPRD1
WNT8A
COMMD10
SACM1L
CD63
KLHL12
LGI1
CRYBB1
TOP2A
ARAP2
GADD45GIP1
NR5A2
FEN1
EHD3
IGF1R
JSRP1
FAR1
WDR72
CAPRIN2
PURG
SF3B1
IPO7
PKD1L1
CAV1
ALDH1A1
GNPDA2
DGAT2
NLGN1
TSNARE1
HPRT1
DNAH9
HELLS
TNS4
FANCI
NAV1
PSMA7
TTF1
DBF4B
TUBG1
RAD54L
ELOF1
IRX2
CNGA4
HMGCL
MSI2
FAM188B
ACAA1
TM2D2
FAM32A
IL6ST
ZNF319
CCBL1
PRSS23
ANK1
FAM172A
PPM1L
IL22RA1
SPATA20
ATP4B
PSMB5
USB1
SETDB2
EXD3
GPN1
SGMS2
SFTPB
MXD3
CARTPT
MON2
HNF4A
CNTNAP2
FAM185A
TNFRSF10B
RABEP1
USH1G
FRK
PPAP2B
CDK5R1
CTDSP1
CHD4
GABRR1
OPN1LW
IKBKE
RELA
HIF1A
DBN1
TRIM71
ACAD10
LRWD1
QTRTD1
WNK3
TSEN34
C1QB
KIF18A
TXNDC9
OTUD5
SLC41A2
KHSRP
TNFRSF11A
SPATA2L
SEMA4G
FBL
IBTK
CBLN4
MATN1
KCNIP4
CFTR
VSX1
CAMK1D
LOXL3
WBSCR27
PPP4C
SLC47A2
TREH
ST14
GDI2
PKN1
SPON2
XBP1
ARHGAP44
CEBPA
MLF2
AFMID
EFCAB6
ACSF3
SELT
SLC39A2
ERF
ARL3
SURF6
MLLT10
BPHL
C2CD2
TDGF1
COX5B
ERCC6
EIF2AK4
THOC6
RRP12
BAZ1A
NKX1-2
TMC3
LRRN3
PTPRO
ARID3B
CD3G
MRS2
VSTM5
PPAT
SIRT3
MBLAC2
TCERG1L
DPP8
NIPA1
ZFP64
OTUD7B
IL7R
MSRA
DMAP1
TRMT12
TLR4
IFI35
WFIKKN2
RAB12
ANKRD12
DDX51
SLC30A5
IMPG1
ZNF185
ACVR2B
IYD
SUFU
DNASE1L2
HMGCLL1
UBQLN1
LIN37
NEUROG1
SOCS2
XKR6
CYP2C8
GPR142
DOCK5
CCDC15
CAP2
TIMM44
ROM1
DSEL
UBA5
FBXO4
MOS
MLH3
NOX1
DNAJB5
DPEP2
FAM83D
RLTPR
SRFBP1
MBIP
COPB1
TMOD1
DHDH
RABL3
PRELID1
ANGEL2
MRPL21
DYDC1
SMG6
TMEM213
INSR
TLR9
GLRB
UBXN6
CIZ1
ITGA11
PHF13
PTCHD3
MARK4
CTU1
METTL4
CBY1
NFX1
MBD3
PGC
FGF3
SLC35A3
AMOTL1
CLEC16A
IER3IP1
RASAL2
SYNJ1
PAICS
TOMM40L
MMD
NFKBIE
TCEB2
NIT2
NOG
SERPINB10
KLF15
TTC6
PPP2R2B
ARHGEF17
TCF7L2
WSB2
PLEKHS1
CHD5
TCTN2
TBC1D25
CACYBP
JAK1
GPD2
CDV3
ZNF800
SCUBE2
GALNT11
MYCBP
QSER1
FLOT1
TOR1AIP2
MMP25
ULK2
PIGO
NRCAM
SLC35E3
CSRP2
LYRM4
GPANK1
HIPK2
ZMIZ1
DAP
MAPK15
TIMM13
DDX58
ZNF462
AKT1
ENPP6
PCDHA8
GBA3
CDC34
RNF125
MCM6
MTRF1
CASC1
EIF4A2
ZC3H10
SHROOM2
RPGR
RD3L
RRM2B
RP1L1
TMEFF1
USP22
TMX2
LYSMD1
PTCD1
GNPAT
MEF2BNB
CRTAC1
WDR18
CDNF
HSD17B12
FAM107A
SUDS3
EFNA3
CAMKK2
NES
HS6ST3
SLC25A12
POLR2C
ERCC6L
PON2
MUC5AC
ANKRD27
EIF3K
HPX
TCP11L2
PRR12
CPSF4
MLXIPL
PIP5KL1
ENC1
GH1
MAP2K1
HPS5
POP5
PTP4A1
OVOS2
CLRN3
MARS
GPR156
UBR2
SREK1
PPIE
GTF3C6
GP5
VOPP1
MAK
ARRDC1
STC2
TMEM132B
PIGW
PGLS
SAE1
BSND
COL6A1
STMN4
EXOC3L1
OAZ1
SGCE
YIPF5
WNT4
PRSS8
IL11
KCNK18
ANKRD34A
TCF7
MIOS
RLIM
TDO2
MMRN1
SV2C
GKAP1
RNF19A
YKT6
CACNA2D4
GMDS
SPARC
CBX5
UBE2V2
PPP2R5E
BOLA1
ASB7
COL5A1
SFT2D1
DERL1
FBXL18
SERPINC1
F3
GTF3C1
PLEKHM2
CTSZ
FICD
NR1I2
VTI1B
EFCAB1
SEPHS2
APOA1
TATDN1
PYGM
PRICKLE1
KPNB1
WNT5B
PRSS57
FOXO3
CRYBB2
KHDRBS1
LARS2
ZBTB5
SLC25A38
DCTN2
FTCD
PSEN1
CTHRC1
IFT20
UHRF1
GPC6
DNAJC24
WNT9B
OLA1
LPAR1
FAM120B
RFX7
TTLL10
TSHB
SCN2B
RELN
MFHAS1
CSRNP2
NKX3-2
RASGRF2
MEX3C
SSBP1
KPNA6
MAMDC2
SUPT7L
PDIA4
ZNF341
TESC
IGFBPL1
YTHDC1
SHKBP1
AGMAT
CSF1R
EOGT
JUN
PCNXL2
NAGK
ATAD5
MYL2
STK38
RBP1
TMEM101
TOMM7
ADAMTSL3
TNFSF14
VTA1
PRRT2
AOAH
CRISPLD2
PNN
CA6
ESPN
CEP57
AR
PPP1R3G
DDX3X
SESN2
PLXDC1
HNRNPL
KIF3C
RUNDC3A
EPB41L5
ARHGEF10
POLR3D
GABRA3
SCG5
E2F3
HDC
FGD6
SYTL3
ATP6V1B1
GOLGA4
NOTCH1
ATPAF2
ECD
SNAP91
OCA2
TMF1
PNPO
ST8SIA6
DAPK1
RPS6KC1
CDH5
TDP2
DAAM1
PINX1
SCML4
SELENBP1
TMED4
NEK3
SSTR4
FOSL1
GSTT1
ATG14
INPP5A
CD40LG
TRAF3IP1
SMARCE1
VRK1
B3GAT3
AARS
ARHGAP27
PISD
MBOAT2
SKA2
USP1
TRAP1
MRPL53
RNF44
CENPM
NPTXR
SAR1B
TTC7B
DPYSL3
GPC1
RBL1
SLC51A
APP
GLS2
TOB1
MNX1
CMTM7
CENPF
C6
SLC16A10
OVOL3
ABHD16A
PRSS1
PTGIS
KBTBD7
PPIL6
PATL1
SERHL
PPP1R27
PNKD
MAMLD1
ATRN
DPCD
SLC25A53
HAPLN1
SNCB
NDUFB9
PDE12
CNOT6L
TRIM50
KCTD1
RNLS
KCNA7
WDR63
SPEF2
RNGTT
FAM161B
CDCA8
KCNK16
MLC1
TNIP3
KCNJ2
PYROXD2
IFT52
UTP20
ZNF684
SLC4A1
PDHA1
MMGT1
TKT
PDF
BYSL
PMPCA
DDT
RNF38
AHDC1
KLHL2
PRADC1
CMTM8
GLTP
MPL
HERPUD2
CRTAM
ADAM12
CSPG4
SLC52A1
HSD17B2
FAM214A
UBE2G1
PAK1
ADCY7
FRAS1
PELI2
ATP13A1
SIDT1
DCAF5
GJD3
ATP9B
PRKRA
DAZAP1
TLN1
B9D1
MITF
NKX2-5
CSTF1
GYS1
NSMCE4A
DNAI1
IGF2BP3
HOXD11
FNBP1L
DHX35
SLC33A1
DCLK3
ZNF131
USP47
TRIM33
TMCC3
CCDC88B
FBXO42
HCN1
SYCP3
PAPOLA
AATK
MSH3
RNF14
SLC4A8
RAB3IP
NDUFAB1
MRPL45
COX6C
MSMP
MTNR1B
SPECC1L
NSMCE2
TTC37
TET3
GPR143
TMEM39A
PCSK1
ATP5D
SLC13A1
RPS5
ANP32E
YEATS4
MTMR1
SYNGAP1
ENDOU
HOXA13
PCOLCE
HMGN1
MNS1
CXADR
PCYT2
TSC22D1
BZRAP1
PUF60
SPPL2B
ELOVL5
SHC1
B4GALNT1
BLOC1S2
ARHGAP21
IRX5
LRFN5
HOOK3
S1PR2
RAB19
GINS1
ITM2B
BAHCC1
ENTPD3
CLCC1
SMO
ACSL3
PIK3R5
UTRN
CDC14A
GLT8D2
CNN1
SDAD1
RPL35
IMPDH2
AGBL4
INTS6
CLTA
SMC3
OGDH
GPR37L1
ASB13
GSS
NT5M
ZCRB1
TAF5
KPNA3
ANLN
KCNA1
RHOC
SSTR2
EPHX3
PPP3CA
CHRNA5
CARNS1
SLC1A7
DLX2
ALDH3A2
OXLD1
DDB2
SPATA1
SPTSSA
MKNK1
DYSF
ALKBH2
FOXJ1
NKD1
SLC27A3
PPIL4
MTRR
PLEKHO1
HTR7
MIB2
RING1
BHMT
NPC2
YTHDF1
AVPR1B
A2ML1
MSMB
LMAN1L
TRUB2
CEP170
MSH6
HECTD2
BCL2L10
IPO4
LMOD3
FIGF
QDPR
ZNF598
PPP2R3B
SLCO2A1
FOXA2
GJA10
BOP1
MAPK12
PRDM16
POLR1E
TMEM98
FRMD5
SLC38A10
PDE6C
INSRR
SIPA1
EP400
ULK4
PTK2
RNF217
PGA4
NDUFA8
LAMP3
NOP9
KBTBD3
SORT1
GLTSCR2
PLIN2
LLGL2
YWHAQ
FAM98B
LRIT1
PPM1K
SPPL3
RBFOX1
ENOSF1
MEIS2
MCU
TMEM120B
PCDH7
FAM167B
NFKB2
RPLP1
FZD9
HESX1
P4HA3
GNAT1
NKX6-1
IFT140
DENND1A
ALCAM
ABHD2
FAM76B
MYADML2
TRAM1
ZNF605
TRIM29
UBXN4
ATP1B4
NUP37
RHEB
CDS1
RAB3A
SLC22A6
OTUD6B
FAM213B
CDH15
TMEM117
ADAM19
PRPS2
GCK
CELF1
ADRA2A
ADAMTS16
TASP1
WDR19
TMEM92
PDE4C
CCT8
FYB
GUCA1B
ZZEF1
PPFIA3
RAD18
FRA10AC1
CRYBA4
RAB5B
BAMBI
FOXB1
HVCN1
MRPS12
CRIPT
RYR1
LTBP1
MAPRE1
TRIP12
FGF8
NDUFA2
SENP7
KCNE3
PLD6
LRRK2
NKAIN3
MIOX
VN2R1P
CPEB1
ACOT7
FGF6
PSMC3IP
PPEF2
RASSF5
ABI2
H3F3B
IKZF3
TMEM14C
SEC11C
EZR
SLC38A4
ATF1
LIN52
DYNC1H1
FGFR3
HES7
TMEM33
HINT3
ARIH1
POLDIP3
POU6F1
BBS1
GPR171
PLD1
CDC6
SULT1C2
KDELC1
VTCN1
ITFG2
AKNA
NBR1
NDUFC1
PKHD1
HPS4
KIF2A
ZCCHC9
ARL6IP6
UBXN7
RARB
MAFA
CEL
IMMT
PICALM
DHX15
MARK3
HLF
ITPRIPL2
ADAMTS2
BRD8
NPHS1
WDR12
HOXD13
NR2C2
NKTR
VSIG8
TLE2
NAALADL2
METTL12
ASAH2
AURKA
ARHGEF38
TBC1D9B
PNPLA6
SPG11
KCNJ13
AP3B1
NOC3L
AHCYL1
DNAAF1
CPAMD8
TIAM1
RPP14
CDH24
PBX1
UBL7
PXMP2
KRT17
SYTL1
FAM126B
LACTB2
ZNF711
GGA1
VAMP4
PHACTR1
DDX24
BCAP29
LOXL1
ALYREF
TAB1
NEK6
HEXIM1
MEGF10
PRRX1
ASTE1
GAA
MYOD1
SLC39A12
ARHGEF16
ACSF2
GDF9
MITD1
TRAF2
ECE1
MED18
SNN
HCK
FAM189B
WNT3A
IL22RA2
CDHR1
SOWAHB
ASAP2
YIPF6
GABBR1
PROX1
BMP6
PPP1R1B
SCN3A
LANCL2
LSM3
MOGS
FMN1
VIT
SSRP1
ASXL2
RPE65
SNAI1
SPCS3
EFNA2
DEF8
CHAF1A
SLC17A9
WDR96
ZFPM2
VWA2
GC
SLC35F1
IER3
KCTD10
YWHAH
ADRB1
NPRL2
FOXL1
CSRP1
MOSPD1
BOD1
UMPS
TMEM170A
RAD1
COG4
NTM
NFRKB
DDX39A
FANCA
VTI1A
DNAJC11
GDF2
ASAP1
BFSP2
SMG8
HNRNPA0
EEPD1
FRMPD4
IKBKG
TM4SF20
LRRC2
NSD1
SEC13
GLDN
WDR91
EGF
HAGH
VSIG1
TMEM179
NCAPD3
BRCC3
CNDP2
FYN
YPEL5
KCND3
TRIL
LRRC42
TMEM79
GTF3C5
NKX1-1
AKR1C4
RBM26
DUSP14
DSTYK
AP4M1
RIMBP2
ABCC2
DNAJC16
COL5A2
TTC12
CNGA2
SNX13
CSPP1
RAB9B
LRRC56
NAIP
MYOZ2
XRCC4
CYB561
CHST10
BAI1
BRSK1
THY1
TBC1D8
CACFD1
ZNF518B
PDE6H
EPHA7
SLC50A1
SVIP
MAP7
SCN4B
SPAG9
SERTAD1
HAND2
ANTXR1
MARVELD3
TMPRSS13
CRCP
CREB3
ETV7
DGAT1
TAC3
NKIRAS1
TEX9
RAD54B
KANK3
RASSF10
LRR1
MED25
BARD1
MIP
F2
FDX1
GRIA1
IL13RA1
EIF2B2
NHP2L1
WNT5A
LENG9
FOXR1
WIPI2
TAS2R7
RANBP1
CSNK2B
C1QTNF7
SLC7A4
WBP11
TEX2
RASAL3
CTNNB1
GALNT2
WNT9A
DND1
STK3
REPS2
ANO10
H2AFY2
VEZT
RNF150
CCNK
TMEM229A
FSHR
UPK2
GAS8
ORMDL1
IMPACT
WNK4
COL19A1
BMP15
GAD2
ITGA6
C1GALT1
BAG3
SLC7A6OS
THAP5
CCND1
USP35
SGK2
TMEM72
PRKDC
IMPA2
CCL4
MSR1
ZCCHC10
TRPM2
PDCD6IP
NOL11
PSMD2
ZNF740
CHTF18
USP18
ATXN2
RS1
RRAS
RASSF9
PPP1R32
NET1
TOX
IPO5
NPY1R
MVD
PCDH15
CHDH
GCNT2
IK
LGALS12
GABRG3
SURF4
PLEKHO2
BCAS2
NUDCD2
SGCZ
GIMD1
ACE2
KCTD17
TPPP3
GIGYF2
CILP2
CHMP3
CALB2
ICT1
DNA2
CEBPZ
MRPS9
FMOD
IRS2
CLN6
ANAPC1
SIK2
SH2D3C
PTPN14
SNRPG
APTX
RPL17
CLCA3P
BMS1
CLRN2
FAM53A
NFATC3
AQP12A
LRRC45
ADCK2
EPSTI1
FASTKD2
LRIG1
OTOL1
ERC2
KCNMB3
POFUT2
SAYSD1
PRKACB
PRDM13
GNG2
BSX
HSD17B7
TMC6
PCBD2
DMGDH
GDPGP1
SPRYD7
SF3B2
RCN1
BCL6
BCAR3
MDH2
DRP2
TXNL4A
TPD52L1
RAB25
POR
SREBF2
TRUB1
ENPP2
KIF9
PITPNM2
SHISA8
ZXDC
TGFB1
SLC6A16
SLC31A2
ALG11
USMG5
GPR182
LRRC8E
APEX1
ZIC3
EOMES
CEP68
PAX2
SCARF2
MRPL11
VPS53
MPDU1
PSEN2
GAST
DHRS7B
UBE2L3
ADRA1D
ATP6V1E1
FZD10
SAR1A
ASB1
MCTP2
TMEM5
LCMT2
BIRC2
TMEFF2
LMX1A
NLGN3
MEP1A
TMEM53
SLC9A3R2
RSPH3
PFN4
UCK1
TPST2
SP9
RUNDC1
CCDC37
MRC1
KCNIP1
YES1
PWWP2A
ABT1
SMG1
MDFI
BTBD8
PIP5K1C
ZDBF2
POU2F2
FAM228B
TSPAN14
NAA40
NUDT16
PDK4
CLIC1
BEND4
ELL3
NNMT
NUFIP1
RHBDL1
FAM104A
SNX29
LRRC39
FILIP1
ARGLU1
HYAL2
TBC1D10A
IGFBP5
ERGIC3
CREB3L4
TARBP1
ANAPC10
LRRC36
COLEC12
FBXO30
TNFRSF25
MEGF6
BMP10
UBE2T
CREM
CER1
LSAMP
CWC25
ATP2A3
PTGER4
CCR7
METAP1
KCNQ1
RECQL5
EPCAM
SSFA2
NR2F2
CTTNBP2
ZBTB24
ANGPTL1
FHOD3
NLRX1
PRDM1
CCDC47
SMAP1
SLC26A6
BIN1
SRRM1
P2RY14
ALS2
NME9
ZNF33B
MOCS1
NAP1L1
IGSF21
PTDSS1
ECT2
CACNA2D2
SLC38A6
DOCK6
GLCCI1
OLFM2
COX6A1
B3GALT2
VWC2L
DUSP23
BEST3
ABCC9
SNAP29
HMGCR
CCDC167
CAPN8
NUP35
CDH3
IFT74
KLHDC8A
PNISR
EI24
RWDD2B
HERC1
DOCK1
NPAS2
NR3C2
FAM63A
INPP5F
IQGAP3
MYBL1
HOXB1
INPP5K
DUSP12
CGREF1
BLNK
VASH2
PDZK1IP1
DOC2A
COPB2
CTR9
VIL1
UBR1
PTTG1IP
CDC27
LECT1
COPS6
COL9A1
MCCC1
GPC4
VAC14
SOGA1
PSMD9
SIKE1
PPY
SRCAP
KDM5B
PPP1R13L
BPGM
GFPT1
HMOX1
FAM207A
ARHGAP32
SLC27A6
EGFL8
MC4R
PRR13
FAM126A
MRPS10
TRPM7
CGNL1
INS
CECR1
FEM1C
FLT1
PPP2R4
INO80B
PDIA2
NUCKS1
IP6K2
EXT1
RCOR1
EBI3
ANKUB1
SMAD2
VSTM2B
TMEM68
NXN
PPIH
ZMYND19
PRKCZ
EIF5B
EIF2B4
FOXJ3
CENPE
LEO1
ZIC5
IL20
YAE1D1
CRABP2
TSPAN12
MYL12B
ASL
METTL14
GATA3
TFAM
PM20D1
IL17RD
RALGAPB
PARP12
PIGH
KLHDC7A
SLC22A23
CCDC125
KCTD4
SRSF7
FLCN
MPZ
NAMPT
PCNXL4
SSBP3
VKORC1L1
ABCA10
UROC1
TBCEL
FOXC2
CTNS
GDNF
STK36
FAAH2
TRPC5
MZT2B
TEP1
C1QTNF9B
KIDINS220
PRSS2
ACP5
AMFR
CA4
PLCB4
MPHOSPH10
G3BP2
HOXA2
TSC1
DKK3
NARF
UTP18
DDX31
TULP1
NHLRC2
POSTN
AASS
TNRC6A
PLA2G1B
RCHY1
GTF2A2
RHOU
CYP27B1
TACC3
RBM45
PDCL
DMXL2
DNAJC5G
NAE1
ZC3HC1
RBM14
SPTY2D1
CD99L2
TNFSF11
PPP2R5B
ATG2A
SPOP
RPGRIP1L
PTPRF
OSGIN1
ICMT
SEC24B
SUSD3
MAML1
POLL
TYK2
ADAM28
MUC6
MYL3
NRL
TMED8
RAX2
PIP4K2A
MEX3A
ZNF268
MED7
CMC2
MYLK
TFAP4
UNC5C
PRIMA1
SH3BP5
GPBAR1
AKAP6
CTLA4
ACSBG1
MTMR4
SNX9
CIB3
SLC25A17
NECAP1
TTC39A
POLR2F
PLA2G2D
WNT2
GLMN
CSGALNACT1
MCM7
CSMD2
PDX1
DCLRE1A
SAMD11
ARHGEF28
PRPF31
TLR7
SMAD1
MRPL55
CLCN1
RIOK2
PALM3
PDLIM4
SLC22A15
NAAA
ABHD13
STX18
CCPG1
DCBLD1
SORCS3
SLC2A6
TRDMT1
TMIGD1
PDGFA
IL17F
NAPSA
CFL1
IL4
RBP2
EML6
CPSF6
PIGQ
TTC8
CLSTN3
PSMG1
CEP55
ZNF408
EYA3
BOD1L1
WDR7
BLCAP
SFI1
ANKRD60
GNE
MGAT4C
SLC22A31
CTSE
TUSC3
SLC35A2
GABRD
COPG2
IARS
ARFIP1
CD163L1
MYF6
EVI2B
MGST2
TRPV4
SLC25A11
EHD4
NEK8
NCKAP1L
NOX5
EMP3
SYNCRIP
ELOVL2
ATP5J
CBX7
OSBPL1A
MED13
FAM179B
CHRNB3
TRA2A
F2R
ESCO1
NIF3L1
PHF2
PID1
RFC1
MTAP
TRNT1
MCHR2
RAI2
MAP2K7
TMBIM6
HYAL4
BMP1
SP2
SNRNP25
CAPS2
DPF1
TMEM38B
SMPD3
PATL2
DNAJC21
PDE7A
SRD5A3
MRPS31
NFE2L1
STIP1
RASL11B
CYTIP
LRP2
MTDH
ARSG
HSP90AB1
ZCCHC17
LMBR1L
SLC25A20
RSBN1
C2
RHOT2
NOP14
RALGPS2
GCKR
SYT8
PPP1R9B
TRPC6
RGL2
FER
C2CD2L
ARPC1B
SNRK
ANKK1
UTP6
PIGY
DMRT2
DNM2
EHMT1
GLDC
FBP1
VARS
RAX
TERT
DLGAP3
FUCA1
CEP19
KCMF1
TMEM74B
WWC3
SOCS1
IL17RA
ST5
STRA6
MPP5
SPA17
LHFP
CAMK4
GALNT14
CLPX
MRPS36
HDGFRP2
NPLOC4
RAB34
CPLX2
ARSD
POLE4
RB1
VWC2
PHLDA2
GUCY2F
MPV17
SLC35D1
PSMD4
COL16A1
LYSMD3
JMJD4
GPX8
SLC29A1
GLRX
ALG8
SHOC2
FBXW7
MRPL27
CYB5R3
MINA
HHLA1
VASN
NR0B2
TFAP2A
RBFOX2
TIMELESS
SLC25A36
DDX10
ZNF804B
ZNF507
TMED10
RAB11FIP1
PKD1L3
RPA3
PPRC1
DLGAP5
PCDH17
PHF8
FGF16
RDH14
PTPLB
DNAJB2
CDK11B
RABEPK
LUC7L3
SNF8
TDRD6
RAD51AP1
HAT1
HTR1D
H2AFV
SGCD
PHTF1
IFT27
TMEM108
CMTM5
CA3
PKIA
STX10
SEC62
PQLC1
NKPD1
KRT19
ZNF143
SBDS
TIPRL
P4HA1
MAN1B1
AKAP8L
GPR17
UBE2Z
LRRC20
DHRS4
GAB3
MB21D2
COL4A1
ISOC1
STK19
OSBPL2
MYZAP
GRM7
SLC39A8
STS
FFAR2
TMEM123
GLI2
SHROOM4
ALDH1A3
TGIF1
TP53
SCO2
CCDC69
ZFAND5
RAPGEF2
ICA1
NAV3
EPS8L2
MAP1LC3A
ATP6V1G2
MNT
PLEKHD1
OTUB1
TMEM115
STK11
PRPSAP2
GDE1
ZNF438
SH3BGRL3
PSMC5
LOXL4
EXOSC4
SETD1A
PURB
YARS
EME1
RELB
LAMB2
FNTA
HNF1B
SUCO
GTPBP6
UMOD
GRIN3B
ZNF512B
UPRT
GPR25
SRA1
ATP6V0A1
PPIP5K2
GTF2I
ZNF469
KCNN2
DYNC2LI1
CENPP
DGKE
DNAH3
ADAMTSL5
RPS6KA1
ANKRD53
PTPRM
MRPS15
TMEM59L
SSPN
KDM1B
IGSF9B
CNOT8
MARCH4
GORASP2
KIRREL3
ADAM17
CHRNA3
MYOG
UBE2D4
CPNE1
AK5
RPL37A
SYCN
CPS1
NDRG4
ALG5
PIAS4
NCOA2
FAM118B
S100PBP
USP5
RABL2B
DOK2
CFLAR
HAPLN3
WDR48
LZIC
TOR4A
NRXN3
CDKN2C
ACACB
FAM210B
CYB5D1
TRAK1
CUTC
AGPAT5
TCTEX1D1
CTDNEP1
PREPL
ABCB6
ASPHD2
FSBP
MRPS25
ZMAT2
RABGAP1L
HSBP1L1
EIF4H
DLC1
MAPK8IP3
SELM
SPRY4
RORC
ETFB
GRAP
MXD1
NMU
IFIH1
KCNH7
TUBB4B
WDR37
SEMA4A
RPL8
BOC
NUAK2
RBM39
MANSC1
ARHGDIG
IMP3
NFXL1
RGS17
KPTN
ERI3
MRPL42
SIRT1
TNFRSF6B
CD164
MANBA
GFRA1
IL1B
TMEM211
TMEM167B
HAX1
REN
NSG1
PLEKHG1
CTSA
UBFD1
TPRKB
CDKL5
NSUN7
COQ4
ELP2
VGF
RNF8
INPP4A
SLCO5A1
PTPRU
BRS3
ATP8B3
HOXC8
ADPGK
IL12B
LARP4
SIAE
ZMPSTE24
CWC15
PFDN4
FAM181A
KLHL11
TMEM107
PSMB3
DEDD2
ZBTB3
DDX25
RPS25
FAM57B
GFRAL
NCAN
SOBP
TESK2
DNM1L
ASMT
EIF1AD
ORC4
MTIF2
ZNF207
EXOC7
TXN2
CLEC11A
MPRIP
TOLLIP
TRAPPC3
TAF15
IDE
DLK1
PLVAP
SCMH1
CERS6
ELMO3
GPR68
GRK7
HTR2A
ARMC5
FUT7
PRELP
ALKBH6
POLR3GL
COL8A2
GYG1
TXLNB
R3HDM1
CCDC63
ZNF91
LPIN1
KRT12
BAALC
MKRN1
ANXA7
WDR13
SERP2
ERRFI1
COX7C
BSPRY
PMP22
PGAM2
PEX12
APC
TLR2
WFDC1
NPBWR2
MTL5
COMMD9
INADL
GPX1
SLC39A1
PRPF40B
SNAPC3
LIMK1
CDC42EP1
MECR
PIGC
LRAT
TRMT1L
MACROD2
IL18R1
MMP19
AKAP11
BCL10
GLB1
MCMBP
MARCH11
DTX3
TIMD4
EPHA10
MOCS2
USP28
HCRT
SULT2B1
CYBRD1
9.06
RGS7BP
PARP9
TCN2
CDA
ME1
MGRN1
TMEM88
TECPR1
MRPL30
CHRNG
PLEKHA6
CALM1
B4GALNT2
CYFIP2
TMEM56
TEX11
CKM
SCAF4
ESR2
CEBPE
ACOT8
OLIG2
AGTR2
DNAI2
CLASRP
PZP
SIVA1
CD3E
APRT
MSANTD4
AMIGO2
GPS2
TMEM26
LRTM2
TRIM36
RALBP1
TP53RK
FBXL13
KAT7
PVRL4
OTOG
GLOD5
ITIH4
RUFY2
ADARB2
GATC
GJA5
SLC17A5
PIPOX
HGF
SOX18
SERPINA10
INSIG1
SYNGR1
TEX15
REEP2
HSPA12A
PDE4A
CAPZB
ARL8B
SATB1
VPS45
PPM1D
ZNF850
TP53BP2
GINS2
CYP1B1
GJE1
CACNA1G
VGLL4
SPC24
XYLT1
GNPTG
ROS1
BRWD1
ZFAT
SLC6A3
APC2
PPIP5K1
GOLPH3L
SYAP1
ZBTB17
SLC19A2
C9
ART5
AP1AR
ARTN
LTA4H
BEAN1
CCDC24
TMTC2
MYADM
PDE3B
TMPRSS11A
L3MBTL1
GNRH2
STEAP1
ACER1
RLF
BLOC1S4
PLOD1
KHNYN
NAT14
MTFR1
NPDC1
RRN3
GPAA1
TEX264
LTV1
RYR3
XPNPEP2
RNF135
PDE6A
SUPV3L1
FIBP
NBAS
SPIB
TBCB
SLC5A11
DHCR24
ADRA2C
MEF2D
CNPY2
ZPLD1
VAMP8
ANKRA2
TLX3
PANX1
RCBTB1
FGL2
WASL
CEP70
ADAMTS18
RNF25
DCHS2
CYBA
SOS1
ARHGAP11A
MPZL2
MATK
EHF
CTNND2
PTEN
AFF1
ANXA1
FRMD3
C1R
SLC28A3
ERI1
GUCY1A3
RASSF7
SETD2
SENP1
ROGDI
RASSF3
UGGT1
PACSIN2
SERPINB5
RFX5
PLCB2
TXNDC15
TMEM204
PTPN18
FAM151B
HLTF
ZBTB34
PKP1
KCNF1
NDUFA6
HMG20B
PTRHD1
SYNE2
GPR180
NDUFAF3
VCPIP1
NETO2
LDHD
SQRDL
SERPINA6
BAI3
GALK1
NOSIP
TRIM23
FABP7
ARL1
SSH2
CDK5RAP2
FSCN2
KCTD15
PRAM1
NGF
EIF3B
AK3
FLVCR1
COX14
PROM2
RAB3C
PAX4
KDELC2
CEP135
ALOX5
CDH13
GPR162
LYRM2
B4GALNT4
MDGA2
GJA1
HES5
FASN
GPR116
MRPS14
TAF7
PHLPP2
SFXN2
VEPH1
ZNF219
AMBP
RAB3GAP1
H1FOO
MAB21L3
MRI1
NXPH3
SLC25A26
CROCC
GPX7
TGM2
STAM
BASP1
POU3F4
SLC23A2
ARHGEF7
TBK1
STX2
PKD2
CRYM
MANBAL
LIN54
RPL29
MPPE1
PHACTR3
SLC44A2
ZNF704
ZNF277
CLCN6
SQSTM1
AADAC
LRRC8C
BIN3
HPS6
NMRK1
MAN2A2
GABPB2
KCND1
RNF208
PTPN11
CMIP
ATF3
TRDN
WDR54
PLK1
NPHP1
NDUFA11
DAB1
RTN4R
ZDHHC16
SYT2
PUSL1
RFTN1
EVI5L
DDX47
ANXA13
ATP8B2
MIS18A
DNAAF3
TAPBPL
GDF6
BTG1
DPP4
KLHL23
NPPB
ZNF148
CNOT4
IKZF1
PSMC2
APEH
GGA3
ANKRD63
SNTG1
KCNA2
TMEM159
LPGAT1
PCYT1A
SFR1
SEC16B
CHST1
THOC2
SLC16A12
LGALS1
TAF1B
COL15A1
ALK
CASP10
GPR173
DACT3
CACHD1
GAN
PCMT1
SRI
HDAC5
AKAP14
SLC25A32
EVC2
FLT3LG
WDR1
SGPL1
ATP1B1
GON4L
AFG3L2
SWAP70
PTH2
TMEM222
PM20D2
GSTA4
ARNT
CDKN1B
GRIPAP1
SEMA3A
FOXC1
USP49
BTRC
LSM14A
IQCH
STEAP3
ACBD6
YEATS2
TRIM3
NM
ABCA1
FGG
PLSCR2
PQBP1
JTB
THBS3
REST
EDC3
SLC8A3
DNAH6
GMCL1
MRPL47
MGAT5
TSPAN8
DYNLT1
MUC1
TMEM143
FAM26D
COPG1
ATP13A3
C3AR1
STOML1
CADM2
EFNA4
USP24
HAO1
TWF1
MAEL
SDR42E1
MRPS17
MYH9
TMEM233
SEC31B
BDKRB2
HSD17B4
IDH2
PCGF6
AICDA
RNF180
RAP1GAP
GPR148
DCLK1
MEF2A
NOP2
SPOPL
PACRGL
TAF2
SLC4A3
COPZ1
ADAMTS9
KATNA1
STIM1
TBX2
FOXD3
RPS4X
IFITM5
MARCH8
DHX33
TMEM161B
SYPL2
PODXL2
RPS3
COL21A1
NTNG2
RAI14
LRFN3
SRPK3
FKBP14
TNNI3
SFSWAP
REC8
HOXB3
SGCB
PPAPDC3
CLP1
FRAT1
MORN1
DUOX2
APMAP
TSC22D3
ARHGEF2
CASP8
LINC00116
NRIP1
BNIP2
DHX30
TBC1D22B
EEFSEC
GJA8
HYI
CASC3
FGF20
GPR52
ARF1
MAU2
ERAP1
ATP7A
NOTUM
PLCH2
CCNG2
ITSN2
GIP
LRRC69
PSPN
WDR88
MTMR8
SPAM1
APLNR
TANC1
CNN3
JAG1
CHGA
PAPPA
MMAB
RHOA
RAPGEFL1
AKNAD1
TRH
DCTN3
ZWILCH
SLC1A5
CALCA
HTR3C
VPS41
SYCP1
CXCL11
ANKS6
ZNF639
DTX1
TNNC1
AKR1C2
CACNG4
GFI1B
HCAR3
SUN1
NUDT18
ASB3
CASD1
HOXD4
SMC4
SMAGP
TTBK2
TRIM55
CTXN1
GJB3
PRSS35
RGS19
FOXO6
SCRG1
NRAS
RPL22L1
FAM208B
FBXW2
SIX3
ZDHHC24
OGG1
DUSP26
HDAC9
DNAJC3
LITAF
ZNF410
APLP1
CLDN24
ZW10
DLX4
TUBA1B
CRY1
PHOX2B
CUZD1
MYT1
VILL
MPND
MPC1
HECTD4
ELOVL7
TAMM41
PPP3CC
CHST13
GOLGA1
ZBTB43
VAPA
MEA1
TGM5
STAP1
PIK3R3
USPL1
CDPF1
DLX6
FBXO40
BRF1
CCL27
EMP1
ACTR6
PFN2
MYBPH
CHCHD7
PPP1CC
COG2
TARS
TRAPPC2L
ARHGAP28
CDCA7L
JMJD7
CCDC109B
MTOR
FAM222B
NR2C2AP
KCNB2
FAM149A
USP13
INO80E
RCOR2
FBXW4
WT1
SLC2A8
STK38L
LEPROT
CUEDC2
IL13RA2
TXNRD2
DDX42
VWA5B1
MTHFD2
KSR1
SS18L2
LARGE
LRIG3
VPS39
STARD3
LIMA1
ZNF236
C2CD4C
GABRB1
ODAM
MRRF
MTFMT
RP1
PRKAB2
MARVELD1
AFF4
HSPB2
RAF1
SUB1
INF2
MRPS33
ZIC1
CRB2
UBE2M
LYST
SLC16A9
ARL10
ZNF281
KIF20B
P2RX5
LTB4R2
ST8SIA1
ANKRD46
FKBPL
JAKMIP1
SNX4
CD248
CCR2
ZYX
PRORSD1P
SH3KBP1
LMBRD2
SYNRG
SMOX
RIMS3
DRD2
COPS2
SOX3
GATAD1
TMC8
AVIL
LMOD1
SUGT1
HIGD1A
ADRA1B
SNRPD1
LTB
NCAPG2
NUDT6
KCNMB1
RNF112
DES
BZW1
ITGAV
CCDC27
PIP5K1A
GDAP1
PCNA
RBBP4
BEST1
MMACHC
REV3L
RBM20
ZRANB1
ATG5
AVPI1
HSD3B1
SARM1
RAD52
ASIC1
HMP19
RSPO1
SGTB
SLC38A8
PTGES3L
GM2A
MYCT1
S1PR4
SCGN
ETV4
SRGAP2
ZCCHC7
MPP1
TFAP2D
STARD3NL
CD2AP
SMN2
MYH10
CTBP1
MYLK4
XRRA1
BEND7
ADAL
TMEM9B
STXBP5
FAM212B
DNAJA1
CWC27
LGSN
PRKX
ARMC7
ARG1
KIF5A
NSL1
ASCC2
KIF2C
KLHL35
PSENEN
GFM1
OPTC
FAM196B
RAB11FIP3
PCK1
BABAM1
KBTBD11
NPR3
OLAH
CYB561D2
MYO5A
SIPA1L3
MEGF8
ADAM10
ZFYVE20
GALC
LIPA
NAP1L4
CTRB2
GNG4
MRPS22
TBKBP1
CAMLG
RSAD1
PPP2R2C
P2RY12
LRRC34
SLC6A13
CDH26
AGPAT4
SZRD1
FAM53C
ZBTB26
VWF
VTN
BAD
PDS5B
LINGO1
CIDEC
DHTKD1
CRIM1
ZNF644
SH3GLB2
SMPDL3A
FLNB
KDM8
NOC2L
SCAI
MFSD10
VPS37D
CRTC2
GABARAPL1
HTRA3
IL15
SPTBN5
CCDC79
WDR78
SUGP1
SLCO1A2
HNRNPUL1
LIG4
WDR49
SIN3A
ECSIT
BMP4
DIRAS2
SLC12A9
TXNL1
MC1R
RNF168
RNF115
CCNYL1
GALNT7
ISG20L2
CISD2
GCNT7
OBSCN
GBA
FAM155A
SLC52A3
LRRC3C
CYYR1
UBXN2B
PRDX5
VDAC1
PPIA
CDHR3
TRIB1
MED6
TPRN
TXNDC5
RGR
CIR1
CCK
TMEM27
TYSND1
DEF6
UTP14A
WRAP73
DQX1
RPH3AL
NXF1
NHEJ1
TRERF1
DNAJC18
TUBB3
SLC24A2
MTBP
ZNF653
SEC22B
GID8
CDKL2
NEDD1
TINF2
EPC1
SLC7A10
COX19
TES
SNX20
KAT6A
SH3TC1
FERD3L
RAB36
CRYGB
GRIA3
CRISP2
PNPLA8
GOPC
ILF3
NTRK3
B3GNT1
LARP6
FMO1
POLR3C
SLC35F3
SGCG
FBN1
DCDC2
HAUS8
NANP
JOSD1
SNX14
INHBB
TBL2
HYDIN
TADA1
ADRM1
TXLNA
PEX6
RAB31
TMEM187
AIP
MCEE
SLC6A14
SLC35E2B
DDX4
PRRC1
CEP89
AIMP2
AP3B2
HSDL1
LAMA5
TMEM184B
HNRNPH3
NOMO3
ADPRHL1
DIS3L2
ZNF292
FREM2
TBX15
ARNTL
EMC7
DROSHA
CTCF
AADAT
SNTB2
PUS10
RGS9BP
FAM19A3
FUT10
KPNA1
ANKRD31
TMEM41B
MOGAT2
FAM149B1
AGAP2
S100A11
COASY
LAMC1
M6PR
EFHC2
DOT1L
CLTC
ZNF521
SRP9
FAM26F
ZBTB8A
EIF2AK3
COL13A1
GPR88
SMYD2
RPRD2
CHMP4B
PBX3
ALKBH4
MED30
CCDC93
KCNK4
KCNA10
ECI2
CORO6
CMAHP
SNAPIN
ANGPT1
RAN
MED23
LMTK2
UFC1
SEMA6A
HSD11B1L
PSMD14
GMEB2
KDM3B
PDCD2
CHAC1
MAST1
HMGA2
GAR1
XCL2
RPF2
MTPAP
FAM179A
ING2
TMPRSS15
INTS3
UBE2D1
ISYNA1
RAB39B
IDH3A
LSM7
CREB5
LRRC47
RANBP3
FAM227B
LAMP5
ATP6V0A4
NMRAL1
SLC4A10
ACSS2
COPS7B
FGFRL1
GPR89B
BAG6
GZF1
RBKS
RIN1
ITGA4
SEC23A
PHLDB1
DNAJC6
CLOCK
SLC35A4
DSG4
MLX
NSUN2
TPD52
CPNE8
LGALSL
PSMA4
DACH2
RILPL2
PGM2
ROCK1
KIFC3
PHF5A
NCAPH
TAGLN
PTPRK
ARSI
TPSAB1
STK11IP
GPR82
ZNF329
TK1
TAX1BP1
MFSD6L
LETM2
ARHGAP31
TMBIM4
NMUR1
SAP30L
KCNK2
KDR
UHRF1BP1L
SORCS1
VEZF1
ST3GAL2
DNM3
GIT1
CAMKMT
LSM11
MSL2
HPD
MMP28
SYNDIG1
FAM13C
MOXD1
PDGFRL
SMYD4
DPF3
ODF2
TREX2
FAM103A1
SLC25A47
MFAP4
TMEM45B
FAM195B
EFCAB10
GZMH
DENND5A
CNNM1
CBLN1
PRKRIR
RMI1
IKBIP
MED4
RNF220
TRABD
SHCBP1
PTPRS
ECM2
COTL1
CLEC3A
CLDN15
TNC
DOCK9
DLG2
ITGB1BP1
BRAP
SESN3
ZC3H7B
PPP1R12B
SOCS7
FAM101A
MARCKS
SACS
TTLL12
RRP8
ZYG11B
RFC2
PPARA
LAYN
DVL3
KRIT1
SERTAD3
SCFD2
ATP5SL
FAM83G
MN1
RORA
PTPRD
PIAS2
FBXL15
LY6G6D
MOSPD3
MYH15
TRAPPC12
CRX
SHISA6
TBC1D13
PLK2
SGK223
ARHGAP9
PSMG3
EIF1B
PRIM1
CRYAA
ATP1A2
BACE1
TG
OPTN
HDX
MAPKAPK5
AFAP1L2
ACAD9
GRASP
ZFP91
RBP4
TFB2M
ATP5O
METTL9
CPSF1
GPR137C
BTC
MAP2K5
NUP188
SDPR
RPS20
RAI1
LAMB1
IGF2
PROK1
ATAD2
ZNF229
ADM2
NPEPPS
SLC2A12
EPN3
CD80
CLIC3
PHF6
MEIG1
STARD10
HOMER2
DNMT1
HTR1B
KLF8
EPB41L2
JMJD6
WIPF2
SMARCD2
BRIP1
PLXDC2
GPR27
ELAVL4
SBF2
CDH9
PPM1B
MMP21
SUV39H1
SLC7A5
GZMA
AAMP
T
NFIB
MBD6
CAPRIN1
ETFDH
ATRAID
SLC15A1
FMNL3
LRCH2
TRIM13
NAT9
LIFR
CACNG8
KCNAB2
SLC35D3
EIF4A1
MXI1
SPTLC2
SRSF10
TTC28
TSEN2
MAGI2
NELL1
MAP3K2
ANKRD13C
TSPO
SYMPK
CLINT1
ADORA1
LEPROTL1
TSPAN10
SEMA6C
RTTN
POLE2
ARRDC3
STX12
MRPL39
NIN
PLCL1
DDIT3
CASC5
IFIT5
FAM46A
HPCAL1
VGLL2
GALNTL6
HOMER1
MCM9
PLA2G15
CDH1
OSR1
PTGR1
ITPA
EDA
CNTRL
SAP18
CREG1
HSPA5
SERPINB6
JUNB
SYS1
SCN2A
ALDH8A1
WNT7A
TSHZ3
TRABD2A
RALA
H6PD
CAD
SAP30
XPA
DOCK10
IGDCC4
FAIM2
ZBTB9
HEXDC
SPDEF
ETHE1
GNPTAB
ABCC10
IRF5
R3HCC1
ACAT2
RPAIN
PFDN6
SASH3
TMEM245
SRSF1
ARL14EP
RPA1
TROVE2
PPP4R1L
PLEKHM1
EEF1E1
FNDC3A
MSX1
WNT10A
SPIRE1
ESF1
LAMTOR1
ANAPC16
MRPL2
ST8SIA3
METRNL
ZNF346
IAH1
MYL7
KHDRBS3
UBE2E1
SLC30A10
VPS18
AP4S1
TPK1
NPBWR1
MICAL2
PPIF
GEMIN7
RIPK1
PRR15
COL14A1
MTRF1L
CPNE3
ATP8A1
LRRC4B
PARP10
CSAD
ANKRD50
MTHFS
RECK
CXCL9
ABAT
RBM47
EGFL6
RAB3IL1
EIF2A
LHX6
GBP6
SLC20A2
JARID2
SPINT1
CRBN
PRR18
ABCF3
ATPAF1
PLA2G4F
NCBP1
PCDH10
TTC21A
CELSR1
TMEM164
FGFR1OP2
SLC9A1
DNAJC28
CHRND
IGLON5
NEXN
FOXF1
TPO
TTI2
DNAJB9
PAFAH1B2
PIGS
MRPS27
TNN
WBP2
UBAP2L
TTYH2
MLST8
AGRP
GATA5
PRPF18
SMOC1
TMEM138
MOB1A
TMEM131
GTDC1
RCE1
CD81
TIMM8B
SLC30A6
MYH7
SH2B3
SCRN3
CYP2W1
ST6GAL2
KIF1C
TMCO1
PAPSS1
NEUROG2
BICC1
POLN
H1FX
ELF2
ADAP1
HOXA4
SEMA3D
PTCHD4
AP3D1
KCNK13
LDLRAD3
RPL27A
SLFN13
NIPAL3
CCDC169
OGFR
MC5R
TGFA
DDX54
MMP17
KIF15
PRLR
AP3S1
FGFR1OP
MED28
PTPRA
PADI2
GOLIM4
INMT
ADSL
HSF1
LAS1L
DR1
BAP1
UBXN1
HOXA9
TMEM161A
LNX2
TMEM144
ERP44
HIF1AN
METTL7A
POLR2H
ITM2A
NCKIPSD
ABCG5
ZNF180
BUB1B
USF1
JMJD1C
EIF4E3
NSA2
SLC46A1
PRRC2A
DKK1
AAGAB
CAPN5
KCNH5
OLFML2B
NDUFAF5
PA2G4
FAM189A2
NEDD8
MFSD12
GPC2
MRPS2
POLR3H
ABHD11
CADM1
NOTCH4
INPP5D
TMEM17
RILP
PAIP2B
KCNRG
KLHDC10
ST6GALNAC6
MAT1A
THUMPD2
TKTL2
KCNC4
TSPAN1
ACIN1
NMI
SPATS1
XKR8
RPL23
CNKSR1
B4GALT7
FAM84A
CEP41
SDHC
CLVS1
MPDZ
ATF6
AAED1
GBF1
IPO11
CLEC19A
ZC3H11A
HAUS5
UBTD2
RNASEH2A
EIF2AK1
CCR10
TXNDC11
SPATA5
B4GALT3
MAP1B
NVL
ATAT1
GGNBP2
TMEM220
ARC
PPFIBP2
BRWD3
NUP54
VCAM1
CUL9
STAT2
PRPF38A
9.08
PTAFR
ROBO2
ALG3
TMEM194A
REL
ATP6V1C2
RNF40
OXNAD1
EWSR1
GNA14
CCDC135
IFT81
TM7SF3
OSCP1
LLPH
CYTH3
CHRD
PLEKHA8
PEX10
MLEC
GALE
NT5C2
TBC1D10B
EFCAB2
NCALD
AKAP13
SLITRK1
SNAP47
ALS2CL
HHIP
SLC45A3
GXYLT1
REEP4
RAD51D
MTSS1
ADH1B
FERMT1
DLD
CDK5
PPFIA1
RANGRF
DNAJB12
MLANA
HMMR
AMY2B
CUL2
DENND4C
PKM
RPS7
JAK3
MORN4
HEY2
GCG
ARHGDIA
AP1M2
GCAT
TRAPPC4
NCMAP
LAPTM5
NOLC1
IARS2
UNC13C
RHOBTB3
CCDC150
RGS10
HMX3
CAB39L
CHERP
QSOX1
FSTL3
PEX11A
PTPN3
NPTX1
TMEM55A
PKDCC
NPY2R
SYT17
SCAMP2
RTKN
PLD3
SGSM2
CCDC171
FOXP1
SLC5A1
POFUT1
EPHB6
MLNR
STAC
CXXC4
RGMA
FBXO48
KLHL17
ADCK3
TJP2
FAM114A1
FAM159B
CCT5
PAPLN
SLC9A8
RAB27A
ARF3
PEX19
CITED4
RALGAPA1
CNP
EDN2
PSMD7
SSX2IP
TM2D1
PPP1R3C
LRP4
TMTC4
TTC17
SLC5A2
ORC6
CCL25
POMT2
ARL15
CHRNA9
SOX11
HIVEP3
CGN
9.15
MRPL16
RHBDD3
PKD2L1
BMPR1B
SYVN1
PDE8B
LPCAT3
ABLIM3
LTC4S
SMARCA2
PSMC3
MIF4GD
TUBGCP6
CABLES1
FUT5
P4HB
ADH6
TLL1
ALKBH8
CERS2
BRF2
BLOC1S6
RAMP2
F11R
STAC3
RFX4
PDZD4
ZNF330
FAM193B
CLUAP1
PSMB1
TXN
REM1
ACTA2
FANCE
SP5
GMPS
GPT2
LGALS8
ANKRD1
PTK6
DDR1
ATP6V1D
FKBP9
PTGS1
ALDOB
RNF157
PMEPA1
DCC
FBXO18
TACO1
HOXD9
SYNPO
SNRNP40
UBE3C
TRIT1
HOXC6
GMNC
LRP2BP
PDSS2
ATE1
RBFA
HES4
SNRNP27
ARAF
DCTN5
KLF10
ASCL1
HKDC1
PSME3
PHF10
FAM131B
NUP43
DBR1
NME3
CYP46A1
NMD3
PARD3B
CHN1
PHOSPHO1
LARP4B
RAG2
HGSNAT
CCDC67
RRNAD1
TMED1
SALL3
EMILIN3
GATAD2B
VPS13C
METTL3
XIRP2
REXO2
ANXA4
CA1
DCP1B
UAP1
KCNJ15
DHODH
ATP2A2
ATIC
APBB1IP
CCDC73
ONECUT2
CXCL16
ATOH7
ADAM15
FAM110B
NPL
LGR4
STRN
UEVLD
GAB1
PRSS53
ARHGAP40
SNAI2
KCNN4
SCAF11
JPH3
FAM132B
HEATR3
TADA2B
PXK
SLCO4C1
SLC25A48
FAM180A
DENND2D
LHX9
BAX
CCDC58
CP
LRPAP1
RPL37
G6PC3
NCOA4
LRRC14
METTL21C
GORASP1
POC1B
CYP24A1
FCHO2
FXYD3
SMARCAL1
NDUFS7
ABCB8
PRMT7
COQ2
USH1C
SRF
DNAH5
MDH1B
MAT2A
MAL2
TUBB4A
TRPC3
PGPEP1
SIN3B
SEMA4C
MARCH1
SLC10A3
SEMA3C
GRAMD3
FBXO10
EVX2
ZNF383
WDR93
PDGFC
CACNA1I
TP63
PEPD
ANXA11
WDR66
CSF2RB
RPS6KA3
PHF21A
FAM49B
DACT1
PPWD1
PNPLA2
DNAJC13
PAH
CNST
PTCH2
ERCC2
EAF2
TRMU
VPS13B
USP3
CCDC9
ST18
DCLRE1C
FRMD4B
PSMB9
CYP2R1
XPO5
ADRBK2
SLC2A11
SELO
GRIP2
GPLD1
MMP9
RAB8A
RXFP2
EXOC6
PCIF1
PIK3IP1
SNRPD2
SLC39A6
CTSC
AQP7
