# Supplementary material for: The role of nitric oxide during embryonic wound healing
Source: BMC Genomics. 2019 Nov 6;20:815. doi: 10.1186/s12864-019-6147-6 (PMC6836512; doi:10.1186/s12864-019-6147-6)
Supplement: Supplementary file 11 — Additional file 11. Table S1 List of primers used for RT-qPCR [file 12864_2019_6147_MOESM11_ESM.xlsx]

## Sheet: Sheet1
Gene name	Forward	Reverse
gata6.S	CAGAAAGAGAAAGCCAAAAACCC	TTGTTGAAGTTGGAGTCATGGAAA
fzd5.S	TGCTGCCTCAGAAGGGC	AGCTCACGTTCCGTACGATT
lep.L	TAAGAAACACTTGCAGAGGTCAA	CTCGTCCTTGGATCATTGGTAG
fos.S	CAAGTGCCGCAACCGC	GTTTGTGAGCTGCAAGGATCA
mmp7.L	GTGGAGTTTTAGCTCACGCC	TCAAGTCCCAGAGAATGACCAA
mmp9.S	GTCACACCTCTGTCCTTCACTC	AGCCAAGAGACCATCCTTCCT
mmp1.S	CCCCAGCAACAAAGGAAGAA	TCCCCCATCAGTTCCAAGAC
mmp8.S	CCAGGTGTTCCAAACAAGGT	CGCAAGACTCTCTTCTTCGTT
socs3.L	TCAGTAGCTGCGGGAATTGT	GGAGTGTGAGCGAGTCCTTT
